# Supplementary material for: Current emission vs. legacy organic pollutants: Assessing the extent to which the eco-exposome of caged fish reflects external exposure
Source: Environ Pollut. Author manuscript; Available in PMC 2026 Jul 10. (PMC12915642; doi:10.1016/j.envpol.2025.126808)
Supplement: Supplement1 [file NIHMS2109224-supplement-Supplement1.xlsx]

## Sheet: ReadMe
Dann et al. (2025): Current emission vs. legacy organic pollutants: Assessing the extent to which the eco exposome of caged fish reflects external exposure - SI part B
abbreviations:
TOC	total organic carbon (sediment)
COC	concentration normed to organic carbon (sediment)
FHM	fathead minnow
M	male
F	female
ww	wet weight
wt	weight
lip	lipid
pond N	Erie Pier Pond North, in case of sediment average values combined with "Zone 4-5"
pond S	Erie Pier Pond South, in case of sediment average values combined with "Zone 1-3"
creek	Shoppers Creek
WWTP	West Lake Superior Sanitary District Outlet Proximal
norm	normalized to …
MDL	method detection limit
MZQ	MZquant - inhouse R scipt for evaluation of mass spectral data
TF	TraceFinder
LC	(measured with) liquid chromatography
GC	(measured with) gas chromatography
PSA/C18	primary secondary amine / C18 functionalized sorbens used for dispersive solid phase extraction (dSPE)
QuEChERS	"Quick, Easy, Cheap, Efficient, Rugged, Safe" - extraction method used for biota samples (FHM and fish food)
MeMCal	method matched calibration (solution)
IS	internal standard
QC	quality control (standard solution)
BCF	bioconcentration factor
BSAF	biota-sediment accumulation factor
in general:
- for easy rearrangeability, every sheet contains the same substances in the same order followed by the measurability in all compartments
- the lipid content for FHM was achieved using Smedes extraction with hexane; from the same homogenate measured in LC and GC
- method detection limit was established for the QuEChERS method used for FHM; calculated for MZQ; lowest measurable calibration standard for TF
- a recovery estimation was conducted for QuEChERS using the calibration of FHM measurements: it was calculated using the slope of c(QC)/c(AVERAGE(MeMCal))
"S1" - site description
"S2x" - substances:
"S2a": target substances and additional information
"S2b": list of used internal standards
"S2c": substances and additional information
"S3x" - water data:
"S3a": contains the measured concentrations of the different time points and the site averages plus standard-deviations
"S3b": contains average plus standard-deviations of concentrations at the different time points
- all concentrations in ng/L
"S4x" - Sediment data:
"S4a": sediment wet weights
"S4b": sediment dry weights
"S4c": total organic carbon (TOC) of the sediment
"S4d": concentration in sediment from all sites; application of stability factor
"S4e": reduced dataset of the concentrations with average values and standard deviation
- different PDMS thicknesses were treated as replicates - supposed to be in equlibrium until the difference between them is a factor 10 or more - and then the average was calculated
- the concentrations were first normalized to the PDMS amount and secondly converted to organic carbon normalization using the measured content of organic carbon in the sediment and the KOC-PDMS correction factor of K_OC-PDMS=10^0.32 => 2.089; c_OC = c_PDMS * K_OC-PDMS
- a blank correction was conducted during the calculation
- If there was only one value: it was kept, if that is only from the thickest layer, otherwise discarded. In case of GC pond S the thickest layer is missing, so it was included, if this was the only value.)
- all concentrations in ng/g OC
"S5x" - Fathead Minnow data:
"S5a" and "S5b": sampling data of caged FHM; cage number, sex, wet weight of singular FHM, notes on condition/mortality; "S5a": 2 d FHM, "S5b": 21 d FHM
"S5c": wet weights
"S5d"and '"S5e" : wet weight normalized concentrations (ng/g ww) of samples, S5d for each clean-up method; S5e shows the aggregated dataset using the concentrations of the method with better recovery; additionally, average, standard deviation and number of detects are shown
- the number at the end of the sample name represents the cage number the FHM was held in
- in some cases fish from several cages had to be combined to get a sufficient exstractable amount; this was only done with FHM of the same sex
- in some cases replicates of one site could be created; these were separately processed after homogenization
- for those replicates averages of the measured concentrations were calculated and only these values are included in the table
- if for this average only one value was available, the field with the number was marked in light yellow
- recovery was calculated with slope QC/AVERAGE(MeMCal)
"S5f": lipid content of FHM samples
"S5g": FHM concentrations normalized to lipid content (see S5d); PSA and C18 combined depending on recoveries and MDLs
"S5h": MAX values of c_FHM (ww) at each site
"S6x" - fish food data:
"S6a": wet weight and lipid content of brine shrimp and trout chow
"S6b": wet weight-normalized concentrations; additionally, average, standard deviation and number of detects are shown
"S7": output data from principal component analysis (PCA)
"S7a": water (all)
"S7b": water (mean values)
"S7c": sediment (all)
"S7d": sediment (mean values)
"S7e": FHM (female and male separately)
"S7f": FHM (max. values)
"S7g": water vs. FHM
"S7h": sediment vs. FHM
"S7i": water vs. sediment
"S7j": FHM vs. water vs. sediment
"S8": literature data for KOC data from Niu et al. and EPISuite
"S9": detection of substances in different matrices
"S10": Data used for systematic comparison of occurrences in FHM, water, and sediment
"S10a": Number of pattern-detects (A, E), Systematic comparison of the occurrence of target substances
"S10b": Detected compound classes
"S11": calculated BCF and BSAF
- BCF calculated with the FHM data, using mixed averages of all F and M samples of each site on one time span and averages of the water - avg of first two dates for 48 h, avg of all dates for 21 d
- BSAF calculated with the FHM data, using mixed averages of all F and M samples of each site of the 21 d time span and sediment averages of the same site
- the sheet also contains contains predicted BCF and BSAF values from EpiSuite/KOCWIN
"S12": values of the predicted (expected) concentration in FHM derived from the concentrations in water, sediment, and the predicted BCF and BSAF values

## Sheet: S1
site description						Approximate	Temperature (°C)		Dissolved Oxygen (mg/L)		pH		Alkalinity (mg/L CaCO3)		Hardness (mg/L CaCO3)		Conductivity (µmhos/cm)		NH4 (µg/L)		NO3 (µg/L)		PO4 (µg/L)		TSS (mg/L)		VSS (mg/L)
Site Name	Site Abbreviation	Latitude (D.D°, N)	Longitude (D.D°, W)	Begin date	End date	Fish Cage Depth (m)	48-hr	21-d	48-hr	21-d	48-hr	21-d	48-hr	21-d	48-hr	21-d	48-hr	21-d	48-hr	21-d	48-hr	21-d	48-hr	21-d	48-hr	21-d	48-hr	21-d
Erie Pier Pond North	Pond N	46.7431	-92.1505	2018-09-11	2018-10-04	1.1	21.8±0.91	15.1±4.03	6.66±1.26	5.93±1.44	6.97±0.18	7.44±0.44	138	133±11.4	150	141±8.3	666±64	610±63	12	22.5±15.8	2.02	18.1±17.8	3.78	6.60±0.38	0	3.61±2.71	0	2.56±2.50
Erie Pier Pond South	Pond S	46.7416	-92.1526	2018-09-11	2018-10-04	1.1	21.5±0.70	15.4±3.93	6.91±0.20	7.53±0.87	7.17±0.01	7.79±0.47	112	107±5.8	122	116±6.0	304±18	314±51	27.4	46.8±21.9	22.5	64.9±25.5	12.1	16.7±1.83	8	9.61±2.74	6.8	7.89±2.50
Shoppers Creek	Creek	46.7392	-92.1574	2018-09-11	2018-10-04	0.9	18.9±0.87	14.6±2.86	6.16±0.37	7.26±1.10	7.83±0.04	7.73±0.12	246	218±17.8	320	257±27.2	1145±53	1058±164	68.3	43.6±15.7	647	648±19.0	6.7	7.74±1.22	0.7	4.68±3.40	0.3	3.76±3.32
WLSSD WWTP	WWTP	46.7577	-92.1201	2018-09-10	2018-10-03	1.6	20.9±0.79	18.7±3.57	5.45±0.30	6.78±0.84	7.39±0.25	7.45±0.19	150	126±19.3	152	136±20.9	805±163	769±163	2216	1145±1415	224	712±243	99.6	57.4±31.3	9	9.44±4.11	5.5	7.33±3.84
Laboratory control	GLTED	N/A	N/A	2018-09-10	2018-10-03	N/A	25.1±0.28	25.2±0.52	6.65 0.62	5.97 0.58	7.48 0.04	7.07 0.35					116±5.5	96.2±26.2	7.76	9.42±5.19	364	335±25.5	1.53	0.97±0.50	0	0	0	0

## Sheet: S2a
Substances information								substances and additional information
#	Name	Structure	MONOISOTOPIC MASS	Formula	DTXSID	CID	CSID	CASRN	Protected CAS	INCHIKEY	INCHI STRING	QC_LEVEL	LC_or_GC possible?	Chromatographic Method Used	Halftime (days) (normalized to 10 g fish)_EPISuite	Median log D (7.4) ACD-JC-OPERA_calcwithexcel	Median log P ACD-JC-OPERA_calcwithexcel	Average log D (7.4) ACD-JC-OPERA	Average log P ACD-JC-OPERA	Strongest acidic pKa (InstantJC)	Strongest basic pKa (InstantJC)	InstantJChem_LogD_7.4	InstantJChem_LogP	IJC charge at pH 7.4 from strongest pKa (acidic/basic)
1	Naproxen	COC1=CC2=CC=C(C=C2C=C1)[C@H](C)C(O)=O	230.094	C14H14O3	DTXSID4040686	156391	137720	22204-53-1	CAS_RN: 22204-53-1	CMWTZPSULFXXJA-VIFPVBQESA-N	InChI=1S1000*/C14H14O31000*/c1-9(14(15)16)10-3-4-12-8-13(17-2)6-5-11(12)7-101000*/h3-9H,1-2H3,(H,15,16)1000*/t9-1000*/m01000*/s1	DSSTox_High	LC	LC	1.74	0.45	2.99	0.392638	3.04962	4.19035	-4.82841	-0.0542112	2.98579	negative charge
2	Ciprofloxacin	OC(=O)C1=CN(C2CC2)C2=CC(N3CCNCC3)=C(F)C=C2C1=O	331.133	C17H18FN3O3	DTXSID8022824	2764	2662	85721-33-1	CAS_RN: 85721-33-1	MYSWGUAQZAJSOK-UHFFFAOYSA-N	InChI=1S/C17H18FN3O3/c18-13-7-11-14(8-15(13)20-5-3-19-4-6-20)21(10-1-2-10)9-12(16(11)22)17(23)24/h7-10,19H,1-6H2,(H,23,24)	DSSTox_High	LC	LC	0.0203	-0.87	-0.3	-3.71473	-0.353478	5.5637	8.67785	-0.854238	-0.849933	zwitter ion
3	Phenazone	CN1N(C(=O)C=C1C)C1=CC=CC=C1	188.095	C11H12N2O	DTXSID6021117	2206	2121	60-80-0	CAS_RN: 60-80-0	VEQOALNAAJBPNY-UHFFFAOYSA-N	InChI=1S/C11H12N2O/c1-9-8-11(14)13(12(9)2)10-6-4-3-5-7-10/h3-8H,1-2H3	DSSTox_Low	LC	LC	0.0971	1	0.72	0.879703	0.879703		0.485975	1.21897	1.21897	no charge
4	Musk ambrette	COC1=C(C=C(C(C)=C1[N+]([O-])=O)[N+]([O-])=O)C(C)(C)C	268.106	C12H16N2O5	DTXSID7025689	6753	6496	83-66-9	CAS_RN: 83-66-9	SUAUILGSCPYJCS-UHFFFAOYSA-N	InChI=1S/C12H16N2O5/c1-7-9(13(15)16)6-8(12(2,3)4)11(19-5)10(7)14(17)18/h6H,1-5H3	DSSTox_Low	LC/GC	GC	0.358	3.73	3.73	3.66396	3.71442		-5.01781	3.75402	3.75402	no charge
5	Dichlorvos	COP(=O)(OC)OC=C(Cl)Cl	219.946	C4H7Cl2O4P	DTXSID5020449	3039	2931	62-73-7	CAS_RN: 62-73-7	OEBRKCOSUFCWJD-UHFFFAOYSA-N	InChI=1S/C4H7Cl2O4P/c1-8-11(7,9-2)10-3-4(5)6/h3H,1-2H3	DSSTox_Low	LC	LC	0.11	1.28	1.37	1.34579	1.34579		-9.14448	1.37278	1.37278	no charge
6	Azinphos methyl	COP(=S)(OC)SCN1N=NC2=C(C=CC=C2)C1=O	317.006	C10H12N3O3PS2	DTXSID3020122	2268	2181	86-50-0	CAS_RN: 86-50-0	CJJOSEISRRTUQB-UHFFFAOYSA-N	InChI=1S/C10H12N3O3PS2/c1-15-17(18,16-2)19-7-13-10(14)8-5-3-4-6-9(8)11-12-13/h3-6H,7H2,1-2H3	DSSTox_Low	LC	LC	2.2	3.01	3.01	2.96655	2.96655		-2.00794	3.24477	3.24477	no charge
7	2,4-Dichlorophenoxyacetic acid	OC(=O)COC1=C(Cl)C=C(Cl)C=C1	219.969	C8H6Cl2O3	DTXSID0020442	1486	1441	94-75-7	CAS_RN: 94-75-7	OVSKIKFHRZPJSS-UHFFFAOYSA-N	InChI=1S/C8H6Cl2O3/c9-5-1-2-7(6(10)3-5)13-4-8(11)12/h1-3H,4H2,(H,11,12)	DSSTox_High	LC	LC	10.1	-0.83	2.77	-1.34329	2.70464	2.81042	-4.94378	-0.991573	2.50165	negative charge
8	Clofibric acid	CC(C)(OC1=CC=C(Cl)C=C1)C(O)=O	214.04	C10H11ClO3	DTXSID1040661	2797	2695	882-09-7	CAS_RN: 882-09-7	TXCGAZHTZHNUAI-UHFFFAOYSA-N	InChI=1S/C10H11ClO3/c1-10(2,9(12)13)14-8-5-3-7(11)4-6-8/h3-6H,1-2H3,(H,12,13)	DSSTox_Low	LC	LC	1.66	-0.51	2.78	-0.657004	2.80779	3.37171	-4.91869	-0.51076	2.89913	negative charge
9	Bezafibrate	CC(C)(OC1=CC=C(CCNC(=O)C2=CC=C(Cl)C=C2)C=C1)C(O)=O	361.108	C19H20ClNO4	DTXSID3029869	39042	35728	41859-67-0	CAS_RN: 41859-67-0	IIBYAHWJQTYFKB-UHFFFAOYSA-N	InChI=1S/C19H20ClNO4/c1-19(2,18(23)24)25-16-9-3-13(4-10-16)11-12-21-17(22)14-5-7-15(20)8-6-14/h3-10H,11-12H2,1-2H3,(H,21,22)(H,23,24)	DSSTox_High	LC	LC	1.86	0.74	3.99	0.856756	3.86508	3.82883	-0.843456	0.737674	3.98658	negative charge
10	Monensin	CC[C@]1(CC[C@@H](O1)[C@]1(C)CC[C@]2(C[C@H](O)[C@@H](C)[C@H](O2)[C@@H](C)[C@@H](OC)[C@H](C)C(O)=O)O1)[C@@H]1O[C@H](C[C@@H]1C)[C@H]1O[C@@](O)(CO)[C@H](C)C[C@@H]1C	670.429	C36H62O11	DTXSID4048561	441145	389937	17090-79-8	CAS_RN: 17090-79-8	GAOZTHIDHYLHMS-KEOBGNEYSA-N	InChI=1S/C36H62O11/c1-10-34(31-20(3)16-26(43-31)28-19(2)15-21(4)36(41,18-37)46-28)12-11-27(44-34)33(8)13-14-35(47-33)17-25(38)22(5)30(45-35)23(6)29(42-9)24(7)32(39)40/h19-31,37-38,41H,10-18H2,1-9H3,(H,39,40)/t19-,20-,21+,22+,23-,24-,25-,26+,27+,28-,29+,30	DSSTox_Low	LC	LC	3.61	0.45	3.5	0.619397	3.87322	4.23616	-2.92896	1.80765	4.81627	negative charge
11	Clotrimazole	ClC1=C(C=CC=C1)C(N1C=CN=C1)(C1=CC=CC=C1)C1=CC=CC=C1	344.108	C22H17ClN2	DTXSID7029871	2812	2710	23593-75-1	CAS_RN: 23593-75-1	VNFPBHJOKIVQEB-UHFFFAOYSA-N	InChI=1S/C22H17ClN2/c23-21-14-8-7-13-20(21)22(25-16-15-24-17-25,18-9-3-1-4-10-18)19-11-5-2-6-12-19/h1-17H	DSSTox_Low	LC	LC	41.8	5.23	5.25	5.28089	5.29681		6.26361	5.81691	5.83945	no charge
12	Propyphenazone	CC(C)C1=C(C)N(C)N(C1=O)C1=CC=CC=C1	230.142	C14H18N2O	DTXSID6023529	3778	3646	479-92-5	CAS_RN: 479-92-5	PXWLVJLKJGVOKE-UHFFFAOYSA-N	InChI=1S/C14H18N2O/c1-10(2)13-11(3)15(4)16(14(13)17)12-8-6-5-7-9-12/h5-10H,1-4H3	DSSTox_Low	LC	LC	0.362	2.14	2.14	2.19355	2.19355		0.872947	2.34611	2.34611	no charge
13	Dimethoate	CNC(=O)CSP(=S)(OC)OC	229	C5H12NO3PS2	DTXSID7020479	3082	2973	60-51-5	CAS_RN: 60-51-5	MCWXGJITAZMZEV-UHFFFAOYSA-N	InChI=1S/C5H12NO3PS2/c1-6-5(7)4-12-10(11,8-2)9-3/h4H2,1-3H3,(H,6,7)	DSSTox_Low	LC	LC	0.03	1	0.83	0.733919	0.733921	15.9271	-4.50415	0.34166	0.34166	no charge
14	Metoprolol	COCCC1=CC=C(OCC(O)CNC(C)C)C=C1	267.183	C15H25NO3	DTXSID2023309	4171	4027	51384-51-1	CAS_RN: 51384-51-1	IUBSYMUCCVWXPE-UHFFFAOYSA-N	InChI=1/C15H25NO3/c1-12(2)16-10-14(17)11-19-15-6-4-13(5-7-15)8-9-18-3/h4-7,12,14,16-17H,8-11H2,1-3H3	DSSTox_High	LC	LC	0.325	-0.25	1.85	-0.604039	1.84834	14.088	9.66617	-0.466582	1.75866	positive charge
15	Bentazone	CC(C)N1C(=O)C2=C(NS1(=O)=O)C=CC=C2	240.057	C10H12N2O3S	DTXSID0023901	2328	2238	25057-89-0	CAS_RN: 25057-89-0	ZOMSMJKLGFBRBS-UHFFFAOYSA-N	InChI=1S/C10H12N2O3S/c1-7(2)12-10(13)8-5-3-4-6-9(8)11-16(12,14)15/h3-7,11H,1-2H3	DSSTox_High	LC	LC	1	0.04	2.04	0.590665	1.63383	2.03337	-9.67985	-0.186003	0.756927	negative charge
16	Diuron	CN(C)C(=O)NC1=CC(Cl)=C(Cl)C=C1	232.017	C9H10Cl2N2O	DTXSID0020446	3120	3008	330-54-1	CAS_RN: 330-54-1	XMTQQYYKAHVGBJ-UHFFFAOYSA-N	InChI=1S/C9H10Cl2N2O/c1-13(2)9(14)12-6-3-4-7(10)8(11)5-6/h3-5H,1-2H3,(H,12,14)	DSSTox_Low	LC	LC	0.113	2.53	2.55	2.61146	2.61153	13.18	-3.24165	2.53285	2.53285	no charge
17	Isoproturon	CC(C)C1=CC=C(NC(=O)N(C)C)C=C1	206.142	C12H18N2O	DTXSID1042077	36679	33695	34123-59-6	CAS_RN: 34123-59-6	PUIYMUZLKQOUOZ-UHFFFAOYSA-N	InChI=1S/C12H18N2O/c1-9(2)10-5-7-11(8-6-10)13-12(15)14(3)4/h5-9H,1-4H3,(H,13,15)	DSSTox_Low	LC	LC	0.0784	2.45	2.57	2.6261	2.62613	13.7853	-3.1072	2.56977	2.56977	no charge
18	Chloramphenicol	OC[C@@H](NC(=O)C(Cl)Cl)[C@H](O)C1=CC=C(C=C1)[N+]([O-])=O	322.012	C11H12Cl2N2O5	DTXSID7020265	5959	5744	56-75-7	CAS_RN: 56-75-7	WIIZWVCIJKGZOK-RKDXNWHRSA-N	InChI=1S/C11H12Cl2N2O5/c12-10(13)11(18)14-8(5-16)9(17)6-1-3-7(4-2-6)15(19)20/h1-4,8-10,16-17H,5H2,(H,14,18)/t8-,9-/m1/s1	DSSTox_Low	LC	LC	0.00606	1	1.02	0.990825	0.99869	8.69066	-2.79485	0.859544	0.878703	no charge
19	4-Nitrophenol	OC1=CC=C(C=C1)[N+]([O-])=O	139.027	C6H5NO3	DTXSID0021834	980	955	100-02-7	CAS_RN: 100-02-7	BTJIUGUIPKRLHP-UHFFFAOYSA-N	InChI=1S/C6H5NO3/c8-6-3-1-5(2-4-6)7(9)10/h1-4,8H	DSSTox_Low	LC	LC	0.0686	1.12	1.71	1.31366	1.77638	7.07497	-7.13467	1.12304	1.60966	negative charge
20	Erythromycin	CC[C@H]1OC(=O)[C@H](C)[C@@H](O[C@H]2C[C@@](C)(OC)[C@@H](O)[C@H](C)O2)[C@H](C)[C@@H](O[C@@H]2O[C@H](C)C[C@@H]([C@H]2O)N(C)C)[C@](C)(O)C[C@@H](C)C(=O)[C@H](C)[C@@H](O)[C@]1(C)O	733.461	C37H67NO13	DTXSID4022991	12560	12041	114-07-8	CAS_RN: 114-07-8	ULGZDMOVFRHVEP-RWJQBGPGSA-N	InChI=1S/C37H67NO13/c1-14-25-37(10,45)30(41)20(4)27(39)18(2)16-35(8,44)32(51-34-28(40)24(38(11)12)15-19(3)47-34)21(5)29(22(6)33(43)49-25)50-26-17-36(9,46-13)31(42)23(7)48-26/h18-26,28-32,34,40-42,44-45H,14-17H2,1-13H3/t18-,19-,20+,21+,22-,23+,24+,25-,26+,	DSSTox_Low	LC	LC	0.0229	0.99	2.6	1.89385	2.68827	12.4487	8.38098	1.57326	2.59639	positive charge
21	Ofloxacin	CC1COC2=C(N3CCN(C)CC3)C(F)=CC3=C2N1C=C(C(O)=O)C3=O	361.144	C18H20FN3O4	DTXSID3041085	4583	4422	82419-36-1	CAS_RN: 82419-36-1	GSDSWSVVBLHKDQ-UHFFFAOYSA-N	InChI=1/C18H20FN3O4/c1-10-9-26-17-14-11(16(23)12(18(24)25)8-22(10)14)7-13(19)15(17)21-5-3-20(2)4-6-21/h7-8,10H,3-6,9H2,1-2H3,(H,24,25)	DSSTox_Low	LC	LC	0.00078	-0.51	0.09	-3.01109	0.00803834	5.29334	6.16312	-0.466243	0.508012	negative charge
22	Atenolol	CC(C)NCC(O)COC1=CC=C(CC(N)=O)C=C1	266.163	C14H22N2O3	DTXSID2022628	2249	2162	29122-68-7	CAS_RN: 29122-68-7	METKIMKYRPQLGS-UHFFFAOYSA-N	InChI=1/C14H22N2O3/c1-10(2)16-8-12(17)9-19-13-5-3-11(4-6-13)7-14(15)18/h3-6,10,12,16-17H,7-9H2,1-2H3,(H2,15,18)	DSSTox_Low	LC	LC	0.014	-1.8	0.24	-1.19943	0.239041	14.0785	9.66617	-1.80021	0.425025	positive charge
23	Cyclophosphamide	ClCCN(CCCl)P1(=O)NCCCO1	260.025	C7H15Cl2N2O2P	DTXSID5020364	2907	2804	50-18-0	CAS_RN: 50-18-0	CMSMOCZEIVJLDB-UHFFFAOYSA-N	InChI=1/C7H15Cl2N2O2P/c8-2-5-11(6-3-9)14(12)10-4-1-7-13-14/h1-7H2,(H,10,12)	DSSTox_Low	LC	LC	0.124	0.53	0.53	0.397762	0.473829	13.4265	0.0840915	0.0965473	0.0965477	no charge
24	Fenvalerate	CC(C)C(C(=O)OC(C#N)C1=CC=CC(OC2=CC=CC=C2)=C1)C1=CC=C(Cl)C=C1	419.129	C25H22ClNO3	DTXSID3020621	3347	3230	51630-58-1	CAS_RN: 51630-58-1	NYPJDWWKZLNGGM-UHFFFAOYSA-N	InChI=1/C25H22ClNO3/c1-17(2)24(18-11-13-20(26)14-12-18)25(28)30-23(16-27)19-7-6-10-22(15-19)29-21-8-4-3-5-9-21/h3-15,17,23-24H,1-2H3	DSSTox_Low	LC/GC	LC	1.34	6.28	6.28	6.31568	6.35651	10.6449	-3.69197	6.60791	6.60816	no charge
25	Gemfibrozil	CC1=CC(OCCCC(C)(C)C(O)=O)=C(C)C=C1	250.157	C15H22O3	DTXSID0020652	3463	3345	25812-30-0	CAS_RN: 25812-30-0	HEMJJKBWTPKOJG-UHFFFAOYSA-N	InChI=1S/C15H22O3/c1-11-6-7-12(2)13(10-11)18-9-5-8-15(3,4)14(16)17/h6-7,10H,5,8-9H2,1-4H3,(H,16,17)	DSSTox_Low	LC	LC	2.6	1.51	4.39	1.80294	4.33654	4.4168	-4.83732	1.51465	4.38964	negative charge
26	Diazinon	CCOP(=S)(OCC)OC1=NC(=NC(C)=C1)C(C)C	304.101	C12H21N2O3PS	DTXSID9020407	3017	2909	333-41-5	CAS_RN: 333-41-5	FHIVAFMUCKRCQO-UHFFFAOYSA-N	InChI=1S/C12H21N2O3PS/c1-6-15-18(19,16-7-2)17-11-8-10(5)13-12(14-11)9(3)4/h8-9H,6-7H2,1-5H3	DSSTox_Low	LC	LC	1.42	3.8	3.8	3.90185	3.90196		4.18783	4.1918	4.19206	no charge
27	Furosemide	NS(=O)(=O)C1=C(Cl)C=C(NCC2=CC=CO2)C(=C1)C(O)=O	330.008	C12H11ClN2O5S	DTXSID6020648	3440	3322	54-31-9	CAS_RN: 54-31-9	ZZUFCTLCJUWOSV-UHFFFAOYSA-N	InChI=1S/C12H11ClN2O5S/c13-9-5-10(15-6-7-2-1-3-20-7)8(12(16)17)4-11(9)21(14,18)19/h1-5,15H,6H2,(H,16,17)(H2,14,18,19)	DSSTox_Low	LC	LC	0.0345	-0.78	1.98	-1.24331	2.02642	4.25151	-1.52143	-1.25064	1.7484	negative charge
28	Perfluorodecanoic acid	OC(=O)C(F)(F)C(F)(F)C(F)(F)C(F)(F)C(F)(F)C(F)(F)C(F)(F)C(F)(F)C(F)(F)F	513.967	C10HF19O2	DTXSID3031860	9555	9181	335-76-2	CAS_RN: 335-76-2	PCIUEQPBYFRTEM-UHFFFAOYSA-N	InChI=1S/C10HF19O2/c11-2(12,1(30)31)3(13,14)4(15,16)5(17,18)6(19,20)7(21,22)8(23,24)9(25,26)10(27,28)29/h(H,30,31)	DSSTox_High	LC	LC	121	2.98	6.51	0.912935	5.67347	-5.20044		2.98466	6.51412	negative charge
29	Chlorotoluron	CN(C)C(=O)NC1=CC(Cl)=C(C)C=C1	212.072	C10H13ClN2O	DTXSID8052853	27375	25472	15545-48-9	CAS_RN: 15545-48-9	JXCGFZXSOMJFOA-UHFFFAOYSA-N	InChI=1S/C10H13ClN2O/c1-7-4-5-8(6-9(7)11)12-10(14)13(2)3/h4-6H,1-3H3,(H,12,14)	DSSTox_Low	LC	LC	0.0542	2.44	2.44	2.40708	2.40711	13.5334	-3.16138	2.44223	2.44223	no charge
30	Paroxetine	FC1=CC=C(C=C1)[C@@H]1CCNC[C@H]1COC1=CC2=C(OCO2)C=C1	329.143	C19H20FNO3	DTXSID3023425	43815	39888	61869-08-7	CAS_RN: 61869-08-7	AHOUBRCZNHFOSL-YOEHRIQHSA-N	InChI=1S/C19H20FNO3/c20-15-3-1-13(2-4-15)17-7-8-21-10-14(17)11-22-16-5-6-18-19(9-16)24-12-23-18/h1-6,9,14,17,21H,7-8,10-12H2/t14-,17-/m0/s1	DSSTox_Low	LC	LC	15.6	1	3.53	1.93935	3.45347		9.77498	0.826752	3.14825	positive charge
31	Propranolol	CC(C)NCC(O)COC1=C2C=CC=CC2=CC=C1	259.157	C16H21NO2	DTXSID6023525	4946	4777	525-66-6	CAS_RN: 525-66-6	AQHHHDLHHXJYJD-UHFFFAOYSA-N	InChI=1/C16H21NO2/c1-12(2)17-10-14(18)11-19-16-9-5-7-13-6-3-4-8-15(13)16/h3-9,12,14,17-18H,10-11H2,1-2H3	DSSTox_Low	LC	LC	2.76	1	3.26	0.913038	3.07922	14.0879	9.66617	0.358457	2.5837	positive charge
32	Verapamil	COC1=CC=C(CCN(C)CCCC(C#N)(C(C)C)C2=CC=C(OC)C(OC)=C2)C=C1OC	454.283	C27H38N2O4	DTXSID9041152	2520	2425	52-53-9	CAS_RN: 52-53-9	SGTNSNPWRIOYBX-UHFFFAOYSA-N	InChI=1/C27H38N2O4/c1-20(2)27(19-28,22-10-12-24(31-5)26(18-22)33-7)14-8-15-29(3)16-13-21-9-11-23(30-4)25(17-21)32-6/h9-12,17-18,20H,8,13-16H2,1-7H3	DSSTox_Low	LC	LC	0.29	2.38	3.95	2.6613	4.29272		9.67844	2.7877	5.04319	positive charge
33	Myclobutanil	CCCCC(CN1C=NC=N1)(C#N)C1=CC=C(Cl)C=C1	288.114	C15H17ClN4	DTXSID8024315	6336	6096	88671-89-0	CAS_RN: 88671-89-0	HZJKXKUJVSEEFU-UHFFFAOYSA-N	InChI=1/C15H17ClN4/c1-2-3-8-15(9-17,10-20-12-18-11-19-20)13-4-6-14(16)7-5-13/h4-7,11-12H,2-3,8,10H2,1H3	DSSTox_Low	LC	LC	5.35	3.19	3.19	3.2792	3.2792		2.27391	3.65808	3.65809	no charge
34	Iminostilbene	N1C2=CC=CC=C2C=CC2=CC=CC=C12	193.089	C14H11N	DTXSID90871625	9212	8857	256-96-2	CAS_RN: 256-96-2	LCGTWRLJTMHIQZ-UHFFFAOYSA-N	InChI=1S/C14H11N/c1-3-7-13-11(5-1)9-10-12-6-2-4-8-14(12)15-13/h1-10,15H	DSSTox_High	LC	LC	5.58	3.54	3.54	3.52475	3.52475	19.4695	0.339351	3.77977	3.77977	no charge
35	2-Aminobenzimidazole	NC1=NC2=CC=CC=C2N1	133.064	C7H7N3	DTXSID1024465	13624	13035	934-32-7	CAS_RN: 934-32-7	JWYUFVNJZUSCSM-UHFFFAOYSA-N	InChI=1S/C7H7N3/c8-7-9-5-3-1-2-4-6(5)10-7/h1-4H,(H3,8,9,10)	DSSTox_Low	LC	LC	0.0398	0.88	1.07	0.656464	1.05565	12.5634	8.10956	0.403397	1.11483	positive charge
36	Isophorone diamine	CC1(C)CC(N)CC(C)(CN)C1	170.178	C10H22N2	DTXSID6027503	17857	16867	2855-13-2	CAS_RN: 2855-13-2	RNLHGQLZWXBQNY-UHFFFAOYSA-N	InChI=1/C10H22N2/c1-9(2)4-8(12)5-10(3,6-9)7-11/h8H,4-7,11-12H2,1-3H3	DSSTox_Low	LC	LC	0.773	-2.64	1.44	-2.84404	1.46869		10.5383	-4.15864	0.960291	positive charge
37	Quaternium-15 (free base)	Cl\C=C/C[N+]12CN3CN(CN(C3)C1)C2	215.106	C9H16ClN4	DTXSID1047992	5846454	4721001	56060-15-2	CAS_RN: 56060-15-2	LDLCEGCJYSDJLX-UPHRSURJSA-N	InChI=1S/C9H16ClN4/c10-2-1-3-14-7-11-4-12(8-14)6-13(5-11)9-14/h1-2H,3-9H2/q+1/b2-1-	DSSTox_High	LC	LC	3.54e-05	-1.82	-1.82	-1.33383	-1.33379		3.69857	-2.72184	-2.72176	positive charge (permanent)
38	3,3'-Dichlorobenzidine	NC1=C(Cl)C=C(C=C1)C1=CC(Cl)=C(N)C=C1	252.022	C12H10Cl2N2	DTXSID6020432	7070	6803	91-94-1	CAS_RN: 91-94-1	HUWXDEQWWKGHRV-UHFFFAOYSA-N	InChI=1S/C12H10Cl2N2/c13-9-5-7(1-3-11(9)15)8-2-4-12(16)10(14)6-8/h1-6H,15-16H2	DSSTox_High	LC	LC	1.37	3.17	3.41	3.34834	3.34839		2.95028	3.17069	3.17071	no charge
39	4'-Aminoacetanilide	CC(=O)NC1=CC=C(N)C=C1	150.079	C8H10N2O	DTXSID7024455	31230	10297844	122-80-5	CAS_RN: 122-80-5	CHMBIJAOCISYEW-UHFFFAOYSA-N	InChI=1S/C8H10N2O/c1-6(11)10-8-4-2-7(9)3-5-8/h2-5H,9H2,1H3,(H,10,11)	DSSTox_Low	LC	LC	0.0126	0.38	0.29	0.0775605	0.293252	16.1578	4.03881	0.381842	0.38203	no charge
40	N,N-Dimethyldodecylamine-N-oxide	CCCCCCCCCCCC[N+](C)(C)[O-]	229.241	C14H31NO	DTXSID1020514	15433	14688	1643-20-5	CAS_RN: 1643-20-5	SYELZBGXAIXKHU-UHFFFAOYSA-N	InChI=1S/C14H31NO/c1-4-5-6-7-8-9-10-11-12-13-14-15(2,3)16/h4-14H2,1-3H3	DSSTox_Low	LC	LC	0.436	3.5	3.63	3.68659	3.69215		4.48167	3.94615	3.94624	positive charge (permanent)
41	Triethyl citrate	CCOC(=O)CC(O)(CC(=O)OCC)C(=O)OCC	276.121	C12H20O7	DTXSID0040701	6506	13850879	77-93-0	CAS_RN: 77-93-0	DOOTYTYQINUNNV-UHFFFAOYSA-N	InChI=1S/C12H20O7/c1-4-17-9(13)7-12(16,11(15)19-6-3)8-10(14)18-5-2/h16H,4-8H2,1-3H3	DSSTox_High	LC	LC	0.00013	0.19	0.51	0.356303	0.596099	11.819	-4.19018	0.185402	0.185419	no charge
42	Piperonyl butoxide	CCCCOCCOCCOCC1=CC2=C(OCO2)C=C1CCC	338.209	C19H30O5	DTXSID1021166	5794	5590	51-03-6	CAS_RN: 51-03-6	FIPWRIJSWJWJAI-UHFFFAOYSA-N	InChI=1S/C19H30O5/c1-3-5-7-20-8-9-21-10-11-22-14-17-13-19-18(23-15-24-19)12-16(17)6-4-2/h12-13H,3-11,14-15H2,1-2H3	DSSTox_Low	LC/GC	GC/LC	0.619	3.99	4.1	4.16357	4.16691		-3.64112	4.10476	4.10476	no charge
43	2,6-di-tert-Butylphenol	CC(C)(C)C1=CC=CC(=C1O)C(C)(C)C	206.167	C14H22O	DTXSID6027052	31405	29135	128-39-2	CAS_RN: 128-39-2	DKCPKDPYUFEZCP-UHFFFAOYSA-N	InChI=1S/C14H22O/c1-13(2,3)10-8-7-9-11(12(10)15)14(4,5)6/h7-9,15H,1-6H3	DSSTox_Low	LC/GC	GC	1.65	4.69	4.76	4.78876	4.78878	11.2611	-4.60023	4.75973	4.75979	no charge
44	2-Aminonaphthalene-1,5-disulfonic acid	NC1=C(C2=C(C=C1)C(=CC=C2)S(O)(=O)=O)S(O)(=O)=O	302.987	C10H9NO6S2	DTXSID0045040	8338	8035	117-62-4	CAS_RN: 117-62-4	YAIKCRUPEVOINQ-UHFFFAOYSA-N	InChI=1S/C10H9NO6S2/c11-8-5-4-6-7(10(8)19(15,16)17)2-1-3-9(6)18(12,13)14/h1-5H,11H2,(H,12,13,14)(H,15,16,17)	DSSTox_High	LC	LC	0.00305	-4.26	-1.3	-4.0012	-0.618461	-3.84315	1.98445	-4.25695	-1.73557	negative charge
45	Imazalil	ClC1=CC(Cl)=C(C=C1)C(CN1C=CN=C1)OCC=C	296.048	C14H14Cl2N2O	DTXSID8024151	37175	34116	35554-44-0	CAS_RN: 35554-44-0	PZBPKYOVPCNPJY-UHFFFAOYSA-N	InChI=1/C14H14Cl2N2O/c1-2-7-19-14(9-18-6-5-17-10-18)12-4-3-11(15)8-13(12)16/h2-6,8,10,14H,1,7,9H2	DSSTox_Low	LC	LC	4.57	3.72	3.76	3.50996	3.81733		6.47698	3.71919	3.75506	no charge
46	Fipronil	NC1=C(C(=NN1C1=C(Cl)C=C(C=C1Cl)C(F)(F)F)C#N)S(=O)C(F)(F)F	435.939	C12H4Cl2F6N4OS	DTXSID4034609	3352	3235	120068-37-3	CAS_RN: 120068-37-3	ZOCSXAVNDGMNBV-UHFFFAOYSA-N	InChI=1/C12H4Cl2F6N4OS/c13-5-1-4(11(15,16)17)2-6(14)8(5)24-10(22)9(7(3-21)23-24)26(25)12(18,19)20/h1-2H,22H2	DSSTox_Low	LC	LC	3.77	3.71	3.89	3.92373	4.03019		0.177864	4.48914	4.48914	no charge
47	Diflufenican	FC1=CC=C(NC(=O)C2=C(OC3=CC(=CC=C3)C(F)(F)F)N=CC=C2)C(F)=C1	394.074	C19H11F5N2O2	DTXSID4041494	91735	82834	83164-33-4	CAS_RN: 83164-33-4	WYEHFWKAOXOVJD-UHFFFAOYSA-N	InChI=1S/C19H11F5N2O2/c20-12-6-7-16(15(21)10-12)26-17(27)14-5-2-8-25-18(14)28-13-4-1-3-11(9-13)19(22,23)24/h1-10H,(H,26,27)	DSSTox_High	LC	LC	2.46	4.09	4.99	4.72818	4.73152	13.2848	1.60393	5.10545	5.10546	no charge
48	Flusilazole	C[Si](CN1C=NC=N1)(C1=CC=C(F)C=C1)C1=CC=C(F)C=C1	315.1	C16H15F2N3Si	DTXSID3024235	73675	66326	85509-19-9	CAS_RN: 85509-19-9	FQKUGOMFVDPBIZ-UHFFFAOYSA-N	InChI=1S/C16H15F2N3Si/c1-22(12-21-11-19-10-20-21,15-6-2-13(17)3-7-15)16-8-4-14(18)5-9-16/h2-11H,12H2,1H3	DSSTox_High	LC	LC	55.4	4.09	4.09	4.20028	4.20128		2.31912	4.6832	4.6832	no charge
49	Trifloxystrobin	CON=C(C(=O)OC)C1=C(CON=C(C)C2=CC(=CC=C2)C(F)(F)F)C=CC=C1	408.13	C20H19F3N2O4	DTXSID4032580	11664966	29786944	141517-21-7	CAS_RN: 141517-21-7	ONCZDRURRATYFI-GOKCYMHRSA-N	InChI=1S/C20H19F3N2O4/c1-13(14-8-6-9-16(11-14)20(21,22)23)24-29-12-15-7-4-5-10-17(15)18(25-28-3)19(26)27-2/h4-11H,12H2,1-3H3/b24-13?,25-18+	DSSTox_Low	LC	LC	2.25	4.8	4.8	3.78685	4.65534		2.36759	4.80456	4.80457	no charge
50	Sulcotrione	CS(=O)(=O)C1=CC(Cl)=C(C=C1)C(=O)C1C(=O)CCCC1=O	328.017	C14H13ClO5S	DTXSID9058230	91760	82858	99105-77-8	CAS_RN: 99105-77-8	PQTBTIFWAXVEPB-UHFFFAOYSA-N	InChI=1S/C14H13ClO5S/c1-21(19,20)8-5-6-9(10(15)7-8)14(18)13-11(16)3-2-4-12(13)17/h5-7,13H,2-4H2,1H3	DSSTox_High	LC	LC	0.122	0	1.63	0.426723	1.4514	6.93361	-7.28762	1.17014	1.75418	negative charge
51	Propoxycarbazone	CCCOC1=NN(C(=O)NS(=O)(=O)C2=C(C=CC=C2)C(=O)OC)C(=O)N1C	398.09	C15H18N4O7S	DTXSID8037704	177355	154427	145026-81-9	CAS_RN: 145026-81-9	JTHMVYBOQLDDIY-UHFFFAOYSA-N	InChI=1S/C15H18N4O7S/c1-4-9-26-14-16-19(15(22)18(14)2)13(21)17-27(23,24)11-8-6-5-7-10(11)12(20)25-3/h5-8H,4,9H2,1-3H3,(H,17,21)	DSSTox_Low	LC	LC	0.00025	0	1.5	-1.11392	1.38605	3.39044	-5.12505	1.0816	2.02422	negative charge
52	4-Amino-N,N-dimethylbenzenesulfonamide	CN(C)S(=O)(=O)C1=CC=C(N)C=C1	200.062	C8H12N2O2S	DTXSID5061902	74369	66962	1709-59-7	CAS_RN: 1709-59-7	BABGMPQXLCJMSK-UHFFFAOYSA-N	InChI=1S/C8H12N2O2S/c1-10(2)13(11,12)8-5-3-7(9)4-6-8/h3-6H,9H2,1-2H3	Public_High	LC	LC	0.0987	0.69	0.68	0.521278	0.52128		2.32906	0.197699	0.197703	no charge
53	4-Aminobenzamide	NC(=O)C1=CC=C(N)C=C1	136.064	C7H8N2O	DTXSID7038814	76079	68568	2835-68-9	CAS_RN: 2835-68-9	QIKYZXDTTPVVAC-UHFFFAOYSA-N	InChI=1S/C7H8N2O/c8-6-3-1-5(2-4-6)7(9)10/h1-4H,8H2,(H2,9,10)	DSSTox_Low	LC	LC	0.00551	-0.01	-0.28	-0.193853	-0.193833	15.3279	3.38092	-0.00508116	-0.00503984	no charge
54	2-Methylbenzothiazole	CC1=NC2=C(S1)C=CC=C2	149.03	C8H7NS	DTXSID8049208	8446	8138	120-75-2	CAS_RN: 120-75-2	DXYYSGDWQCSKKO-UHFFFAOYSA-N	InChI=1S/C8H7NS/c1-6-9-7-4-2-3-5-8(7)10-6/h2-5H,1H3	DSSTox_Low	LC	LC	0.113	2.24	2.46	2.38839	2.3884		2.9657	2.23652	2.23654	no charge
55	N-Acetyl-4-aminoantipyrine	CN1N(C(=O)C(NC(C)=O)=C1C)C1=CC=CC=C1	245.116	C13H15N3O2	DTXSID40232106	65743	59166	83-15-8	CAS_RN: 83-15-8	OIAGWXKSCXPNNZ-UHFFFAOYSA-N	InChI=1S/C13H15N3O2/c1-9-12(14-10(2)17)13(18)16(15(9)3)11-7-5-4-6-8-11/h4-8H,1-3H3,(H,14,17)	Public_Medium	LC	LC	0.0172	1	1.07	0.718969	1.0723	12.5192	-0.763634	0.15381	0.153813	no charge
56	4-Aminoantipyrine	CN1N(C(=O)C(N)=C1C)C1=CC=CC=C1	203.106	C11H13N3O	DTXSID8048860	2151	2066	83-07-8	CAS_RN: 83-07-8	RLFWWDJHLFCNIJ-UHFFFAOYSA-N	InChI=1S/C11H13N3O/c1-8-10(12)11(15)14(13(8)2)9-6-4-3-5-7-9/h3-7H,12H2,1-2H3	DSSTox_Low	LC	LC	0.131	1	1.29	1.70953	1.70956		0.0696219	0.334967	0.334967	no charge
57	Benzyl-2-naphthylether	C(OC1=CC2=CC=CC=C2C=C1)C1=CC=CC=C1	234.104	C17H14O	DTXSID80210201	123080	109701	613-62-7	CAS_RN: 613-62-7	WLTCCDHHWYAMCG-UHFFFAOYSA-N	InChI=1S/C17H14O/c1-2-6-14(7-3-1)13-18-17-11-10-15-8-4-5-9-16(15)12-17/h1-12H,13H2	Public_Medium	LC/GC	GC	2.64	4.53	4.53	4.60436	4.60436		-4.86644	4.52952	4.52952	no charge
58	Ethylene glycol diphenylether	C(COC1=CC=CC=C1)OC1=CC=CC=C1	214.099	C14H14O2	DTXSID5026706	7713	7427	104-66-5	CAS_RN: 104-66-5	XCSGHNKDXGYELG-UHFFFAOYSA-N	InChI=1S/C14H14O2/c1-3-7-13(8-4-1)15-11-12-16-14-9-5-2-6-10-14/h1-10H,11-12H2	DSSTox_Low	LC/GC	GC	0.394	3.46	3.69	3.65688	3.65688		-4.55032	3.45962	3.45962	no charge
59	Permethrin	CC1(C)C(C=C(Cl)Cl)C1C(=O)OCC1=CC=CC(OC2=CC=CC=C2)=C1	390.079	C21H20Cl2O3	DTXSID8022292	40326	36845	52645-53-1	CAS_RN: 52645-53-1	RLLPVAHGXHCWKJ-UHFFFAOYSA-N	InChI=1/C21H20Cl2O3/c1-21(2)17(12-18(22)23)19(21)20(24)25-13-14-7-6-10-16(11-14)26-15-8-4-3-5-9-15/h3-12,17,19H,13H2,1-2H3	DSSTox_High	GC	GC	1.85	5.7	6.41	6.19119	6.19119		-3.69144	5.6961	5.6961	no charge
60	Benzophenone-3	COC1=CC=C(C(=O)C2=CC=CC=C2)C(O)=C1	228.079	C14H12O3	DTXSID3022405	4632	4471	131-57-7	CAS_RN: 131-57-7	DXGLGDHPHMLXJC-UHFFFAOYSA-N	InChI=1S/C14H12O3/c1-17-11-7-8-12(13(15)9-11)14(16)10-5-3-2-4-6-10/h2-9,15H,1H3	DSSTox_Low	LC	LC	0.173	3.13	3.62	3.42841	3.66962	7.07343	-4.84868	3.13405	3.62136	negative charge
61	Phenylbenzimidazole sulfonic acid	OS(=O)(=O)C1=CC2=C(NC(=N2)C2=CC=CC=C2)C=C1	274.041	C13H10N2O3S	DTXSID3038852	33919	31267	27503-81-7	CAS_RN: 27503-81-7	UVCJGUGAGLDPAA-UHFFFAOYSA-N	InChI=1S/C13H10N2O3S/c16-19(17,18)10-6-7-11-12(8-10)15-13(14-11)9-4-2-1-3-5-9/h1-8H,(H,14,15)(H,16,17,18)	DSSTox_Low	LC	LC	0.0181	0.09	0.54	-1.23882	0.740607	-2.88261	4.55187	0.088458	-0.140863	negative charge
62	Thiabendazole	N1C2=C(C=CC=C2)N=C1C1=CSC=N1	201.036	C10H7N3S	DTXSID0021337	5430	5237	148-79-8	CAS_RN: 148-79-8	WJCNZQLZVWNLKY-UHFFFAOYSA-N	InChI=1S/C10H7N3S/c1-2-4-8-7(3-1)12-10(13-8)9-5-14-6-11-9/h1-6H,(H,12,13)	DSSTox_Low	LC	LC	0.194	2.33	2.37	2.36325	2.36406	10.2761	4.07578	2.32821	2.32892	no charge
63	Hydrochlorothiazide	NS(=O)(=O)C1=CC2=C(NCNS2(=O)=O)C=C1Cl	296.964	C7H8ClN3O4S2	DTXSID2020713	3639	3513	58-93-5	CAS_RN: 58-93-5	JZUFKLXOESDKRF-UHFFFAOYSA-N	InChI=1S/C7H8ClN3O4S2/c8-4-1-5-7(2-6(4)16(9,12)13)17(14,15)11-3-10-5/h1-2,10-11H,3H2,(H2,9,12,13)	DSSTox_Low	LC	LC	0.0292	-0.01	-0.07	-0.23826	-0.212535	9.08711	-2.68493	-0.58348	-0.575618	no charge
64	2-Acetonaphthone	CC(=O)C1=CC2=CC=CC=C2C=C1	170.073	C12H10O	DTXSID2041389	7122	6855	93-08-3	CAS_RN: 93-08-3	XSAYZAUNJMRRIR-UHFFFAOYSA-N	InChI=1S/C12H10O/c1-9(13)11-7-6-10-4-2-3-5-12(10)8-11/h2-8H,1H3	DSSTox_Low	LC	LC	1.28	2.52	2.94	2.83326	2.83326	16.024	-7.39405	2.52037	2.52037	no charge
65	Metribuzin	CSC1=NN=C(C(=O)N1N)C(C)(C)C	214.089	C8H14N4OS	DTXSID6024204	30479	28287	21087-64-9	CAS_RN: 21087-64-9	FOXFZRUHNHCZPX-UHFFFAOYSA-N	InChI=1S/C8H14N4OS/c1-8(2,3)5-6(13)12(9)7(14-4)11-10-5/h9H2,1-4H3	DSSTox_Low	LC	LC	0.131	1.5	1.7	1.72129	1.72129		2.45886	1.96111	1.96112	no charge
66	Prochloraz	CCCN(CCOC1=C(Cl)C=C(Cl)C=C1Cl)C(=O)N1C=CN=C1	375.031	C15H16Cl3N3O2	DTXSID4024270	73665	66316	67747-09-5	CAS_RN: 67747-09-5	TVLSRXXIMLFWEO-UHFFFAOYSA-N	InChI=1S/C15H16Cl3N3O2/c1-2-4-20(15(22)21-5-3-19-10-21)6-7-23-14-12(17)8-11(16)9-13(14)18/h3,5,8-10H,2,4,6-7H2,1H3	DSSTox_High	LC	LC	70.8	3.62	3.87	3.85894	3.85897		2.54708	3.6239	3.62391	no charge
67	Dimethenamid	COCC(C)N(C(=O)CCl)C1=C(C)SC=C1C	275.075	C12H18ClNO2S	DTXSID4032376	91744	82842	87674-68-8	CAS_RN: 87674-68-8	JLYFCTQDENRSOL-UHFFFAOYSA-N	InChI=1/C12H18ClNO2S/c1-8-7-17-10(3)12(8)14(11(15)5-13)9(2)6-16-4/h7,9H,5-6H2,1-4H3	DSSTox_High	LC	LC	0.0396	2.45	2.45	2.50619	2.50619	16.7277	-4.10559	2.92169	2.92169	no charge
68	Hexazinone	CN(C)C1=NC(=O)N(C2CCCCC2)C(=O)N1C	252.159	C12H20N4O2	DTXSID4024145	39965	36542	51235-04-2	CAS_RN: 51235-04-2	CAWXEEYDBZRFPE-UHFFFAOYSA-N	InChI=1S/C12H20N4O2/c1-14(2)10-13-11(17)16(12(18)15(10)3)9-7-5-4-6-8-9/h9H,4-8H2,1-3H3	DSSTox_Low	LC	LC	0.00127	1.37	1.77	1.68107	1.68187		2.49134	1.36912	1.36912	no charge
69	Carbetamide	CCNC(=O)C(C)OC(=O)NC1=CC=CC=C1	236.116	C12H16N2O3	DTXSID7041756	27689	25761	16118-49-3	CAS_RN: 16118-49-3	AMRQXHFXNZFDCH-UHFFFAOYSA-N	InChI=1/C12H16N2O3/c1-3-13-11(15)9(2)17-12(16)14-10-7-5-4-6-8-10/h4-9H,3H2,1-2H3,(H,13,15)(H,14,16)	DSSTox_Low	LC	LC	0.00408	1.65	1.72	1.75691	1.75802	13.0031	-0.977349	1.65054	1.65054	no charge
70	Metalaxyl	COCC(=O)N(C(C)C(=O)OC)C1=C(C)C=CC=C1C	279.147	C15H21NO4	DTXSID6024175	42586	38839	57837-19-1	CAS_RN: 57837-19-1	ZQEIXNIJLIKNTD-UHFFFAOYSA-N	InChI=1/C15H21NO4/c1-10-7-6-8-11(2)14(10)16(13(17)9-19-4)12(3)15(18)20-5/h6-8,12H,9H2,1-5H3	DSSTox_High	LC	LC	0.0103	1.88	1.88	1.92213	1.92215	15.7972	-4.16213	2.12039	2.12039	no charge
71	Chlorpyrifos	CCOP(=S)(OCC)OC1=NC(Cl)=C(Cl)C=C1Cl	348.926	C9H11Cl3NO3PS	DTXSID4020458	2730	2629	2921-88-2	CAS_RN: 2921-88-2	SBPBAQFWLVIOKP-UHFFFAOYSA-N	InChI=1S/C9H11Cl3NO3PS/c1-3-14-17(18,15-4-2)16-9-7(11)5-6(10)8(12)13-9/h5H,3-4H2,1-2H3	DSSTox_Low	GC	GC	2.1	4.78	4.78	4.80538	4.80538		-3.24066	4.78432	4.78432	no charge
72	Cyprodinil	CC1=NC(NC2=CC=CC=C2)=NC(=C1)C1CC1	225.127	C14H15N3	DTXSID1032359	86367	77885	121552-61-2	CAS_RN: 121552-61-2	HAORKNGNJCEJBX-UHFFFAOYSA-N	InChI=1S/C14H15N3/c1-10-9-13(11-7-8-11)17-14(15-10)16-12-5-3-2-4-6-12/h2-6,9,11H,7-8H2,1H3,(H,15,16,17)	DSSTox_Low	LC	LC	0.246	3.21	3.62	3.56932	3.57059	13.6302	3.10085	3.21096	3.21098	no charge
73	Dichlorprop	CC(OC1=C(Cl)C=C(Cl)C=C1)C(O)=O	233.985	C9H8Cl2O3	DTXSID0020440	8427	8120	120-36-5	CAS_RN: 120-36-5	MZHCENGPTKEIGP-UHFFFAOYSA-N	InChI=1/C9H8Cl2O3/c1-5(9(12)13)14-8-3-2-6(10)4-7(8)11/h2-5H,1H3,(H,12,13)	DSSTox_High	LC	LC	1.14	-0.41	3.06	-0.845297	2.98578	2.9483	-4.95796	-0.410005	3.07041	negative charge
74	Imidacloprid	[O-][N+](=O)\N=C1/NCCN1CC1=CN=C(Cl)C=C1	255.052	C9H10ClN5O2	DTXSID5032442	86418	77934	138261-41-3	CAS_RN: 138261-41-3	YWTYJOPNNQFBPC-UHFFFAOYSA-N	InChI=1S/C9H10ClN5O2/c10-8-2-1-7(5-12-8)6-14-4-3-11-9(14)13-15(16)17/h1-2,5H,3-4,6H2,(H,11,13)	DSSTox_High	LC	LC	0.00238	0.53	0.53	0.504411	0.504412	15.7697	-0.123266	0.533748	0.533748	no charge
75	Dimethachlor	COCCN(C(=O)CCl)C1=C(C)C=CC=C1C	255.103	C13H18ClNO2	DTXSID3058111	39722	36319	50563-36-5	CAS_RN: 50563-36-5	SCCDDNKJYDZXMM-UHFFFAOYSA-N	InChI=1S/C13H18ClNO2/c1-10-5-4-6-11(2)13(10)15(7-8-17-3)12(16)9-14/h4-6H,7-9H2,1-3H3	DSSTox_High	LC	LC	0.122	2.59	2.59	2.47218	2.47219	16.7722	-4.10581	2.59223	2.59223	no charge
76	Dinoseb	CCC(C)C1=CC(=CC(=C1O)[N+]([O-])=O)[N+]([O-])=O	240.075	C10H12N2O5	DTXSID3020207	6950	6684	88-85-7	CAS_RN: 88-85-7	OWZPCEFYPSAJFR-UHFFFAOYSA-N	InChI=1/C10H12N2O5/c1-3-6(2)8-4-7(11(14)15)5-9(10(8)13)12(16)17/h4-6,13H,3H2,1-2H3	DSSTox_High	LC	LC	0.0575	1	3.32	0.479656	3.35298	5.08126	-7.6576	1.42122	3.23923	negative charge
77	Nicosulfuron	COC1=CC(OC)=NC(NC(=O)NS(=O)(=O)C2=NC=CC=C2C(=O)N(C)C)=N1	410.101	C15H18N6O6S	DTXSID6034764	73281	66024	111991-09-4	CAS_RN: 111991-09-4	RTCOGUMHFFWOJV-UHFFFAOYSA-N	InChI=1S/C15H18N6O6S/c1-21(2)13(22)9-6-5-7-16-12(9)28(24,25)20-15(23)19-14-17-10(26-3)8-11(18-14)27-4/h5-8H,1-4H3,(H2,17,18,19,20,23)	DSSTox_Low	LC	LC	0.00037	-0.15	0.19	-0.75919	0.220197	4.97827	2.68273	-0.151274	0.77921	negative charge
78	Flufenacet	CC(C)N(C(=O)COC1=NN=C(S1)C(F)(F)F)C1=CC=C(F)C=C1	363.066	C14H13F4N3O2S	DTXSID2032552	86429	77944	142459-58-3	CAS_RN: 142459-58-3	IANUJLZYFUDJIH-UHFFFAOYSA-N	InChI=1S/C14H13F4N3O2S/c1-8(2)21(10-5-3-9(15)4-6-10)11(22)7-23-13-20-19-12(24-13)14(16,17)18/h3-6,8H,7H2,1-2H3	DSSTox_Low	LC	LC	0.533	3.01	3.14	3.12576	3.12576	12.5758	-2.96947	3.2227	3.2227	no charge
79	Propachlor	CC(C)N(C(=O)CCl)C1=CC=CC=C1	211.076	C11H14ClNO	DTXSID4024274	4931	4762	1918-16-7	CAS_RN: 1918-16-7	MFOUDYKPLGXPGO-UHFFFAOYSA-N	InChI=1S/C11H14ClNO/c1-9(2)13(11(14)8-12)10-6-4-3-5-7-10/h3-7,9H,8H2,1-2H3	DSSTox_Low	LC	LC	0.0954	2.28	2.29	2.31814	2.31814	16.7705	-6.44772	2.38575	2.38575	no charge
80	Prosulfocarb	CCCN(CCC)C(=O)SCC1=CC=CC=C1	251.134	C14H21NOS	DTXSID3058119	62020	55867	52888-80-9	CAS_RN: 52888-80-9	NQLVQOSNDJXLKG-UHFFFAOYSA-N	InChI=1S/C14H21NOS/c1-3-10-15(11-4-2)14(16)17-12-13-8-6-5-7-9-13/h5-9H,3-4,10-12H2,1-2H3	DSSTox_High	LC	LC	0.105	4.1	4.1	4.09323	4.09323			4.17034	4.17034	not ionizable
81	Kresoxim-methyl	CO\N=C(\C(=O)OC)C1=C(COC2=C(C)C=CC=C2)C=CC=C1	313.131	C18H19NO4	DTXSID2032558	6112114	4813314	143390-89-0	CAS_RN: 143390-89-0	ZOTBXTZVPHCKPN-HTXNQAPBSA-N	InChI=1S/C18H19NO4/c1-13-8-4-7-11-16(13)23-12-14-9-5-6-10-15(14)17(19-22-3)18(20)21-2/h4-11H,12H2,1-3H3/b19-17+	DSSTox_Low	LC	LC	0.248	4	4	3.69632	3.87684		-0.16351	4.33738	4.33738	no charge
82	Pethoxamid	CCOCCN(C(=O)CCl)C(=C(C)C)C1=CC=CC=C1	295.134	C16H22ClNO2	DTXSID4057928	6450826	4953376	106700-29-2	CAS_RN: 106700-29-2	CSWIKHNSBZVWNQ-UHFFFAOYSA-N	InChI=1S/C16H22ClNO2/c1-4-20-11-10-18(15(19)12-17)16(13(2)3)14-8-6-5-7-9-14/h5-9H,4,10-12H2,1-3H3	DSSTox_High	LC	LC	0.419	2.84	3.29	3.17295	3.17539	18.9609	-4.12987	2.83892	2.83892	no charge
83	Ethofumesate	CCOC1OC2=C(C=C(OS(C)(=O)=O)C=C2)C1(C)C	286.087	C13H18O5S	DTXSID8034580	33360	30816	26225-79-6	CAS_RN: 26225-79-6	IRCMYGHHKLLGHV-UHFFFAOYSA-N	InChI=1/C13H18O5S/c1-5-16-12-13(2,3)10-8-9(18-19(4,14)15)6-7-11(10)17-12/h6-8,12H,5H2,1-4H3	DSSTox_Low	LC	LC	1.13	2.14	2.34	2.45547	2.45547		-4.23977	2.33645	2.33645	no charge
84	Metamitron	CC1=NN=C(C(=O)N1N)C1=CC=CC=C1	202.085	C10H10N4O	DTXSID7047568	38854	35563	41394-05-2	CAS_RN: 41394-05-2	VHCNQEUWZYOAEV-UHFFFAOYSA-N	InChI=1S/C10H10N4O/c1-7-12-13-9(10(15)14(7)11)8-5-3-2-4-6-8/h2-6H,11H2,1H3	DSSTox_Low	LC	LC	0.0557	0.87	0.87	0.729115	0.729133		2.78486	0.444429	0.444439	no charge
85	Chloridazon	NC1=C(Cl)C(=O)N(N=C1)C1=CC=CC=C1	221.036	C10H8ClN3O	DTXSID3034872	15546	14790	1698-60-8	CAS_RN: 1698-60-8	WYKYKTKDBLFHCY-UHFFFAOYSA-N	InChI=1S/C10H8ClN3O/c11-9-8(12)6-13-14(10(9)15)7-4-2-1-3-5-7/h1-6H,12H2	DSSTox_Low	LC	LC	0.212	1	1.65	1.31733	1.566		-1.7671	1.10544	1.10544	no charge
86	Spiroxamine	CCCN(CC)CC1COC2(CCC(CC2)C(C)(C)C)O1	297.267	C18H35NO2	DTXSID1034212	86160	77719	118134-30-8	CAS_RN: 118134-30-8	PUYXTUJWRLOUCW-UHFFFAOYSA-N	InChI=1/C18H35NO2/c1-6-12-19(7-2)13-16-14-20-18(21-16)10-8-15(9-11-18)17(3,4)5/h15-16H,6-14H2,1-5H3	DSSTox_Low	LC	LC	2.77	2.45	4.62	2.95891	4.59289		9.34172	2.44669	4.38154	positive charge
87	Chlormequat	C[N+](C)(C)CCCl	122.073	C5H13ClN	DTXSID4048064	13837	13237	7003-89-6	CAS_RN: 7003-89-6	JUZXDNPBRPUIOR-UHFFFAOYSA-N	InChI=1S/C5H13ClN/c1-7(2,3)5-4-6/h4-5H2,1-3H3/q+1	DSSTox_Low	LC	LC	0.0172	-3.04	-3.31	-3.45469	-3.29903			-3.30768	-3.30768	positive charge (permanent)
88	Pyrazophos	CCOC(=O)C1=CN2N=C(OP(=S)(OCC)OCC)C=C2N=C1C	373.086	C14H20N3O5PS	DTXSID7042352	26033	24247	13457-18-6	CAS_RN: 13457-18-6	JOOMJVFZQRQWKR-UHFFFAOYSA-N	InChI=1S/C14H20N3O5PS/c1-5-19-14(18)11-9-17-12(15-10(11)4)8-13(16-17)22-23(24,20-6-2)21-7-3/h8-9H,5-7H2,1-4H3	DSSTox_Low	LC	LC	0.0921	3.14	3.6	3.44912	3.45635		-0.576568	3.14106	3.14106	no charge
89	Simetryn	CCNC1=NC(SC)=NC(NCC)=N1	213.105	C8H15N5S	DTXSID8037596	13905	13303	1014-70-6	CAS_RN: 1014-70-6	MGLWZSOBALDPEK-UHFFFAOYSA-N	InChI=1S/C8H15N5S/c1-4-9-6-11-7(10-5-2)13-8(12-6)14-3/h4-5H2,1-3H3,(H2,9,10,11,12,13)	DSSTox_Low	LC	LC	0.0933	2.09	2.63	2.48463	2.51528	14.9099	6.76942	2.08924	2.17948	no charge
90	Azoxystrobin	CO\C=C(\C(=O)OC)C1=CC=CC=C1OC1=CC(OC2=CC=CC=C2C#N)=NC=N1	403.117	C22H17N3O5	DTXSID0032520	3034285	2298772	131860-33-8	CAS_RN: 131860-33-8	WFDXOXNFNRHQEC-GHRIWEEISA-N	InChI=1S/C22H17N3O5/c1-27-13-17(22(26)28-2)16-8-4-6-10-19(16)30-21-11-20(24-14-25-21)29-18-9-5-3-7-15(18)12-23/h3-11,13-14H,1-2H3/b17-13+	DSSTox_High	LC	LC	0.67	3.54	3.54	3.49383	3.49383		1.94045	4.22475	4.22475	no charge
91	Fenpropimorph	CC(CN1C[C@H](C)O[C@H](C)C1)CC1=CC=C(C=C1)C(C)(C)C	303.256	C20H33NO	DTXSID4034601	93365	84290	67564-91-4	CAS_RN: 67564-91-4	RYAUSSKQMZRMAI-ALOPSCKCSA-N	InChI=1/C20H33NO/c1-15(12-21-13-16(2)22-17(3)14-21)11-18-7-9-19(10-8-18)20(4,5)6/h7-10,15-17H,11-14H2,1-6H3/t15?,16-,17+	DSSTox_High	LC	LC	1.25	4.05	5.09	4.57668	5.09753		8.49217	4.04829	5.17255	positive charge
92	Epoxiconazole	FC1=CC=C(C=C1)C1(CN2C=NC=N2)OC1C1=C(Cl)C=CC=C1	329.073	C17H13ClFN3O	DTXSID1040372	3317081	2564795	133855-98-8	CAS_RN: 133855-98-8	ZMYFCFLJBGAQRS-UHFFFAOYSA-N	InChI=1/C17H13ClFN3O/c18-15-4-2-1-3-14(15)16-17(23-16,9-22-11-20-10-21-22)12-5-7-13(19)8-6-12/h1-8,10-11,16H,9H2	DSSTox_High	LC	LC	5	3.72	3.72	3.63395	3.63395		1.99776	3.73508	3.73508	no charge
93	Bendiocarb	CNC(=O)OC1=CC=CC2=C1OC(C)(C)O2	223.084	C11H13NO4	DTXSID9032327	2314	2224	22781-23-3	CAS_RN: 22781-23-3	XEGGRYVFLWGFHI-UHFFFAOYSA-N	InChI=1S/C11H13NO4/c1-11(2)15-8-6-4-5-7(9(8)16-11)14-10(13)12-3/h4-6H,1-3H3,(H,12,13)	DSSTox_Low	LC	LC	0.0636	1.57	1.85	1.76483	1.76678	14.7635	-4.80892	1.57147	1.57147	no charge
94	N-Butylbenzenesulfonamide	CCCCNS(=O)(=O)C1=CC=CC=C1	213.082	C10H15NO2S	DTXSID7027540	19241	18156	3622-84-2	CAS_RN: 3622-84-2	IPRJXAGUEGOFGG-UHFFFAOYSA-N	InChI=1S/C10H15NO2S/c1-2-3-9-11-14(12,13)10-7-5-4-6-8-10/h4-8,11H,2-3,9H2,1H3	DSSTox_Low	LC	LC	0.19	1.85	2	1.99206	1.99236	10.1853		2.12622	2.12685	no charge
95	Diatrizoate	CC(=O)NC1=C(I)C(C(O)=O)=C(I)C(NC(C)=O)=C1I	613.77	C11H9I3N2O4	DTXSID0044521	2140	2055	117-96-4	CAS_RN: 117-96-4	YVPYQUNUQOZFHG-UHFFFAOYSA-N	InChI=1S/C11H9I3N2O4/c1-3(17)15-9-6(12)5(11(19)20)7(13)10(8(9)14)16-4(2)18/h1-2H3,(H,15,17)(H,16,18)(H,19,20)	DSSTox_High	LC	LC	0.00066	-0.63	2.15	-1.36458	2.1092	2.16767	-4.24046	-0.627878	2.89308	negative charge
96	Diazepam	CN1C2=C(C=C(Cl)C=C2)C(=NCC1=O)C1=CC=CC=C1	284.072	C16H13ClN2O	DTXSID4020406	3016	2908	439-14-5	CAS_RN: 439-14-5	AAOVKJBEBIDNHE-UHFFFAOYSA-N	InChI=1S/C16H13ClN2O/c1-19-14-8-7-12(17)9-13(14)16(18-10-15(19)20)11-5-3-2-4-6-11/h2-9H,10H2,1H3	DSSTox_Low	LC	LC	0.782	2.92	2.92	2.95802	2.95815		2.92145	3.07607	3.07609	no charge
97	Tris(2-chloroethyl)phosphate	ClCCOP(=O)(OCCCl)OCCCl	283.954	C6H12Cl3O4P	DTXSID5021411	8295	7994	115-96-8	CAS_RN: 115-96-8	HQUQLFOMPYWACS-UHFFFAOYSA-N	InChI=1S/C6H12Cl3O4P/c7-1-4-11-14(10,12-5-2-8)13-6-3-9/h1-6H2	DSSTox_High	LC	LC	0.0628	1.42	1.53	1.68484	1.68484		-9.0633	2.10725	2.10725	no charge
98	Octocrylene	CCCCC(CC)COC(=O)C(C#N)=C(C1=CC=CC=C1)C1=CC=CC=C1	361.204	C24H27NO2	DTXSID9025299	22571	21165	6197-30-4	CAS_RN: 6197-30-4	FMJSMJQBSVNSBF-UHFFFAOYSA-N	InChI=1/C24H27NO2/c1-3-5-12-19(4-2)18-27-24(26)22(17-25)23(20-13-8-6-9-14-20)21-15-10-7-11-16-21/h6-11,13-16,19H,3-5,12,18H2,1-2H3	DSSTox_Low	LC/GC	GC	1.26	6.34	6.34	6.26348	6.29959		-7.24693	6.78295	6.78295	no charge
99	Cypermethrin	CC1(C)C(C=C(Cl)Cl)C1C(=O)OC(C#N)C1=CC=CC(OC2=CC=CC=C2)=C1	415.074	C22H19Cl2NO3	DTXSID1023998	2912	2809	52315-07-8	CAS_RN: 52315-07-8	KAATUXNTWXVJKI-UHFFFAOYSA-N	InChI=1/C22H19Cl2NO3/c1-22(2)17(12-19(23)24)20(22)21(26)28-18(13-25)14-7-6-10-16(11-14)27-15-8-4-3-5-9-15/h3-12,17-18,20H,1-2H3	DSSTox_High	GC	GC	2.32	5.44	6.05	5.67288	5.98394	10.6451	-3.69196	5.44374	5.44399	no charge
100	Clarithromycin	CC[C@H]1OC(=O)[C@H](C)[C@@H](O[C@H]2C[C@@](C)(OC)[C@@H](O)[C@H](C)O2)[C@H](C)[C@@H](O[C@@H]2O[C@H](C)C[C@@H]([C@H]2O)N(C)C)[C@@](C)(C[C@@H](C)C(=O)[C@H](C)[C@@H](O)[C@]1(C)O)OC	747.477	C38H69NO13	DTXSID3022829	84029	10342604	81103-11-9	CAS_RN: 81103-11-9	AGOYDEPGAOXOCK-KCBOHYOISA-N	InChI=1S/C38H69NO13/c1-15-26-38(10,45)31(42)21(4)28(40)19(2)17-37(9,47-14)33(52-35-29(41)25(39(11)12)16-20(3)48-35)22(5)30(23(6)34(44)50-26)51-27-18-36(8,46-13)32(43)24(7)49-27/h19-27,29-33,35,41-43,45H,15-18H2,1-14H3/t19-,20-,21+,22+,23-,24+,25+,26-,27+,	DSSTox_Low	LC	LC	0.0398	1.63	3.14	2.36422	3.1672	12.4607	8.38098	2.21639	3.23952	positive charge
101	Deltamethrin	CC1(C)[C@@H](C=C(Br)Br)[C@H]1C(=O)O[C@H](C#N)C1=CC=CC(OC2=CC=CC=C2)=C1	502.973	C22H19Br2NO3	DTXSID8041822	2982	2876	52820-00-5	CAS_RN: 52820-00-5	OWZREIFADZCYQD-UHFFFAOYSA-N	InChI=1/C22H19Br2NO3/c1-22(2)17(12-19(23)24)20(22)21(26)28-18(13-25)14-7-6-10-16(11-14)27-15-8-4-3-5-9-15/h3-12,17-18,20H,1-2H3	DSSTox_High	GC	GC	0.544	5.74	6.12	5.36425	6.03245	10.6451	-3.69196	5.74385	5.74409	no charge
102	Desethylatrazine	CC(C)NC1=NC(Cl)=NC(N)=N1	187.062	C6H10ClN5	DTXSID5037494	22563	21157	6190-65-4	CAS_RN: 6190-65-4	DFWFIQKMSFGDCQ-UHFFFAOYSA-N	InChI=1S/C6H10ClN5/c1-3(2)9-6-11-4(7)10-5(8)12-6/h3H,1-2H3,(H3,8,9,10,11,12)	DSSTox_Low	LC	LC	0.0341	1.54	1.54	1.54769	1.54787	14.5844	4.37887	1.53868	1.53909	no charge
103	Ketoprofen	CC(C(O)=O)C1=CC(=CC=C1)C(=O)C1=CC=CC=C1	254.094	C16H14O3	DTXSID6020771	3825	3693	22071-15-4	CAS_RN: 22071-15-4	DKYWVDODHFEZIM-UHFFFAOYSA-N	InChI=1/C16H14O3/c1-11(16(18)19)13-8-5-9-14(10-13)15(17)12-6-3-2-4-7-12/h2-11H,1H3,(H,18,19)	DSSTox_Low	LC	LC	0.74	0.39	3.16	0.117959	3.29894	3.88261	-7.45743	0.390844	3.61333	negative charge
104	Sulfamethoxazole	CC1=CC(NS(=O)(=O)C2=CC=C(N)C=C2)=NO1	253.052	C10H11N3O3S	DTXSID8026064	5329	5138	723-46-6	CAS_RN: 723-46-6	JLKIGFTWXXRPMT-UHFFFAOYSA-N	InChI=1S/C10H11N3O3S/c1-7-6-10(12-16-7)13-17(14,15)9-4-2-8(11)3-5-9/h2-6H,11H2,1H3,(H,12,13)	DSSTox_High	LC	LC	0.0621	0	0.79	-0.276881	0.80262	6.16073	1.97178	0.000925873	0.790549	negative charge
105	TMDD	CC(C)CC(C)(O)C#CC(C)(O)CC(C)C	226.193	C14H26O2	DTXSID7027041	31362	29095	126-86-3	CAS_RN: 126-86-3	LXOFYPKXCSULTL-UHFFFAOYSA-N	InChI=1/C14H26O2/c1-11(2)9-13(5,15)7-8-14(6,16)10-12(3)4/h11-12,15-16H,9-10H2,1-6H3	DSSTox_High	LC	LC	0.34	2.94	3.17	3.10396	3.10621	13.1524	-3.47526	3.16769	3.16769	no charge
106	Sulfapyridine	NC1=CC=C(C=C1)S(=O)(=O)NC1=CC=CC=N1	249.057	C11H11N3O2S	DTXSID3026067	5336	5145	144-83-2	CAS_RN: 144-83-2	GECHUMIMRBOMGK-UHFFFAOYSA-N	InChI=1S/C11H11N3O2S/c12-9-4-6-10(7-5-9)17(15,16)14-11-3-1-2-8-13-11/h1-8H,12H2,(H,13,14)	DSSTox_Low	LC	LC	0.0278	0.41	0.55	-0.18797	0.675196	6.23786	2.13651	0.242026	1.00877	negative charge
107	Desethylterbutylazine	CC(C)(C)NC1=NC(Cl)=NC(N)=N1	201.078	C7H12ClN5	DTXSID80184211	108201	97278	30125-63-4	CAS_RN: 30125-63-4	LMKQNTMFZLAJDV-UHFFFAOYSA-N	InChI=1S/C7H12ClN5/c1-7(2,3)13-6-11-4(8)10-5(9)12-6/h1-3H3,(H3,9,10,11,12,13)	DSSTox_High	LC	LC	0.0584	1.82	1.96	1.91258	1.9128	14.2235	4.35167	1.81928	1.81967	no charge
108	Ethion	CCOP(=S)(OCC)SCSP(=S)(OCC)OCC	383.988	C9H22O4P2S4	DTXSID2024086	3286	3171	563-12-2	CAS_RN: 563-12-2	RIZMRRKBZQXFOY-UHFFFAOYSA-N	InChI=1S/C9H22O4P2S4/c1-5-10-14(16,11-6-2)18-9-19-15(17,12-7-3)13-8-4/h5-9H2,1-4H3	DSSTox_High	LC	LC	3.41	3.93	4.72	4.53095	4.53095			3.92923	3.92923	not ionizable
109	Pirimiphos-methyl	CCN(CC)C1=NC(OP(=S)(OC)OC)=CC(C)=N1	305.096	C11H20N3O3PS	DTXSID0024266	34526	31773	29232-93-7	CAS_RN: 29232-93-7	QHOQHJPRIBcreekY-UHFFFAOYSA-N	InChI=1S/C11H20N3O3PS/c1-6-14(7-2)11-12-9(3)8-10(13-11)17-18(19,15-4)16-5/h8H,6-7H2,1-5H3	DSSTox_Low	LC	LC	0.591	2.96	3.93	3.62977	3.63053		5.08997	2.96227	2.96437	no charge
110	Ethyl azinphos	CCOP(=S)(OCC)SCN1N=NC2=CC=CC=C2C1=O	345.037	C12H16N3O3PS2	DTXSID5037498	17531	16576	2642-71-9	CAS_RN: 2642-71-9	RQVGAIADHNPSME-UHFFFAOYSA-N	InChI=1S/C12H16N3O3PS2/c1-3-17-19(20,18-4-2)21-9-15-12(16)10-7-5-6-8-11(10)13-14-15/h5-8H,3-4,9H2,1-2H3	DSSTox_Low	LC	LC	3.3	3.58	3.58	3.59283	3.59284		-2.00829	3.95839	3.95839	no charge
111	Desisopropylatrazine	CCNC1=NC(N)=NC(Cl)=N1	173.047	C5H8ClN5	DTXSID0037495	13878	13278	1007-28-9	CAS_RN: 1007-28-9	IVENSCMCQBJAKW-UHFFFAOYSA-N	InChI=1S/C5H8ClN5/c1-2-8-5-10-3(6)9-4(7)11-5/h2H2,1H3,(H3,7,8,9,10,11)	DSSTox_Low	LC	LC	0.0268	1.12	1.26	1.21502	1.21518	14.9424	4.40901	1.12208	1.12251	no charge
112	Perfluorooctanoic acid	OC(=O)C(F)(F)C(F)(F)C(F)(F)C(F)(F)C(F)(F)C(F)(F)C(F)(F)F	413.974	C8HF15O2	DTXSID8031865	9554	9180	335-67-1	CAS_RN: 335-67-1	SNGREZUHAYWORS-UHFFFAOYSA-N	InChI=1S/C8HF15O2/c9-2(10,1(24)25)3(11,12)4(13,14)5(15,16)6(17,18)7(19,20)8(21,22)23/h(H,24,25)	DSSTox_High	LC	LC	26.3	1.58	5.11	-0.233578	4.5454	-4.19862		1.58337	5.11284	negative charge
113	Caffeine	CN1C=NC2=C1C(=O)N(C)C(=O)N2C	194.08	C8H10N4O2	DTXSID0020232	2519	2424	58-08-2	CAS_RN: 58-08-2	RYYVLZVUVIJVGH-UHFFFAOYSA-N	InChI=1S/C8H10N4O2/c1-10-4-9-6-5(10)7(13)12(3)8(14)11(6)2/h4H,1-3H3	DSSTox_Low	LC	LC	0.0218	0.28	-0.12	-0.128367	-0.128365		-1.15873	-0.545646	-0.545646	no charge
114	Celestolide	CC(=O)C1=CC(=CC2=C1CCC2(C)C)C(C)(C)C	244.183	C17H24O	DTXSID9044536	61585	55495	13171-00-1	CAS_RN: 13171-00-1	IKTHMQYJOWTSJO-UHFFFAOYSA-N	InChI=1S/C17H24O/c1-11(18)14-9-12(16(2,3)4)10-15-13(14)7-8-17(15,5)6/h9-10H,7-8H2,1-6H3	DSSTox_Low	LC/GC	GC	2.74	4.67	5.31	5.11548	5.11548	16.1783	-7.40274	4.6707	4.6707	no charge
115	Tonalide	CC1CC(C)(C)C2=C(C=C(C)C(=C2)C(C)=O)C1(C)C	258.198	C18H26O	DTXSID7041544	89440	80719	21145-77-7	CAS_RN: 21145-77-7	DNRJTBAOUJJKDY-UHFFFAOYSA-N	InChI=1/C18H26O/c1-11-8-16-15(9-14(11)13(3)19)17(4,5)10-12(2)18(16,6)7/h8-9,12H,10H2,1-7H3	DSSTox_High	LC/GC	GC	11.2	4.96	5.62	5.4423	5.4423	16.299	-7.391	4.95772	4.95772	no charge
116	Octyl-methoxycinnamate	CCCCC(CC)COC(=O)C=CC1=CC=C(OC)C=C1	290.188	C18H26O3	DTXSID1025302	21630	20329	5466-77-3	CAS_RN: 5466-77-3	YBGZDTIWKVFICR-UHFFFAOYSA-N	InChI=1/C18H26O3/c1-4-6-7-15(5-2)14-21-18(19)13-10-16-8-11-17(20-3)12-9-16/h8-13,15H,4-7,14H2,1-3H3	DSSTox_High	LC/GC	LC	1.61	5.19	5.2	5.25695	5.25695		-4.81948	5.38022	5.38022	no charge
117	2-(2-(Chlorophenyl)amino)benzaldehyde	ClC1=CC=CC=C1NC1=CC=CC=C1C=O	231.045	C13H10ClNO	DTXSID20698322	53423421	26001359	71758-44-6	CAS_RN: 71758-44-6	DAAHPDZFLSFYPJ-UHFFFAOYSA-N	InChI=1S/C13H10ClNO/c14-11-6-2-4-8-13(11)15-12-7-3-1-5-10(12)9-16/h1-9,15H	Public_Low	LC	LC	4	3.91	3.91	4.09145	4.09161	17.0362	-1.99879	5.02972	5.02972	no charge
118	Carbendazim	COC(=O)NC1=NC2=CC=CC=C2N1	191.069	C9H9N3O2	DTXSID4024729	25429	23741	10605-21-7	CAS_RN: 10605-21-7	TWFZGCMQGLPBSX-UHFFFAOYSA-N	InChI=1S/C9H9N3O2/c1-14-9(13)12-8-10-6-4-2-3-5-7(6)11-8/h2-5H,1H3,(H2,10,11,12,13)	DSSTox_High	LC	LC	0.0249	1.6	1.62	1.01038	1.62011	9.69946	4.27732	1.79853	1.80076	no charge
119	Acetaminophen	CC(=O)NC1=CC=C(O)C=C1	151.063	C8H9NO2	DTXSID2020006	1983	1906	103-90-2	CAS_RN: 103-90-2	RZVAJINKPMORJF-UHFFFAOYSA-N	InChI=1S/C8H9NO2/c1-6(10)9-7-2-4-8(11)5-3-7/h2-5,11H,1H3,(H,9,10)	DSSTox_Low	LC	LC	0.0108	0.9	0.54	0.614766	0.616063	9.46437	-4.36218	0.903684	0.907391	no charge
120	Acesulfame	CC1=CC(=O)NS(=O)(=O)O1	162.994	C4H5NO4S	DTXSID0048006	36573	33607	33665-90-6	CAS_RN: 33665-90-6	YGCFIWIQZPHFLU-UHFFFAOYSA-N	InChI=1S/C4H5NO4S/c1-3-2-4(6)5-10(7,8)9-3/h2H,1H3,(H,5,6)	DSSTox_High	LC	LC	0.00952	-1.49	-0.55	-1.40522	-0.399122	3.01689	-6.0393	-1.49433	-0.551528	negative charge
121	Flutamide	CC(C)C(=O)NC1=CC(=C(C=C1)[N+]([O-])=O)C(F)(F)F	276.072	C11H11F3N2O3	DTXSID7032004	3397	3280	13311-84-7	CAS_RN: 13311-84-7	MKXKFYHWDHIYRV-UHFFFAOYSA-N	InChI=1S/C11H11F3N2O3/c1-6(2)10(17)15-7-3-4-9(16(18)19)8(5-7)11(12,13)14/h3-6H,1-2H3,(H,15,17)	DSSTox_Low	LC	LC	0.3	3.14	3.27	3.2388	3.26239	12.8084	-3.72165	3.27231	3.27231	no charge
122	1,2-Benzisothiazolinone	O=C1NSC2=C1C=CC=C2	151.009	C7H5NOS	DTXSID5032523	17520	16567	2634-33-5	CAS_RN: 2634-33-5	DMSMPAJRVJJAGA-UHFFFAOYSA-N	InChI=1S/C7H5NOS/c9-7-5-3-1-2-4-6(5)10-8-7/h1-4H,(H,8,9)	DSSTox_Low	LC	LC	0.255	1.35	1.36	0.413291	1.19072	9.49728	-8.48562	1.35487	1.35793	no charge
123	Linuron	CON(C)C(=O)NC1=CC=C(Cl)C(Cl)=C1	248.012	C9H10Cl2N2O2	DTXSID2024163	9502	9130	330-55-2	CAS_RN: 330-55-2	XKJMBINCVNINCA-UHFFFAOYSA-N	InChI=1S/C9H10Cl2N2O2/c1-13(15-2)9(14)12-6-3-4-7(10)8(11)5-6/h3-5H,1-2H3,(H,12,14)	DSSTox_Low	LC	LC	0.148	2.68	3.05	2.93898	2.93899	11.9389	-4.68011	2.68394	2.68396	no charge
124	Terbuthylazine	CCNC1=NC(NC(C)(C)C)=NC(Cl)=N1	229.109	C9H16ClN5	DTXSID4027608	22206	20848	5915-41-3	CAS_RN: 5915-41-3	FZXISNSWEXTPMF-UHFFFAOYSA-N	InChI=1S/C9H16ClN5/c1-5-11-7-12-6(10)13-8(14-7)15-9(2,3)4/h5H2,1-4H3,(H2,11,12,13,14,15)	DSSTox_Low	LC	LC	0.226	2.48	2.99	2.92705	2.92726	14.1662	4.17572	2.47792	2.47818	no charge
125	Terbutryn	CCNC1=NC(SC)=NC(NC(C)(C)C)=N1	241.136	C10H19N5S	DTXSID3024318	13450	12874	886-50-0	CAS_RN: 886-50-0	IROINLKCQGIITA-UHFFFAOYSA-N	InChI=1S/C10H19N5S/c1-6-11-7-12-8(15-10(2,3)4)14-9(13-7)16-5/h6H2,1-5H3,(H2,11,12,13,14,15)	DSSTox_Low	LC	LC	0.226	2.8	3.35	3.28197	3.31128	14.3067	6.71594	2.79591	2.87663	no charge
126	Carbamazepine	NC(=O)N1C2=CC=CC=C2C=CC2=C1C=CC=C2	236.095	C15H12N2O	DTXSID4022731	2554	2457	298-46-4	CAS_RN: 298-46-4	FFGPTBGBLSHEPO-UHFFFAOYSA-N	InChI=1S/C15H12N2O/c16-15(18)17-13-7-3-1-5-11(13)9-10-12-6-2-4-8-14(12)17/h1-10H,(H2,16,18)	DSSTox_High	LC	LC	0.15	2.28	2.46	2.50337	2.50359	15.9584	-3.75402	2.76603	2.76603	no charge
127	Musk xylene	CC1=C(C(=C(C(C)=C1[N+]([O-])=O)[N+]([O-])=O)C(C)(C)C)[N+]([O-])=O	297.096	C12H15N3O6	DTXSID1021405	62329	56123	81-15-2	CAS_RN: 81-15-2	XMWRWTSZNLOZFN-UHFFFAOYSA-N	InChI=1S/C12H15N3O6/c1-6-9(13(16)17)7(2)11(15(20)21)8(12(3,4)5)10(6)14(18)19/h1-5H3	DSSTox_Low	LC/GC	GC	0.156	4.12	4.12	4.07296	4.11105			4.3651	4.3651	not ionizable
128	Sucralose	OC[C@H]1O[C@H](O[C@]2(CCl)O[C@H](CCl)[C@@H](O)[C@@H]2O)[C@H](O)[C@@H](O)[C@H]1Cl	396.015	C12H19Cl3O8	DTXSID1040245	71485	64561	56038-13-2	CAS_RN: 56038-13-2	BAQAVOSOZGMPRM-QBMZZYIRSA-N	InChI=1S/C12H19Cl3O8/c13-1-4-7(17)10(20)12(3-14,22-4)23-11-9(19)8(18)6(15)5(2-16)21-11/h4-11,16-20H,1-3H2/t4-,5-,6+,7-,8+,9-,10+,11-,12+/m1/s1	DSSTox_Low	LC	LC	0.00547	-0.17	-0.47	-0.436307	-0.436302	11.9085	-2.96613	-0.465073	-0.465059	no charge
129	Triclosan	OC1=C(OC2=CC=C(Cl)C=C2Cl)C=CC(Cl)=C1	287.951	C12H7Cl3O2	DTXSID5032498	5564	5363	3380-34-5	CAS_RN: 3380-34-5	XEFQLINVKFYRCS-UHFFFAOYSA-N	InChI=1S/C12H7Cl3O2/c13-7-1-3-11(9(15)5-7)17-12-4-2-8(14)6-10(12)16/h1-6,16H	DSSTox_Low	LC	LC	3.29	4.8	4.98	4.94815	5.0663	7.68064	-3.76262	4.80079	4.9821	no charge
130	Triphenyl phosphate	O=P(OC1=CC=CC=C1)(OC1=CC=CC=C1)OC1=CC=CC=C1	326.071	C18H15O4P	DTXSID1021952	8289	7988	115-86-6	CAS_RN: 115-86-6	XZZNDPSIHUTMOC-UHFFFAOYSA-N	InChI=1S/C18H15O4P/c19-23(20-16-10-4-1-5-11-16,21-17-12-6-2-7-13-17)22-18-14-8-3-9-15-18/h1-15H	DSSTox_High	LC/GC	LC	0.217	4.12	4.58	4.59653	4.59653		-9.39557	5.08765	5.08765	no charge
131	Saccharin	O=C1NS(=O)(=O)C2=C1C=CC=C2	182.999	C7H5NO3S	DTXSID5021251	5143	4959	81-07-2	CAS_RN: 81-07-2	CVHZOJJKTDOEJC-UHFFFAOYSA-N	InChI=1S/C7H5NO3S/c9-7-5-3-1-2-4-6(5)12(10,11)8-7/h1-4H,(H,8,9)	DSSTox_High	LC	LC	0.256	-0.49	0.7	-2.09333	0.675207	1.94442		-0.494119	0.448814	negative charge
132	Perfluorooctanesulfonic acid	OS(=O)(=O)C(F)(F)C(F)(F)C(F)(F)C(F)(F)C(F)(F)C(F)(F)C(F)(F)C(F)(F)F	499.937	C8HF17O3S	DTXSID3031864	74483	67068	1763-23-1	CAS_RN: 1763-23-1	YFSUTJLHUFNCNZ-UHFFFAOYSA-N	InChI=1S/C8HF17O3S/c9-1(10,3(13,14)5(17,18)7(21,22)23)2(11,12)4(15,16)6(19,20)8(24,25)29(26,27)28/h(H,26,27,28)	DSSTox_High	LC	LC	9.42	0.66	4.16	-1.96499	3.00744	-3.32425		3.05343	5.42983	negative charge
133	Cyclamate	OS(=O)(=O)NC1CCCCC1	179.062	C6H13NO3S	DTXSID5041809	7533	7252	100-88-9	CAS_RN: 100-88-9	HCAJEUSONLESMK-UHFFFAOYSA-N	InChI=1S/C6H13NO3S/c8-11(9,10)7-6-4-2-1-3-5-6/h6-7H,1-5H2,(H,8,9,10)	DSSTox_High	LC	LC	0.0101	-1.77	0.12	-2.48837	0.237868	-0.83018	-9.72292	-1.76988	0.606519	negative charge
134	2-Octyl-4-isothiazolin-3-one	CCCCCCCCN1SC=CC1=O	213.119	C11H19NOS	DTXSID1025805	33528	30932	26530-20-1	CAS_RN: 26530-20-1	JPMIIZHYYWMHDT-UHFFFAOYSA-N	InChI=1S/C11H19NOS/c1-2-3-4-5-6-7-9-12-11(13)8-10-14-12/h8,10H,2-7,9H2,1H3	DSSTox_Low	LC	LC	0.207	2.99	2.99	2.99091	2.99093		-5.47513	3.33319	3.33319	no charge
135	DEET	CCN(CC)C(=O)C1=CC=CC(C)=C1	191.131	C12H17NO	DTXSID2021995	4284	4133	134-62-3	CAS_RN: 134-62-3	MMOXZBCLCQITDF-UHFFFAOYSA-N	InChI=1S/C12H17NO/c1-4-13(5-2)12(14)11-8-6-7-10(3)9-11/h6-9H,4-5H2,1-3H3	DSSTox_High	LC	LC	0.206	2.24	2.26	2.329	2.33157		-0.94931	2.49828	2.49828	no charge
136	Atrazine	CCNC1=NC(NC(C)C)=NC(Cl)=N1	215.094	C8H14ClN5	DTXSID9020112	2256	2169	1912-24-9	CAS_RN: 1912-24-9	MXWJVTOOROXGIU-UHFFFAOYSA-N	InChI=1S/C8H14ClN5/c1-4-10-7-12-6(9)13-8(14-7)11-5(2)3/h5H,4H2,1-3H3,(H2,10,11,12,13,14)	DSSTox_Low	LC	LC	0.117	2.2	2.66	2.51494	2.51507	14.4791	4.20295	2.19733	2.1976	no charge
137	Irgarol	CSC1=NC(NC(C)(C)C)=NC(NC2CC2)=N1	253.136	C11H19N5S	DTXSID3032416	91590	82701	28159-98-0	CAS_RN: 28159-98-0	HDHLIWCXDDZUFH-UHFFFAOYSA-N	InChI=1S/C11H19N5S/c1-11(2,3)16-9-13-8(12-7-5-6-7)14-10(15-9)17-4/h7H,5-6H2,1-4H3,(H2,12,13,14,15,16)	DSSTox_Low	LC	LC	0.23	2.91	3.21	3.27881	3.30422	14.1328	6.68255	2.91015	2.98539	no charge
138	1H-Benzotriazole	N1N=NC2=C1C=CC=C2	119.048	C6H5N3	DTXSID6020147	7220	6950	95-14-7	CAS_RN: 95-14-7	QRUDEWIWKLJBPS-UHFFFAOYSA-N	InChI=1S/C6H5N3/c1-2-4-6-5(3-1)7-9-8-6/h1-4H,(H,7,8,9)	DSSTox_Low	LC	LC	0.257	1.28	1.35	1.35928	1.39829	8.62643	0.603956	1.27686	1.30128	no charge
139	Propiconazole	CCCC1COC(CN2C=NC=N2)(O1)C1=C(Cl)C=C(Cl)C=C1	341.07	C15H17Cl2N3O2	DTXSID8024280	43234	39402	60207-90-1	CAS_RN: 60207-90-1	STJLVHWMYQXCPB-UHFFFAOYSA-N	InChI=1/C15H17Cl2N3O2/c1-2-3-12-7-21-15(22-12,8-20-10-18-9-19-20)13-5-4-11(16)6-14(13)17/h4-6,9-10,12H,2-3,7-8H2,1H3	DSSTox_Low	LC	LC	6.2	3.52	3.55	3.79701	3.79702		1.94864	4.32552	4.32552	no charge
140	Galaxolide	CC1C(C)(C)C2=CC3=C(C=C2C1(C)C)C(C)COC3	258.198	C18H26O	DTXSID8027373	91497	82618	1222-05-5	CAS_RN: 1222-05-5	ONKNPOPIGWHAQC-UHFFFAOYSA-N	InChI=1/C18H26O/c1-11-9-19-10-13-7-15-16(8-14(11)13)18(5,6)12(2)17(15,3)4/h7-8,11-12H,9-10H2,1-6H3	DSSTox_Low	LC/GC	GC	3.58	4.72	5.75	5.46783	5.46783		-4.15845	4.72272	4.72272	no charge
141	Phantolide	CC1C(C)(C)C2=C(C=C(C(C)=O)C(C)=C2)C1(C)C	244.183	C17H24O	DTXSID9051743	47167	42929	15323-35-0	CAS_RN: 15323-35-0	VDBHOHJWUDKDRW-UHFFFAOYSA-N	InChI=1/C17H24O/c1-10-8-14-15(9-13(10)11(2)18)17(6,7)12(3)16(14,4)5/h8-9,12H,1-7H3	DSSTox_High	LC/GC	GC	3.81	4.51	5.26	5.0183	5.0183	16.2964	-7.3911	4.51315	4.51315	no charge
142	Diclofenac	OC(=O)CC1=C(NC2=C(Cl)C=CC=C2Cl)C=CC=C1	295.017	C14H11Cl2NO2	DTXSID6022923	3033	2925	15307-86-5	CAS_RN: 15307-86-5	DCOPUUMXTXDBNB-UHFFFAOYSA-N	InChI=1S/C14H11Cl2NO2/c15-10-5-3-6-11(16)14(10)17-12-7-2-1-4-9(12)8-13(18)19/h1-7,17H,8H2,(H,18,19)	DSSTox_Low	LC	LC	6.13	1.1	4.26	0.847147	4.04281	3.99565	-2.07605	1.09745	4.25901	negative charge
143	Fluoranthene	C1=CC=C2C(=C1)C1=CC=CC3=CC=CC2=C13	202.078	C16H10	DTXSID3024104	9154	8800	206-44-0	CAS_RN: 206-44-0	GVEPBJHOBDJJJI-UHFFFAOYSA-N	InChI=1S/C16H10/c1-2-8-13-12(7-1)14-9-3-5-11-6-4-10-15(13)16(11)14/h1-10H	DSSTox_High	GC	GC	0.289	4.28	5.12	4.86081	4.86081			4.28393	4.28393	not ionizable
144	Pentachlorobenzene	ClC1=CC(Cl)=C(Cl)C(Cl)=C1Cl	247.852	C6HCl5	DTXSID7024247	11855	21106570	608-93-5	CAS_RN: 608-93-5	CEOCDNVZRAIOQZ-UHFFFAOYSA-N	InChI=1S/C6HCl5/c7-2-1-3(8)5(10)6(11)4(2)9/h1H	DSSTox_Low	GC	GC	13.7	4.88	4.99	4.99078	4.99078			4.99347	4.99347	not ionizable
145	Hexachlorobenzene	ClC1=C(Cl)C(Cl)=C(Cl)C(Cl)=C1Cl	281.813	C6Cl6	DTXSID2020682	8370	8067	118-74-1	CAS_RN: 118-74-1	CKAPSXZOOQJIBF-UHFFFAOYSA-N	InChI=1S/C6Cl6/c7-1-2(8)4(10)6(12)5(11)3(1)9	DSSTox_Low	GC	GC	21.5	5.35	5.6	5.51919	5.51919			5.59751	5.59751	not ionizable
146	Indeno[1,2,3-cd]pyrene	C1=CC=C2C(=C1)C1=CC=C3C=CC4=CC=CC5=CC2=C1C3=C45	276.094	C22H12	DTXSID8024153	9131	8777	193-39-5	CAS_RN: 193-39-5	SXQBHARYMNFBPS-UHFFFAOYSA-N	InChI=1S/C22H12/c1-2-7-17-16(6-1)18-11-10-14-9-8-13-4-3-5-15-12-19(17)22(18)21(14)20(13)15/h1-12H	DSSTox_Low	GC	GC	0.649	5.61	6.62	6.3316	6.3316			5.60513	5.60513	not ionizable
147	Benzo[ghi]perylene	C1=CC2=C3C=CC=C4C=CC5=CC=C6C=CC(=C1)C2=C6C5=C34	276.094	C22H12	DTXSID5023908	9117	8763	191-24-2	CAS_RN: 191-24-2	GYFAGKUZYNFMBN-UHFFFAOYSA-N	InChI=1S/C22H12/c1-3-13-7-9-15-11-12-16-10-8-14-4-2-6-18-17(5-1)19(13)21(15)22(16)20(14)18/h1-12H	DSSTox_Low	GC	GC	0.31	5.61	6.74	6.38684	6.38684			5.60513	5.60513	not ionizable
148	Mefenamic acid	CC1=C(C)C(NC2=C(C=CC=C2)C(O)=O)=CC=C1	241.11	C15H15NO2	DTXSID5023243	4044	3904	61-68-7	CAS_RN: 61-68-7	HYYBABOKPJLUIN-UHFFFAOYSA-N	InChI=1S/C15H15NO2/c1-10-6-5-9-13(11(10)2)16-14-8-4-3-7-12(14)15(17)18/h3-9,16H,1-2H3,(H,17,18)	DSSTox_Low	LC	LC	2.09	2.04	5	2.26809	5.02358	3.88585	-1.57891	2.17664	5.3976	negative charge
149	3,5-Dimethyl-1-hexyn-3-ol	CC(C)CC(C)(O)C#C	126.104	C8H14O	DTXSID6041472	61018	54978	107-54-0	CAS_RN: 107-54-0	NECRQCBKTGZNMH-UHFFFAOYSA-N	InChI=1/C8H14O/c1-5-8(4,9)6-7(2)3/h1,7,9H,6H2,2-4H3	DSSTox_Low	LC	GC	0.0949	1.66	1.67	1.70469	1.7047	16.2118	-2.26877	1.66077	1.66077	no charge
150	Benzo[k]fluoranthene	C1=CC=C2C=C3C(=CC2=C1)C1=CC=CC2=CC=CC3=C12	252.094	C20H12	DTXSID0023909	9158	8804	207-08-9	CAS_RN: 207-08-9	HAXBIWFMXWRORI-UHFFFAOYSA-N	InChI=1S/C20H12/c1-2-6-15-12-19-17-10-4-8-13-7-3-9-16(20(13)17)18(19)11-14(15)5-1/h1-12H	DSSTox_High	GC	GC	0.494	5.27	6.12	5.85934	5.85934			5.2734	5.2734	not ionizable
151	Metazachlor	CC1=CC=CC(C)=C1N(CN1C=CC=N1)C(=O)CCl	277.098	C14H16ClN3O	DTXSID4058156	49384	44885	67129-08-2	CAS_RN: 67129-08-2	STEPQTYSZVCJPV-UHFFFAOYSA-N	InChI=1S/C14H16ClN3O/c1-11-5-3-6-12(2)14(11)18(13(19)9-15)10-17-8-4-7-16-17/h3-8H,9-10H2,1-2H3	DSSTox_High	LC	LC	0.373	2.28	2.28	2.50866	2.50866	16.6485	2.34257	2.97889	2.97889	no charge
152	Triclosan-methyl	COC1=C(OC2=C(Cl)C=C(Cl)C=C2)C=CC(Cl)=C1	301.967	C13H9Cl3O2	DTXSID0047874	627458	545009	4640-01-1	CAS_RN: 4640-01-1	NLYDHBBTVWMLFD-UHFFFAOYSA-N	InChI=1S/C13H9Cl3O2/c1-17-13-7-9(15)3-5-12(13)18-11-4-2-8(14)6-10(11)16/h2-7H,1H3	DSSTox_Low	LC/GC	GC	18.7	5.13	5.45	5.36467	5.36467		-3.73375	5.128	5.128	no charge
153	Acenaphthene	C1CC2=C3C1=CC=CC3=CC=C2	154.078	C12H10	DTXSID3021774	6734	6478	83-32-9	CAS_RN: 83-32-9	CWRYPZZKDGJXCA-UHFFFAOYSA-N	InChI=1S/C12H10/c1-3-9-4-2-6-11-8-7-10(5-1)12(9)11/h1-6H,7-8H2	DSSTox_Low	GC	GC	0.25	3.53	3.99	3.84182	3.84182			3.52584	3.52584	not ionizable
154	Phenanthrene	C1=CC=C2C(C=CC3=CC=CC=C23)=C1	178.078	C14H10	DTXSID6024254	995	970	85-01-8	CAS_RN: 85-01-8	YNPNZTXNASCQKK-UHFFFAOYSA-N	InChI=1S/C14H10/c1-3-7-13-11(5-1)9-10-12-6-2-4-8-14(12)13/h1-10H	DSSTox_Low	GC	GC	2.55	3.95	4.52	4.39494	4.39494			3.9522	3.9522	not ionizable
155	Pyrene	C1=CC2=CC=C3C=CC=C4C=CC(=C1)C2=C34	202.078	C16H10	DTXSID3024289	31423	29153	129-00-0	CAS_RN: 129-00-0	BBEAQIROQSPTKN-UHFFFAOYSA-N	InChI=1S/C16H10/c1-3-11-7-9-13-5-2-6-14-10-8-12(4-1)15(11)16(13)14/h1-10H	DSSTox_Low	GC	GC	0.556	4.28	4.92	4.75173	4.75173			4.28393	4.28393	not ionizable
156	gamma-HCH	Cl[C@H]1[C@H](Cl)[C@@H](Cl)[C@@H](Cl)[C@H](Cl)[C@H]1Cl	287.86	C6H6Cl6	DTXSID2020686	727	10481896	58-89-9	CAS_RN: 58-89-9	JLYXXMFPNIAWKQ-GNIYUCBRSA-N	InChI=1/C6H6Cl6/c7-1-2(8)4(10)6(12)5(11)3(1)9/h1-6H/t1-,2-,3-,4+,5+,6+	DSSTox_High	GC	GC	17	3.82	3.82	3.94196	3.94196			4.34554	4.34554	not ionizable
157	N-Phenyl-1-naphthylamine	N(C1=CC=CC=C1)C1=C2C=CC=CC2=CC=C1	219.105	C16H13N	DTXSID2025892	7013	6746	90-30-2	CAS_RN: 90-30-2	XQVWYOYUZDUNRW-UHFFFAOYSA-N	InChI=1S/C16H13N/c1-2-9-14(10-3-1)17-16-12-6-8-13-7-4-5-11-15(13)16/h1-12,17H	DSSTox_Low	LC/GC	LC	2.21	4.31	4.33	4.34738	4.34738	19.7369	0.344617	4.40265	4.40265	no charge
158	Chlorfenvinphos	CCOP(=O)(OCC)OC(=CCl)C1=C(Cl)C=C(Cl)C=C1	357.97	C12H14Cl3O4P	DTXSID7034250	10107	9703	470-90-6	CAS_RN: 470-90-6	FSAVDKDHPDSCTO-UHFFFAOYSA-N	InChI=1S/C12H14Cl3O4P/c1-3-17-20(16,18-4-2)19-12(8-13)10-6-5-9(14)7-11(10)15/h5-8H,3-4H2,1-2H3	DSSTox_Low	LC	LC	1.71	3.94	3.94	3.97729	3.97729		-9.17293	4.29736	4.29736	no charge
159	Pirimicarb	CN(C)C(=O)OC1=C(C)C(C)=NC(=N1)N(C)C	238.143	C11H18N4O2	DTXSID1032569	31645	29348	23103-98-2	CAS_RN: 23103-98-2	YFGYUFNIOHWBOB-UHFFFAOYSA-N	InChI=1S/C11H18N4O2/c1-7-8(2)12-10(14(3)4)13-9(7)17-11(16)15(5)6/h1-6H3	DSSTox_Low	LC	LC	0.00949	1.73	1.73	1.68331	1.68412		4.99747	1.79519	1.79688	no charge
160	Perfluorohexanoic acid	OC(=O)C(F)(F)C(F)(F)C(F)(F)C(F)(F)C(F)(F)F	313.98	C6HF11O2	DTXSID3031862	67542	60864	307-24-4	CAS_RN: 307-24-4	PXUULQAPEKKVAH-UHFFFAOYSA-N	InChI=1S/C6HF11O2/c7-2(8,1(18)19)3(9,10)4(11,12)5(13,14)6(15,16)17/h(H,18,19)	DSSTox_High	LC	LC	5.74	0.15	3.71	-1.61438	3.21119	-0.776811		0.182096	3.71155	negative charge
161	Metolachlor	CCC1=C(N(C(C)COC)C(=O)CCl)C(C)=CC=C1	283.134	C15H22ClNO2	DTXSID4022448	4169	4025	51218-45-2	CAS_RN: 51218-45-2	WVQBLGZPHOPPFO-UHFFFAOYSA-N	InChI=1/C15H22ClNO2/c1-5-13-8-6-7-11(2)15(13)17(14(18)9-16)12(3)10-19-4/h6-8,12H,5,9-10H2,1-4H3	DSSTox_High	LC	LC	0.184	3.22	3.23	3.30166	3.30166	16.75	-4.10427	3.45338	3.45338	no charge
162	Simazine	CCNC1=NC(NCC)=NC(Cl)=N1	201.078	C7H12ClN5	DTXSID4021268	5216	5027	122-34-9	CAS_RN: 122-34-9	ODCWYMIRDDJXKW-UHFFFAOYSA-N	InChI=1S/C7H12ClN5/c1-3-9-6-11-5(8)12-7(13-6)10-4-2/h3-4H2,1-2H3,(H2,9,10,11,12,13)	DSSTox_Low	LC	LC	0.0875	1.78	2.15	2.07519	2.07531	14.7467	4.23312	1.78073	1.78103	no charge
163	Primidone	CCC1(C(=O)NCNC1=O)C1=CC=CC=C1	218.106	C12H14N2O2	DTXSID7023510	4909	4740	125-33-7	CAS_RN: 125-33-7	DQMZLTXERSFNPB-UHFFFAOYSA-N	InChI=1S/C12H14N2O2/c1-2-12(9-6-4-3-5-7-9)10(15)13-8-14-11(12)16/h3-7H,2,8H2,1H3,(H,13,15)(H,14,16)	DSSTox_High	LC	LC	0.00229	1	0.61	0.733006	0.748034	11.4972	-6.17291	1.11827	1.1183	no charge
164	Mecoprop	CC(OC1=C(C)C=C(Cl)C=C1)C(O)=O	214.04	C10H11ClO3	DTXSID9024194	7153	6886	93-65-2	CAS_RN: 93-65-2	WNTGYJSOUMFZEP-UHFFFAOYSA-N	InChI=1/C10H11ClO3/c1-6-5-8(11)3-4-9(6)14-7(2)10(12)13/h3-5,7H,1-2H3,(H,12,13)	DSSTox_High	LC	LC	1.26	-0.41	2.98	-0.33509	3.00048	3.46523	-4.90156	-0.405694	2.97979	negative charge
165	Enrofloxacin	CCN1CCN(CC1)C1=CC2=C(C=C1F)C(=O)C(=CN2C1CC1)C(O)=O	359.165	C19H22FN3O3	DTXSID1045619	71188	64326	93106-60-6	CAS_RN: 93106-60-6	SPFYMRJSYKOXGV-UHFFFAOYSA-N	InChI=1S/C19H22FN3O3/c1-2-21-5-7-22(8-6-21)17-10-16-13(9-15(17)20)18(24)14(19(25)26)11-23(16)12-3-4-12/h9-12H,2-8H2,1H3,(H,25,26)	DSSTox_Low	LC	LC	0.00279	0.27	0.37	-2.90021	0.338677	5.51906	6.65885	0.405281	1.02188	negative charge
166	Roxithromycin	CC[C@H]1OC(=O)[C@H](C)[C@@H](O[C@H]2C[C@@](C)(OC)[C@@H](O)[C@H](C)O2)[C@H](C)[C@@H](O[C@@H]2O[C@H](C)C[C@@H]([C@H]2O)N(C)C)[C@](C)(O)C[C@@H](C)C(=NOCOCCOC)[C@H](C)[C@@H](O)[C@]1(C)O	836.525	C41H76N2O15	DTXSID8041117	444037	392060	80214-83-1	CAS_RN: 80214-83-1	RXZBMPWDPOLZGW-HITVVWEBSA-N	InChI=1S/C41H76N2O15/c1-15-29-41(10,49)34(45)24(4)31(42-53-21-52-17-16-50-13)22(2)19-39(8,48)36(58-38-32(44)28(43(11)12)18-23(3)54-38)25(5)33(26(6)37(47)56-29)57-30-20-40(9,51-14)35(46)27(7)55-30/h22-30,32-36,38,44-46,48-49H,15-21H2,1-14H3/t22-,23-,24+,25	DSSTox_Low	LC	LC	0.0315	1.32	3	2.24736	3.15843	12.454	9.07977	1.31624	2.99998	positive charge
167	Ranitidine	CNC(NCCSCC1=CC=C(CN(C)C)O1)=C[N+]([O-])=O	314.141	C13H22N4O3S	DTXSID8045191	5039	4863	66357-35-5	CAS_RN: 66357-35-5	VMXUWOKSQNHOCA-UHFFFAOYSA-N	InChI=1S/C13H22N4O3S/c1-14-13(9-17(18)19)15-6-7-21-10-12-5-4-11(20-12)8-16(2)3/h4-5,9,14-15H,6-8,10H2,1-3H3	DSSTox_High	LC	LC	0.0143	-1.04	0.2	-1.0722	0.544234		7.79612	0.448349	0.990778	positive charge
168	Warfarin	CC(=O)CC(C1=CC=CC=C1)C1=C(O)C2=CC=CC=C2OC1=O	308.105	C19H16O4	DTXSID5023742	54678486	10442445	81-81-2	CAS_RN: 81-81-2	PJVWKTKQMONHTI-UHFFFAOYSA-N	InChI=1/C19H16O4/c1-12(20)11-15(13-7-3-2-4-8-13)17-18(21)14-9-5-6-10-16(14)23-19(17)22/h2-10,15,21H,11H2,1H3	DSSTox_Low	LC	LC	0.0833	2.81	2.82	2.87163	2.87496	5.55962	-6.90384	0.940493	2.74471	negative charge
169	2,2-Dimethoxy-2-phenylacetophenone	COC(OC)(C(=O)C1=CC=CC=C1)C1=CC=CC=C1	256.11	C16H16O3	DTXSID7037715	90571	81777	24650-42-8	CAS_RN: 24650-42-8	KWVGIHKZDCUPEU-UHFFFAOYSA-N	InChI=1S/C16H16O3/c1-18-16(19-2,14-11-7-4-8-12-14)15(17)13-9-5-3-6-10-13/h3-12H,1-2H3	DSSTox_Low	LC/GC	GC	0.19	3.9	3.9	3.41496	3.41496		-4.08063	3.89883	3.89883	no charge
170	2-Isopropylthioxanthone	CC(C)C1=CC2=C(SC3=C(C=CC=C3)C2=O)C=C1	254.077	C16H14OS	DTXSID1044691	79633	71936	5495-84-1	CAS_RN: 5495-84-1	KTALPKYXQZGAEG-UHFFFAOYSA-N	InChI=1S/C16H14OS/c1-10(2)11-7-8-15-13(9-11)16(17)12-5-3-4-6-14(12)18-15/h3-10H,1-2H3	DSSTox_Low	LC	LC	1.77	4.61	4.61	4.70354	4.70354		-7.61446	4.89311	4.89311	no charge
171	MCPA	CC1=C(OCC(O)=O)C=CC(Cl)=C1	200.024	C9H9ClO3	DTXSID4024195	7204	6935	94-74-6	CAS_RN: 94-74-6	WHKUVVPPKQRRBV-UHFFFAOYSA-N	InChI=1S/C9H9ClO3/c1-6-4-7(10)2-3-8(6)13-5-9(11)12/h2-4H,5H2,1H3,(H,11,12)	DSSTox_High	LC	LC	1.33	-1	2.55	-1.0357	2.61251	3.36358	-4.88736	-1.00081	2.41102	negative charge
172	4-Methylbenzylidene camphor	CC1=CC=C(C=C2C3CCC(C2=O)C3(C)C)C=C1	240.151	C17H20O	DTXSID8047896	60196294	29787013	36861-47-9	CAS_RN: 36861-47-9	VFTURGJPQCAITG-UHFFFAOYSA-N	InChI=1/C17H20O/c1-11-4-6-12(7-5-11)10-13-14-8-9-15(16(13)18)17(14,2)3/h4-7,10,14-15H,8-9H2,1-3H3	DSSTox_High	LC/GC	LC	17	4.43	4.56	4.66011	4.66011		-5.11973	4.56484	4.56484	no charge
173	5-Methyl-1H-benzotriazole	CC1=CC2=C(NN=N2)C=C1	133.064	C7H7N3	DTXSID1038743	8705	8381	136-85-6	CAS_RN: 136-85-6	LRUDIIUSNGCQKF-UHFFFAOYSA-N	InChI=1S/C7H7N3/c1-5-2-3-6-7(4-5)9-10-8-6/h2-4H,1H3,(H,8,9,10)	DSSTox_High	LC	LC	0.192	1.68	1.71	1.46459	1.4851	8.85595	1.01998	1.80013	1.8147	no charge
174	Benzethonium	CC(C)(C)CC(C)(C)C1=CC=C(OCCOCC[N+](C)(C)CC2=CC=CC=C2)C=C1	412.321	C27H42NO2	DTXSID5046984	2335	2245	10172-60-8	CAS_RN: 10172-60-8	SIYLLGKDQZGJHK-UHFFFAOYSA-N	InChI=1S/C27H42NO2/c1-26(2,3)22-27(4,5)24-13-15-25(16-14-24)30-20-19-29-18-17-28(6,7)21-23-11-9-8-10-12-23/h8-16H,17-22H2,1-7H3/q+1	DSSTox_Low	LC	LC	2.41	2.25	2.37	3.22873	3.51894	17.3123	-4.0982	2.37064	2.37064	positive charge (permanent)
175	Benzophenone-4	COC1=C(C=C(C(=O)C2=CC=CC=C2)C(O)=C1)S(O)(=O)=O	308.035	C14H12O6S	DTXSID2042436	19988	18829	4065-45-6	CAS_RN: 4065-45-6	CXVGEDCSTKKODG-UHFFFAOYSA-N	InChI=1S/C14H12O6S/c1-20-12-8-11(15)10(7-13(12)21(17,18)19)14(16)9-5-3-2-4-6-9/h2-8,15H,1H3,(H,17,18,19)	DSSTox_High	LC	LC	0.00548	-0.44	2.4	-1.27272	2.02664	-2.41574	-4.95849	-0.439155	2.80227	negative charge
176	Benzyldimethyldodecylammonium	CCCCCCCCCCCC[N+](C)(C)CC1=CC=CC=C1	304.3	C21H38N	DTXSID60872947	8754	8424	10328-35-5	CAS_RN: 10328-35-5	CYDRXTMLKJDRQH-UHFFFAOYSA-N	InChI=1S/C21H38N/c1-4-5-6-7-8-9-10-11-12-16-19-22(2,3)20-21-17-14-13-15-18-21/h13-15,17-18H,4-12,16,19-20H2,1-3H3/q+1	DSSTox_High	LC	LC	0.382	2.43	2.63	2.84673	3.14246	18.1098		2.63275	2.63275	positive charge (permanent)
177	Benzyldimethylhexadecylammonium	CCCCCCCCCCCCCCCC[N+](C)(C)CC1=CC=CC=C1	360.362	C25H46N	DTXSID3047007	31203	28944	10328-34-4	CAS_RN: 10328-34-4	QDYLMAYUEZBUFO-UHFFFAOYSA-N	InChI=1S/C25H46N/c1-4-5-6-7-8-9-10-11-12-13-14-15-16-20-23-26(2,3)24-25-21-18-17-19-22-25/h17-19,21-22H,4-16,20,23-24H2,1-3H3/q+1	DSSTox_Low	LC	LC	1.38	3.67	4.31	3.83597	4.1317	18.1098		4.41103	4.41103	positive charge (permanent)
178	Hexadecyltrimethylammonium	CCCCCCCCCCCCCCCC[N+](C)(C)C	284.331	C19H42N	DTXSID3047978	2681	2580	6899-10-1	CAS_RN: 6899-10-1	RLGQACBPNDBWTB-UHFFFAOYSA-N	InChI=1S/C19H42N/c1-5-6-7-8-9-10-11-12-13-14-15-16-17-18-19-20(2,3)4/h5-19H2,1-4H3/q+1	DSSTox_High	LC	LC	1.23	2.66	2.69	2.22128	2.72522			2.68656	2.68656	positive charge (permanent)
179	Chlorophene	OC1=C(CC2=CC=CC=C2)C=C(Cl)C=C1	218.05	C13H11ClO	DTXSID5020154	8425	8118	120-32-1	CAS_RN: 120-32-1	NCKMMSIFQUPKCK-UHFFFAOYSA-N	InChI=1S/C13H11ClO/c14-12-6-7-13(15)11(9-12)8-10-4-2-1-3-5-10/h1-7,9,15H,8H2	DSSTox_High	LC	LC	0.268	4.31	4.31	4.07415	4.07767	9.05503	-6.27818	4.35607	4.36552	no charge
180	Chlorothalonil-4-hydroxy	OC1=C(C#N)C(Cl)=C(C#N)C(Cl)=C1Cl	245.915	C8HCl3N2O	DTXSID90182586	34217	31530	28343-61-5	CAS_RN: 28343-61-5	MDQKYGOECVSPIW-UHFFFAOYSA-N	InChI=1S/C8HCl3N2O/c9-5-3(1-12)6(10)7(11)8(14)4(5)2-13/h14H	Public_Medium	LC	LC	0.209	1	3.19	0.829979	3.05226	4.01531	-8.86967	1.20169	3.19401	negative charge
181	Didecyldimethylammonium	CCCCCCCCCC[N+](C)(C)CCCCCCCCCC	326.378	C22H48N	DTXSID0048004	16958	16067	20256-56-8	CAS_RN: 20256-56-8	JGFDZZLUDWMUQH-UHFFFAOYSA-N	InChI=1S/C22H48N/c1-5-7-9-11-13-15-17-19-21-23(3,4)22-20-18-16-14-12-10-8-6-2/h5-22H2,1-4H3/q+1	DSSTox_High	LC	LC	3.48	3.85	3.85	3.05641	3.6892			4.01045	4.01045	positive charge (permanent)
182	Diglyme	COCCOCCOC	134.094	C6H14O3	DTXSID1024621	8150	13839575	111-96-6	CAS_RN: 111-96-6	SBZXBUIDTXKZTM-UHFFFAOYSA-N	InChI=1S/C6H14O3/c1-7-3-5-9-6-4-8-2/h3-6H2,1-2H3	DSSTox_Low	LC	LC	0.0354	0.03	-0.18	-0.156873	-0.156873		-3.65201	0.0305984	0.0305984	no charge
183	Ethyl 4-(dimethylamino)benzoate	CCOC(=O)C1=CC=C(C=C1)N(C)C	193.11	C11H15NO2	DTXSID2044763	25127	23472	10287-53-3	CAS_RN: 10287-53-3	FZUGPQWGEGAKET-UHFFFAOYSA-N	InChI=1S/C11H15NO2/c1-4-14-11(13)9-5-7-10(8-6-9)12(2)3/h5-8H,4H2,1-3H3	DSSTox_Low	LC	LC	0.0513	2.44	2.93	2.78517	2.78518		2.90408	2.44156	2.44157	no charge
184	Hexadecylpyridinium	CCCCCCCCCCCCCCCC[N+]1=CC=CC=C1	304.3	C21H38N	DTXSID8047979	2683	2582	7773-52-6	CAS_RN: 7773-52-6	NEUSVAOJNUQRTM-UHFFFAOYSA-N	InChI=1S/C21H38N/c1-2-3-4-5-6-7-8-9-10-11-12-13-14-16-19-22-20-17-15-18-21-22/h15,17-18,20-21H,2-14,16,19H2,1H3/q+1	DSSTox_Low	LC	LC	216	2.29	2.79	2.85029	2.85127			3.47093	3.47093	positive charge (permanent)
185	3-Iodopropynyl butylcarbamate	CCCCNC(=O)OCC#CI	280.991	C8H12INO2	DTXSID0028038	62097	55933	55406-53-6	CAS_RN: 55406-53-6	WYVVKGNFXHOCQV-UHFFFAOYSA-N	InChI=1S/C8H12INO2/c1-2-3-6-10-8(11)12-7-4-5-9/h2-3,6-7H2,1H3,(H,10,11)	DSSTox_Low	LC	LC	0.0125	2.54	2.54	2.39018	2.61169	14.3957		2.5439	2.5439	no charge
186	Lauryl diethanolamide	CCCCCCCCCCCC(=O)N(CCO)CCO	287.246	C16H33NO3	DTXSID5025491	8430	8123	120-40-1	CAS_RN: 120-40-1	AOMUHOFOVNGZAN-UHFFFAOYSA-N	InChI=1S/C16H33NO3/c1-2-3-4-5-6-7-8-9-10-11-16(20)17(12-14-18)13-15-19/h18-19H,2-15H2,1H3	DSSTox_High	LC	LC	0.0325	2.74	3.6	3.43052	3.43057	15.2731	-0.948849	2.73851	2.73851	no charge
187	p-Toluenesulfonamide	CC1=CC=C(C=C1)S(N)(=O)=O	171.035	C7H9NO2S	DTXSID8029105	6269	6033	70-55-3	CAS_RN: 70-55-3	LMYRWZFENFIFIT-UHFFFAOYSA-N	InChI=1S/C7H9NO2S/c1-6-2-4-7(5-3-6)11(8,9)10/h2-5H,1H3,(H2,8,9,10)	DSSTox_Low	LC	LC	0.101	1	0.91	0.964337	0.965038	10.4561		1.09236	1.0927	no charge
188	Dodecyl sulfate	CCCCCCCCCCCCOS(O)(=O)=O	266.155	C12H26O4S	DTXSID0042088	8778	8448	151-41-7	CAS_RN: 151-41-7	MOTZDAYCYVMXPC-UHFFFAOYSA-N	InChI=1S/C12H26O4S/c1-2-3-4-5-6-7-8-9-10-11-12-16-17(13,14)15/h2-12H2,1H3,(H,13,14,15)	DSSTox_Low	LC	LC	0.117	1	4.12	1.44409	3.40762	-1.45086		2.04046	4.41686	negative charge
189	Tebuconazole	CC(C)(C)C(O)(CCC1=CC=C(Cl)C=C1)CN1C=NC=N1	307.145	C16H22ClN3O	DTXSID9032113	86102	77680	107534-96-3	CAS_RN: 107534-96-3	PXMNMQRDXWABCY-UHFFFAOYSA-N	InChI=1/C16H22ClN3O/c1-15(2,3)16(21,10-20-12-18-11-19-20)9-8-13-4-6-14(17)7-5-13/h4-7,11-12,21H,8-10H2,1-3H3	DSSTox_High	LC	LC	5.13	3.69	3.69	3.41327	3.70473	13.8504	2.01048	3.69207	3.69207	no charge
190	Thiacloprid	ClC1=CC=C(CN2CCS\C2=N/C#N)C=N1	252.024	C10H9ClN4S	DTXSID7034961	115224	103099	111988-49-9	CAS_RN: 111988-49-9	HOKKPVIRMVDYPB-UVTDQMKNSA-N	InChI=1S/C10H9ClN4S/c11-9-2-1-8(5-13-9)6-15-3-4-16-10(15)14-7-12/h1-2,5H,3-4,6H2/b14-10-	DSSTox_Low	LC	LC	0.046	1.22	1.22	1.3671	1.3671		1.62145	2.05705	2.05705	no charge
191	Tri(butoxyethyl)phosphate	CCCCOCCOP(=O)(OCCOCCCC)OCCOCCCC	398.243	C18H39O7P	DTXSID5021758	6540	6292	78-51-3	CAS_RN: 78-51-3	WTLBZVNBAKMVDP-UHFFFAOYSA-N	InChI=1S/C18H39O7P/c1-4-7-10-20-13-16-23-26(19,24-17-14-21-11-8-5-2)25-18-15-22-12-9-6-3/h4-18H2,1-3H3	DSSTox_High	LC	LC	0.139	3.46	3.61	3.67286	3.67286		-3.66183	3.94455	3.94455	no charge
192	Triclocarban	ClC1=CC=C(NC(=O)NC2=CC=C(Cl)C(Cl)=C2)C=C1	313.978	C13H9Cl3N2O	DTXSID4026214	7547	7266	101-20-2	CAS_RN: 101-20-2	ICUTUKXCWQYESQ-UHFFFAOYSA-N	InChI=1S/C13H9Cl3N2O/c14-8-1-3-9(4-2-8)17-13(19)18-10-5-6-11(15)12(16)7-10/h1-7H,(H2,17,18,19)	DSSTox_Low	LC	LC	1.12	4.93	4.93	5.01531	5.01532	11.4201	-4.61508	4.93075	4.93079	no charge
193	Tributyl phosphate	CC(C)COP(=O)(OCC(C)C)OCC(C)C	266.165	C12H27O4P	DTXSID8040698	31355	29088	126-71-6	CAS_RN: 126-71-6	HRKAMJBPFPHCSD-UHFFFAOYSA-N	InChI=1S/C12H27O4P/c1-10(2)7-14-17(13,15-8-11(3)4)16-9-12(5)6/h10-12H,7-9H2,1-6H3	DSSTox_High	LC	LC	0.179	3.7	3.7	3.56405	3.56405		-9.05834	3.84669	3.84669	no charge
194	Trimethyloctylammonium	CCCCCCCC[N+](C)(C)C	172.206	C11H26N	DTXSID10165674	24950	23324	15461-38-8	CAS_RN: 15461-38-8	HTKPDYSCAPSXIR-UHFFFAOYSA-N	InChI=1S/C11H26N/c1-5-6-7-8-9-10-11-12(2,3)4/h5-11H2,1-4H3/q+1	Public_Medium	LC	LC	0.0947	-0.73	-0.87	-1.5849	-0.983301			-0.869993	-0.869993	positive charge (permanent)
195	TDCPP	ClCC(CCl)OP(=O)(OC(CCl)CCl)OC(CCl)CCl	427.884	C9H15Cl6O4P	DTXSID9026261	26177	24388	13674-87-8	CAS_RN: 13674-87-8	ASLWPAWFJZFCKF-UHFFFAOYSA-N	InChI=1S/C9H15Cl6O4P/c10-1-7(2-11)17-20(16,18-8(3-12)4-13)19-9(5-14)6-15/h7-9H,1-6H2	DSSTox_High	LC	LC	0.41	3.26	3.64	3.7281	3.7281		-9.09063	4.28002	4.28002	no charge
196	Tris(1-chloro-2-propyl) phosphate	CC(CCl)OP(=O)(OC(C)CCl)OC(C)CCl	326.001	C9H18Cl3O4P	DTXSID5026259	26176	24387	13674-84-5	CAS_RN: 13674-84-5	KVMPUXDNESXNOH-UHFFFAOYSA-N	InChI=1/C9H18Cl3O4P/c1-7(4-10)14-17(13,15-8(2)5-11)16-9(3)6-12/h7-9H,4-6H2,1-3H3	DSSTox_High	LC	LC	0.136	2.31	2.72	2.79529	2.79529		-9.0827	3.35697	3.35697	no charge
197	2,7-Naphthalenedisulfonic acid	OS(=O)(=O)C1=CC2=CC(=CC=C2C=C1)S(O)(=O)=O	287.976	C10H8O6S2	DTXSID3059054	66707	60073	92-41-1	CAS_RN: 92-41-1	VILFVXYKHXVYAB-UHFFFAOYSA-N	InChI=1S/C10H8O6S2/c11-17(12,13)9-3-1-7-2-4-10(18(14,15)16)6-8(7)5-9/h1-6H,(H,11,12,13)(H,14,15,16)	Public_High	LC	LC	0.0229	-3.43	1.32	-4.52909	0.712001	-2.76898		-3.42826	1.32454	negative charge
198	2-Naphthalene sulfonic acid	OS(=O)(=O)C1=CC2=C(C=CC=C2)C=C1	208.019	C10H8O3S	DTXSID5044788	8420	8113	120-18-3	CAS_RN: 120-18-3	KVBGVZZKJNLNJU-UHFFFAOYSA-N	InChI=1S/C10H8O3S/c11-14(12,13)10-6-5-8-3-1-2-4-9(8)7-10/h1-7H,(H,11,12,13)	DSSTox_High	LC	LC	0.194	-0.23	0.8	-3.0105	1.16125	-1.80546		-0.232769	2.14363	negative charge
199	Metformin	CN(C)C(=N)NC(N)=N	129.101	C4H11N5	DTXSID2023270	4091	3949	657-24-9	CAS_RN: 657-24-9	XZWYZXLIPXDOLR-UHFFFAOYSA-N	InChI=1S/C4H11N5/c1-9(2)4(7)8-3(5)6/h1-2H3,(H5,5,6,7,8)	DSSTox_Low	LC	LC	0.00646	-3.36	-0.92	-3.57312	-0.51752	19.5481	12.3252	-5.6177	-0.918429	positive charge
200	Lauric isopropanolamide	CCCCCCCCCCCC(=O)NCC(C)O	257.235	C15H31NO2	DTXSID00861815	9903249	8078903	142-54-1	CAS_RN: 142-54-1	MMBILEWCGWTAOV-UHFFFAOYSA-N	InChI=1/C15H31NO2/c1-3-4-5-6-7-8-9-10-11-12-15(18)16-13-14(2)17/h14,17H,3-13H2,1-2H3,(H,16,18)	Public_Low	LC	LC	0.0741	3.62	3.74	3.85198	3.85548	15.2184	-1.13193	3.62151	3.62151	no charge
201	Hexa(methoxymethyl)melamine	COCN(COC)C1=NC(=NC(=N1)N(COC)COC)N(COC)COC	390.223	C15H30N6O6	DTXSID9027520	62479	56259	3089-11-0	CAS_RN: 3089-11-0	BNCADMBVWNPPIZ-UHFFFAOYSA-N	InChI=1S/C15H30N6O6/c1-22-7-19(8-23-2)13-16-14(20(9-24-3)10-25-4)18-15(17-13)21(11-26-5)12-27-6/h7-12H2,1-6H3	DSSTox_Low	LC	LC	0.00146	1.54	2.53	2.17161	2.22111		7.01268	2.44774	2.59497	no charge
202	Pindolol	CC(C)NCC(O)COC1=C2C=CNC2=CC=C1	248.152	C14H20N2O2	DTXSID8023476	4828	4662	13523-86-9	CAS_RN: 13523-86-9	JZQKKSLKJUAGIC-UHFFFAOYSA-N	InChI=1/C14H20N2O2/c1-10(2)16-8-11(17)9-18-14-5-3-4-13-12(14)6-7-15-13/h3-7,10-11,15-17H,8-9H2,1-2H3	DSSTox_Low	LC	LC	0.355	-0.32	1.79	-0.0132404	1.77941	14.0867	9.66617	-0.532257	1.69298	positive charge
203	Fenuron	CN(C)C(=O)NC1=CC=CC=C1	164.095	C9H12N2O	DTXSID7037551	7560	7279	101-42-8	CAS_RN: 101-42-8	XXOYNJXVWVNOOJ-UHFFFAOYSA-N	InChI=1S/C9H12N2O/c1-11(2)9(12)10-8-6-4-3-5-7-8/h3-7H,1-2H3,(H,10,12)	DSSTox_High	LC	LC	0.00757	1.24	1.24	1.20617	1.20617	13.4731	-3.17377	1.32476	1.32476	no charge
204	Chloroxuron	CN(C)C(=O)NC1=CC=C(OC2=CC=C(Cl)C=C2)C=C1	290.082	C15H15ClN2O2	DTXSID7040287	16115	15299	1982-47-4	CAS_RN: 1982-47-4	IVUXTESCPZUGJC-UHFFFAOYSA-N	InChI=1S/C15H15ClN2O2/c1-18(2)15(19)17-12-5-9-14(10-6-12)20-13-7-3-11(16)4-8-13/h3-10H,1-2H3,(H,17,19)	DSSTox_Low	LC	LC	0.472	3.26	3.43	3.42813	3.42814	13.945	-2.97996	3.42909	3.42909	no charge
205	Triphenylphosphine oxide	O=P(C1=CC=CC=C1)(C1=CC=CC=C1)C1=CC=CC=C1	278.086	C18H15OP	DTXSID2022121	13097	12549	791-28-6	CAS_RN: 791-28-6	FIQMHBFVRAXMOP-UHFFFAOYSA-N	InChI=1S/C18H15OP/c19-20(16-10-4-1-5-11-16,17-12-6-2-7-13-17)18-14-8-3-9-15-18/h1-15H	DSSTox_Low	LC	LC	0.333	3.67	3.67	3.88214	3.88214		-7.44767	4.7552	4.7552	no charge
206	Lenacil	O=C1NC2=C(CCC2)C(=O)N1C1CCCCC1	234.137	C13H18N2O2	DTXSID9042093	16559	15699	2164-08-1	CAS_RN: 2164-08-1	ZTMKADLOSYKWCA-UHFFFAOYSA-N	InChI=1S/C13H18N2O2/c16-12-10-7-4-8-11(10)14-13(17)15(12)9-5-2-1-3-6-9/h9H,1-8H2,(H,14,17)	DSSTox_Low	LC	LC	0.0969	1.62	2.23	2.04637	2.04637	11.4461	-3.14212	1.82404	1.82408	no charge
207	Ametryn	CCNC1=NC(SC)=NC(NC(C)C)=N1	227.12	C9H17N5S	DTXSID1023869	13263	12705	834-12-8	CAS_RN: 834-12-8	RQVYBGPQFYCBGX-UHFFFAOYSA-N	InChI=1S/C9H17N5S/c1-5-10-7-12-8(11-6(2)3)14-9(13-7)15-4/h6H,5H2,1-4H3,(H2,10,11,12,13,14)	DSSTox_Low	LC	LC	0.104	2.51	2.94	2.83042	2.85985	14.6326	6.74134	2.51093	2.59605	no charge
208	Pentobarbital	CCCC(C)C1(CC)C(=O)NC(O)=NC1=O	226.132	C11H18N2O3	DTXSID7023435	4737	4575	76-74-4	CAS_RN: 76-74-4	WEXRUCMBJFQVBZ-UHFFFAOYSA-N	InChI=1/C11H18N2O3/c1-4-6-7(3)11(5-2)8(14)12-10(16)13-9(11)15/h7H,4-6H2,1-3H3,(H2,12,13,14,15,16)	DSSTox_Low	LC	LC	0.00781	-0.52	2.05	0.0453681	1.85952	0.827556	-2.97572	-1.26832	2.26075	negative charge
209	Sulfamethazine	CC1=CC(C)=NC(NS(=O)(=O)C2=CC=C(N)C=C2)=N1	278.084	C12H14N4O2S	DTXSID6021290	5327	5136	57-68-1	CAS_RN: 57-68-1	ASWVTGNCAZCNNR-UHFFFAOYSA-N	InChI=1S/C12H14N4O2S/c1-8-7-9(2)15-12(14-8)16-19(17,18)11-5-3-10(13)4-6-11/h3-7H,13H2,1-2H3,(H,14,15,16)	DSSTox_Low	LC	LC	0.0402	0.3	0.44	0.180898	0.452855	6.99357	1.99771	0.210684	0.650001	negative charge
210	Ketoconazole	CC(=O)N1CCN(CC1)C1=CC=C(OC[C@H]2CO[C@@](CN3C=CN=C3)(O2)C2=CC=C(Cl)C=C2Cl)C=C1	530.149	C26H28Cl2N4O4	DTXSID7029879	456201	401695	65277-42-1	CAS_RN: 65277-42-1	XMAYWYJOQHXEEK-OZXSUGGESA-N	InChI=1S/C26H28Cl2N4O4/c1-19(33)31-10-12-32(13-11-31)21-3-5-22(6-4-21)34-15-23-16-35-26(36-23,17-30-9-8-29-18-30)24-7-2-20(27)14-25(24)28/h2-9,14,18,23H,10-13,15-17H2,1H3/t23-,26-/m0/s1	DSSTox_High	LC	LC	0.991	3.49	4.19	3.8334	4.00094		6.42249	4.15965	4.1916	no charge
211	Ambrettolide	O=C1CCCCC=CCCCCCCCCCO1	252.209	C16H28O2	DTXSID6040799	3591866	2828042	7779-50-2	CAS_RN: 7779-50-2	HMWPDRYGIBLSHB-UHFFFAOYSA-N	InChI=1S/C16H28O2/c17-16-14-12-10-8-6-4-2-1-3-5-7-9-11-13-15-18-16/h4,6H,1-3,5,7-15H2	DSSTox_High	LC/GC	GC	1.43	5.12	5.26	5.40464	5.40464		-7.03273	5.12245	5.12245	no charge
212	2-Isopropyl-6-methyl-pyrimidin-4-ol	CC(C)C1=NC(=O)C=C(C)N1	152.095	C8H12N2O	DTXSID1027502	17777	16799	2814-20-2	CAS_RN: 2814-20-2	AJPIUNPJBFBUKK-UHFFFAOYSA-N	InChI=1S/C8H12N2O/c1-5(2)8-9-6(3)4-7(11)10-8/h4-5H,1-3H3,(H,9,10,11)	DSSTox_Low	LC	LC	0.122	0.42	0.55	0.312226	0.532909	9.63858	1.58135	0.593228	0.595508	no charge
213	o-Dianisidine	COC1=CC(=CC=C1N)C1=CC(OC)=C(N)C=C1	244.121	C14H16N2O2	DTXSID3025091	8411	8104	119-90-4	CAS_RN: 119-90-4	JRBJSXQPQWSCCF-UHFFFAOYSA-N	InChI=1S/C14H16N2O2/c1-17-13-7-9(3-5-11(13)15)10-4-6-12(16)14(8-10)18-2/h3-8H,15-16H2,1-2H3	DSSTox_Low	LC	LC	0.171	1.65	1.91	1.86519	1.86952		4.55477	1.64666	1.64728	no charge
214	Bis(4-chlorophenyl)sulfone	ClC1=CC=C(C=C1)S(=O)(=O)C1=CC=C(Cl)C=C1	285.962	C12H8Cl2O2S	DTXSID9024986	6625	6373	80-07-9	CAS_RN: 80-07-9	GPAPPPVRLPGFEQ-UHFFFAOYSA-N	InChI=1S/C12H8Cl2O2S/c13-9-1-5-11(6-2-9)17(15,16)12-7-3-10(14)4-8-12/h1-8H	DSSTox_Low	LC/GC	GC	9.02	3.73	3.73	3.72623	3.72623			4.13617	4.13617	not ionizable
215	Diphenyl phosphate	OP(=O)(OC1=CC=CC=C1)OC1=CC=CC=C1	250.039	C12H11O4P	DTXSID1048207	13282	12722	838-85-7	CAS_RN: 838-85-7	ASMQGLCHMVWBQR-UHFFFAOYSA-N	InChI=1S/C12H11O4P/c13-17(14,15-11-7-3-1-4-8-11)16-12-9-5-2-6-10-12/h1-10H,(H,13,14)	DSSTox_Low	LC	LC	0.203	0.68	2.19	-0.790935	2.21023	0.871998		0.675366	3.05173	negative charge
216	N-Ethyl-o-toluenesulfonamide	CCNS(=O)(=O)C1=CC=CC=C1C	199.067	C9H13NO2S	DTXSID5052416	14110	13488	1077-56-1	CAS_RN: 1077-56-1	NATWUQFQFMZVMT-UHFFFAOYSA-N	InChI=1S/C9H13NO2S/c1-3-10-13(11,12)9-7-5-4-6-8(9)2/h4-7,10H,3H2,1-2H3	DSSTox_Low	LC	LC	0.336	1.56	1.63	1.61926	1.61965	10.3905		1.67279	1.67318	no charge
217	2-(Methylthio)benzothiazole	CSC1=NC2=CC=CC=C2S1	181.002	C8H7NS2	DTXSID70274236	11989	11494	615-22-5	CAS_RN: 615-22-5	UTBVIMLZIRIFFR-UHFFFAOYSA-N	InChI=1S/C8H7NS2/c1-10-8-9-6-4-2-3-5-7(6)11-8/h2-5H,1H3	DSSTox_Low	LC	LC	0.181	2.87	3.1	2.26604	3.13354		1.12962	3.42594	3.42594	no charge
218	Triglyme	COCCOCCOCCOC	178.121	C8H18O4	DTXSID8026224	8189	13835222	112-49-2	CAS_RN: 112-49-2	YFNKIDBQEZZDLK-UHFFFAOYSA-N	InChI=1S/C8H18O4/c1-9-3-5-11-7-8-12-6-4-10-2/h3-8H2,1-2H3	DSSTox_Low	LC	LC	0.023	-0.02	-0.16	-0.187074	-0.187074		-3.53335	-0.0163771	-0.0163771	no charge
219	Acenaphthylene	C1=CC2=C3C1=CC=CC3=CC=C2	152.063	C12H8	DTXSID3023845	9161	8807	208-96-8	CAS_RN: 208-96-8	HXGDTGSAIMULJN-UHFFFAOYSA-N	InChI=1S/C12H8/c1-3-9-4-2-6-11-8-7-10(5-1)12(9)11/h1-8H	DSSTox_Low	GC	GC	3.73	3.33	3.87	3.73326	3.73326			3.32932	3.32932	not ionizable
220	Methylchloroisothiazolinone	CN1SC(Cl)=CC1=O	148.97	C4H4ClNOS	DTXSID9034286	33344	30800	26172-55-4	CAS_RN: 26172-55-4	DHNRXBZYEKSXIM-UHFFFAOYSA-N	InChI=1S/C4H4ClNOS/c1-6-4(7)2-3(5)8-6/h2H,1H3	DSSTox_High	LC	LC	0.0478	1.12	1.12	0.806062	0.806062		-6.90157	1.35131	1.35131	no charge
221	4-Hydroxybenzotriazole	OC1=C2N=NNC2=CC=C1	135.043	C6H5N3O	DTXSID90374722	135399369	10607767	26725-51-9	CAS_RN: 26725-51-9	JMTMSDXUXJISAY-UHFFFAOYSA-N	InChI=1S/C6H5N3O/c10-5-3-1-2-4-6(5)8-9-7-4/h1-3,10H,(H,7,8,9)	Public_Low	LC	LC	0.025	0.84	1	0.327133	0.956043	7.69577	0.197233	0.821425	0.997717	no charge
222	Aniline Yellow	NC1=CC=C(C=C1)\N=N\C1=CC=CC=C1	197.095	C12H11N3		6051	10447135		CAS_RN: 60-09-3	QPQKUYVSJWQSDY-UHFFFAOYSA-N	InChI=1S/C12H11N3/c13-10-6-8-12(9-7-10)15-14-11-4-2-1-3-5-11/h1-9H,13H2/b15-14+		LC	LC	0.452	3.32	3.34	3.40246	3.40247		3.0613	3.55019	3.55021	no charge
223	4,4'-Methylene-bis(2-methyl aniline)	CC1=C(N)C=CC(CC2=CC(C)=C(N)C=C2)=C1	226.147	C15H18N2	DTXSID5020867	13283	12723	838-88-0	CAS_RN: 838-88-0	WECDUOXQLAIPQW-UHFFFAOYSA-N	InChI=1S/C15H18N2/c1-10-7-12(3-5-14(10)16)9-13-4-6-15(17)11(2)8-13/h3-8H,9,16-17H2,1-2H3	DSSTox_Low	LC	LC	0.12	2.64	2.64	2.74924	2.75114		4.67996	3.43321	3.43403	no charge
224	4,4'-Thiodianiline	NC1=CC=C(SC2=CC=C(N)C=C2)C=C1	216.072	C12H12N2S	DTXSID9021344	8765	8435	139-65-1	CAS_RN: 139-65-1	ICNFHJVPAJKPHW-UHFFFAOYSA-N	InChI=1S/C12H12N2S/c13-9-1-5-11(6-2-9)15-12-7-3-10(14)4-8-12/h1-8H,13-14H2	DSSTox_Low	LC	LC	0.189	1.89	2.11	2.16722	2.16745		4.23901	2.50385	2.50414	no charge
225	PCB 52	ClC1=CC(=C(Cl)C=C1)C1=C(Cl)C=CC(Cl)=C1	289.922	C12H6Cl4	DTXSID3038305	37248	34189	35693-99-3	CAS_RN: 35693-99-3	HCWZEPKLWVAEOV-UHFFFAOYSA-N	InChI=1S/C12H6Cl4/c13-7-1-3-11(15)9(5-7)10-6-8(14)2-4-12(10)16/h1-6H	DSSTox_Low	GC	GC	146	5.94	6.04	6.05468	6.05468			6.03665	6.03665	not ionizable
226	PCB 101	ClC1=CC(=C(Cl)C=C1)C1=C(Cl)C=C(Cl)C(Cl)=C1	323.883	C12H5Cl5	DTXSID8038304	37807	34668	37680-73-2	CAS_RN: 37680-73-2	LAHWLEDBADHJGA-UHFFFAOYSA-N	InChI=1S/C12H5Cl5/c13-6-1-2-9(14)7(3-6)8-4-11(16)12(17)5-10(8)15/h1-5H	DSSTox_Low	GC	GC	254	6.21	6.43	6.42761	6.42761			6.64069	6.64069	not ionizable
227	PCB 180	ClC1=CC(Cl)=C(C=C1Cl)C1=C(Cl)C(Cl)=C(Cl)C(Cl)=C1	391.805	C12H3Cl7	DTXSID6038299	37036	33985	35065-29-3	CAS_RN: 35065-29-3	WBHQEUPUMONIKF-UHFFFAOYSA-N	InChI=1S/C12H3Cl7/c13-6-3-8(15)7(14)1-4(6)5-2-9(16)11(18)12(19)10(5)17/h1-3H	DSSTox_Low	GC	GC	799	6.97	7.68	7.50039	7.50039			7.84878	7.84878	not ionizable
228	Tetrabromobisphenol A	CC(C)(C1=CC(Br)=C(O)C(Br)=C1)C1=CC(Br)=C(O)C(Br)=C1	539.757	C15H12Br4O2	DTXSID1026081	6618	6366	79-94-7	CAS_RN: 79-94-7	VEORPZCZECFIRK-UHFFFAOYSA-N	InChI=1S/C15H12Br4O2/c1-15(2,7-3-9(16)13(20)10(17)4-7)8-5-11(18)14(21)12(19)6-8/h3-6,20-21H,1-2H3	DSSTox_High	LC	LC	2.11	5.87	6.8	6.34038	6.8605	6.57431	-7.37981	5.86843	7.11999	negative charge
229	4-Methylanisole	COC1=CC=C(C)C=C1	122.073	C8H10O	DTXSID9026710	7731	13865438	104-93-8	CAS_RN: 104-93-8	CHLICZRVGGXEOD-UHFFFAOYSA-N	InChI=1S/C8H10O/c1-7-3-5-8(9-2)6-4-7/h3-6H,1-2H3	DSSTox_Low	LC/GC	GC	0.744	2.33	2.67	2.56672	2.56672		-4.81617	2.329	2.329	no charge
230	Dibutylhydroxytoluene	CC1=CC(=C(O)C(=C1)C(C)(C)C)C(C)(C)C	220.183	C15H24O	DTXSID2020216	31404	13835296	128-37-0	CAS_RN: 128-37-0	NLZUEZXRPGMBCV-UHFFFAOYSA-N	InChI=1S/C15H24O/c1-10-8-11(14(2,3)4)13(16)12(9-10)15(5,6)7/h8-9,16H,1-7H3	DSSTox_Low	LC/GC	GC	1.15	5.07	5.07	5.13139	5.1314	11.6024	-4.55936	5.27319	5.27321	no charge
231	Homosalate	CC1CC(CC(C)(C)C1)OC(=O)C1=CC=CC=C1O	262.157	C16H22O3	DTXSID1026241	8362	8059	118-56-9	CAS_RN: 118-56-9	WSSJONWNBBTCMG-UHFFFAOYSA-N	InChI=1/C16H22O3/c1-11-8-12(10-16(2,3)9-11)19-15(18)13-6-4-5-7-14(13)17/h4-7,11-12,17H,8-10H2,1-3H3	DSSTox_Low	LC/GC	GC	0.691	4.99	5	4.73607	4.7663	9.71658	-4.28782	4.99444	4.99651	no charge
232	Perfluorobutanoic acid	OC(=O)C(F)(F)C(F)(F)C(F)(F)F	213.986	C4HF7O2	DTXSID4059916	9777	9394	375-22-4	CAS_RN: 375-22-4	YPJUNDFVDDCYIH-UHFFFAOYSA-N	InChI=1S/C4HF7O2/c5-2(6,1(12)13)3(7,8)4(9,10)11/h(H,12,13)	DSSTox_High	LC	LC	1.25	-1.13	2.5	-2.48723	2.47683	1.06536		-1.21852	2.31027	negative charge
233	Michler's ketone	CN(C)C1=CC=C(C=C1)C(=O)C1=CC=C(C=C1)N(C)C	268.158	C17H20N2O	DTXSID2020894	7031	6764	90-94-8	CAS_RN: 90-94-8	VVBLNCFGVYUYGU-UHFFFAOYSA-N	InChI=1S/C17H20N2O/c1-18(2)15-9-5-13(6-10-15)17(20)14-7-11-16(12-8-14)19(3)4/h5-12H,1-4H3	DSSTox_Low	LC/GC	LC	0.298	3.58	3.65	3.67394	3.67398		3.73045	3.64859	3.64869	no charge
234	Perfluorotetradecanoic acid	OC(=O)C(F)(F)C(F)(F)C(F)(F)C(F)(F)C(F)(F)C(F)(F)C(F)(F)C(F)(F)C(F)(F)C(F)(F)C(F)(F)C(F)(F)C(F)(F)F	713.955	C14HF27O2	DTXSID3059921	67822	61139	376-06-7	CAS_RN: 376-06-7	RUDINRUXCKIXAJ-UHFFFAOYSA-N	InChI=1S/C14HF27O2/c15-2(16,1(42)43)3(17,18)4(19,20)5(21,22)6(23,24)7(25,26)8(27,28)9(29,30)10(31,32)11(33,34)12(35,36)13(37,38)14(39,40)41/h(H,42,43)	DSSTox_High	LC	LC	2540	5.77	9.32	3.27129	7.98418	-5.19786		5.78723	9.3167	negative charge
235	Hexachlorocyclopentadiene	ClC1=C(Cl)C(Cl)(Cl)C(Cl)=C1Cl	269.813	C5Cl6	DTXSID2020688	6478	6233	77-47-4	CAS_RN: 77-47-4	VUNCWTMEJYMOOR-UHFFFAOYSA-N	InChI=1S/C5Cl6/c6-1-2(7)4(9)5(10,11)3(1)8	DSSTox_Low	GC	GC	15.1	3.57	4.86	4.44488	4.44488			3.56898	3.56898	not ionizable
236	Tetrachlorosalicylanilide	OC1=C(C=C(Cl)C=C1Cl)C(=O)NC1=CC=C(Cl)C(Cl)=C1	348.923	C13H7Cl4NO2	DTXSID4040767	14385	13743	1154-59-2	CAS_RN: 1154-59-2	SJQBHPJLLIJASD-UHFFFAOYSA-N	InChI=1S/C13H7Cl4NO2/c14-6-3-8(12(19)11(17)4-6)13(20)18-7-1-2-9(15)10(16)5-7/h1-5,19H,(H,18,20)	DSSTox_Low	LC	LC	1.94	3.81	5.18	3.83834	5.42622	5.95317	-4.36377	3.8135	5.17774	negative charge
237	BDE-47	Brc1ccc(Oc2ccc(Br)cc2Br)c(Br)c1	481.715	C12H6Br4O	DTXSID3030056	95170	85876	5436-43-1	CAS_RN: 5436-43-1	XYBSIYMGXVUVGY-UHFFFAOYSA-N	InChI=1S/C12H6Br4O/c13-7-1-3-11(9(15)5-7)17-12-4-2-8(14)6-10(12)16/h1-6H	DSSTox_High	GC	GC	36	6.51	6.55	6.57361	6.57361		-3.74613	6.54854	6.54854	no charge
238	BDE-99	Brc1ccc(Oc2cc(Br)c(Br)cc2Br)c(Br)c1	559.626	C12H5Br5O	DTXSID9030048	36159	33255	60348-60-9	CAS_RN: 60348-60-9	WHPVYXDFIXRKLN-UHFFFAOYSA-N	InChI=1S/C12H5Br5O/c13-6-1-2-11(9(16)3-6)18-12-5-8(15)7(14)4-10(12)17/h1-5H	DSSTox_High	GC	GC	32.1	7.18	7.32	7.28416	7.28416		-3.75064	7.3173	7.3173	no charge
239	Benzothiazole	S1C=NC2=CC=CC=C12	135.014	C7H5NS	DTXSID7024586	7222	6952	95-16-9	CAS_RN: 95-16-9	IOJUPLGTWVMSFF-UHFFFAOYSA-N	InChI=1S/C7H5NS/c1-2-4-7-6(3-1)8-5-9-7/h1-5H	DSSTox_Low	LC/GC	LC	0.112	2.09	2.09	2.08391	2.08391		2.27747	2.11347	2.11347	no charge
240	Desphenyl chloridazon	NC1=C(Cl)C(=O)NN=C1	145.004	C4H4ClN3O	DTXSID50212792	95827	86506	6339-19-1	CAS_RN: 6339-19-1	FEWPCPCEGBPTAL-UHFFFAOYSA-N	InChI=1S/C4H4ClN3O/c5-3-2(6)1-7-8-4(3)9/h1H,(H3,6,8,9)	Public_Medium	LC	LC	0.0241	0.07	0.08	0.0136171	0.017924	9.04555	-1.80497	-0.784787	-0.776192	no charge
241	2,6-Dichlorobenzamide	NC(=O)C1=C(Cl)C=CC=C1Cl	188.975	C7H5Cl2NO	DTXSID7022170	16183	15359	2008-58-4	CAS_RN: 2008-58-4	JHcreekUHPSIUQRB-UHFFFAOYSA-N	InChI=1S/C7H5Cl2NO/c8-4-2-1-3-5(9)6(4)7(10)11/h1-3H,(H2,10,11)	DSSTox_Low	LC	LC	0.0555	1.28	1.28	1.3824	1.40299	12.0783	-1.41983	2.03198	2.03198	no charge
242	3,4-Dichlorophenylurea	NC(=O)NC1=CC=C(Cl)C(Cl)=C1	203.986	C7H6Cl2N2O	DTXSID2041468	16854	15972	2327-02-8	CAS_RN: 2327-02-8	CYESCLHCWJKRKM-UHFFFAOYSA-N	InChI=1S/C7H6Cl2N2O/c8-5-2-1-4(3-6(5)9)11-7(10)12/h1-3H,(H3,10,11,12)	DSSTox_Low	LC	LC	0.0421	2.09	2.5	2.3625	2.3625	13.4536	-3.62616	2.0855	2.0855	no charge
243	4-Isopropylaniline	CC(C)C1=CC=C(N)C=C1	135.105	C9H13N	DTXSID20243932	7464	13853758	99-88-7	CAS_RN: 99-88-7	LRTFPLFDLJYEKT-UHFFFAOYSA-N	InChI=1S/C9H13N/c1-7(2)8-3-5-9(10)6-4-8/h3-7H,10H2,1-2H3	Public_Medium	LC	LC	0.273	2.24	2.39	2.35487	2.35715		4.8717	2.38805	2.38933	no charge
244	Metolachlor OA	CCC1=CC=CC(C)=C1N(C(C)COC)C(=O)C(O)=O	279.147	C15H21NO4	DTXSID6037568	15842092	21170688	152019-73-3	CAS_RN: 152019-73-3	LNOOSYCKMKZOJB-UHFFFAOYSA-N	InChI=1/C15H21NO4/c1-5-12-8-6-7-10(2)13(12)16(11(3)9-20-4)14(17)15(18)19/h6-8,11H,5,9H2,1-4H3,(H,18,19)	DSSTox_Low	LC	LC	0.0656	-0.57	2.61	-1.46392	2.50583	3.27036	-4.06424	-0.567502	2.87563	negative charge
245	Metolachlor ESA	CCC1=CC=CC(C)=C1N(C(C)COC)C(=O)CS(O)(=O)=O	329.13	C15H23NO5S	DTXSID1037567	6426849	4932269	171118-09-5	CAS_RN: 171118-09-5	CIGKZVUEZXGYSV-UHFFFAOYSA-N	InChI=1/C15H23NO5S/c1-5-13-8-6-7-11(2)15(13)16(12(3)9-21-4)14(17)10-22(18,19)20/h6-8,12H,5,9-10H2,1-4H3,(H,18,19,20)	DSSTox_High	LC	LC	0.0261	-0.26	2.11	-0.0425458	1.91625	-0.675687	-4.11194	-0.262842	2.11356	negative charge
246	(4-Sulfophenyl)acetic acid	OC(=O)CC1=CC=C(C=C1)S(O)(=O)=O	216.009	C8H8O5S	DTXSID30892516	5205069	4376218	153661-28-0	CAS_RN: 153661-28-0	KGJGWDQUGUEMIW-UHFFFAOYSA-N	InChI=1S/C8H8O5S/c9-8(10)5-6-1-3-7(4-2-6)14(11,12)13/h1-4H,5H2,(H,9,10)(H,11,12,13)	Public_Medium	LC	LC	0.0183	-5	0.74	-5.21166	0.386592	-2.29649		-4.99646	0.791901	negative charge
247	2,4-Dinitrophenol	OC1=C(C=C(C=C1)[N+]([O-])=O)[N+]([O-])=O	184.012	C6H4N2O5	DTXSID0020523	1493	1448	51-28-5	CAS_RN: 51-28-5	UFBJCMHMOXMLKC-UHFFFAOYSA-N	InChI=1S/C6H4N2O5/c9-6-2-1-4(7(10)11)3-5(6)8(12)13/h1-3,9H	DSSTox_Low	LC	LC	0.0229	-0.36	1.66	-0.79419	1.67353	4.50142	-7.91061	-0.360522	1.54965	negative charge
248	Lidocaine	CCN(CC)CC(=O)NC1=C(C)C=CC=C1C	234.173	C14H22N2O	DTXSID1045166	3676	3548	137-58-6	CAS_RN: 137-58-6	NNJVILVZKWQKPM-UHFFFAOYSA-N	InChI=1S/C14H22N2O/c1-5-16(6-2)10-13(17)15-14-11(3)8-7-9-12(14)4/h7-9H,5-6,10H2,1-4H3,(H,15,17)	DSSTox_Low	LC	LC	0.0224	1.81	2.46	2.18439	2.54395	13.7754	7.7545	2.32971	2.84291	positive charge
249	2,6-Xylidine	CC1=CC=CC(C)=C1N	121.089	C8H11N	DTXSID8026307	6896	6630	87-62-7	CAS_RN: 87-62-7	UFFBMTHBGFGIHF-UHFFFAOYSA-N	InChI=1S/C8H11N/c1-6-4-3-5-7(2)8(6)9/h3-5H,9H2,1-2H3	DSSTox_Low	LC	LC	0.0959	1.64	1.81	1.87259	1.87276		4.31052	2.17081	2.17116	no charge
250	Tramadol	COC1=CC=CC(=C1)[C@@]1(O)CCCC[C@@H]1CN(C)C	263.189	C16H25NO2	DTXSID90858931	33741	31105	27203-92-5	CAS_RN: 27203-92-5	TVYLLZQTGLZFBW-ZBFHGGJFSA-N	InChI=1/C16H25NO2/c1-17(2)12-14-7-4-5-10-16(14,18)13-8-6-9-15(11-13)19-3/h6,8-9,11,14,18H,4-5,7,10,12H2,1-3H3/t14-,16+/s2	DSSTox_High	LC	LC	0.174	0.62	2.47	0.76781	2.48653	13.7952	9.23111	0.621555	2.44986	positive charge
251	Mycophenolic acid	COC1=C(C)C2=C(C(=O)OC2)C(O)=C1C\C=C(/C)CCC(O)=O	320.126	C17H20O6	DTXSID4041070	446541	393865	24280-93-1	CAS_RN: 24280-93-1	HPNSFSBZBAHARI-RUDMXATFSA-N	InChI=1S/C17H20O6/c1-9(5-7-13(18)19)4-6-11-15(20)14-12(8-23-17(14)21)10(2)16(11)22-3/h4,20H,5-8H2,1-3H3,(H,18,19)/b9-4+	DSSTox_Low	LC	LC	0.0208	0.7	3.45	1.35984	3.46955	3.57479	-4.06819	0.174043	3.5276	negative charge
252	Capecitabine	CCCCCOC(=O)NC1=NC(=O)N(C=C1F)[C@@H]1O[C@H](C)[C@@H](O)[C@H]1O	359.149	C15H22FN3O6	DTXSID3046451	60953	54916	154361-50-9	CAS_RN: 154361-50-9	GAGWJHPBXLXJQN-UORFTKCHSA-N	InChI=1S/C15H22FN3O6/c1-3-4-5-6-24-15(23)18-12-9(16)7-19(14(22)17-12)13-11(21)10(20)8(2)25-13/h7-8,10-11,13,20-21H,3-6H2,1-2H3,(H,17,18,22,23)/t8-,10-,11-,13-/m1/s1	DSSTox_Low	LC	LC	0.00038	0.75	0.67	0.0362623	0.605101	8.62607	-3.62737	0.7459	0.768036	no charge
253	Dimethylaminophenazone	CN(C)C1=C(C)N(C)N(C1=O)C1=CC=CC=C1	231.137	C13H17N3O	DTXSID7020504	6009	5787	58-15-1	CAS_RN: 58-15-1	RMMXTBMQSGEXHJ-UHFFFAOYSA-N	InChI=1S/C13H17N3O/c1-10-12(14(2)3)13(17)16(15(10)4)11-8-6-5-7-9-11/h5-9H,1-4H3	DSSTox_Low	LC	LC	0.0474	1.1	1.1	1.11236	1.11239		3.66481	1.15052	1.15059	no charge
254	Methotrexate	CN(CC1=NC2=C(N=C1)N=C(N)N=C2N)C1=CC=C(C=C1)C(=O)N[C@@H](CCC(O)=O)C(O)=O	454.171	C20H22N8O5	DTXSID4020822	126941	112728	59-05-2	CAS_RN: 59-05-2	FBOZXECLQNJBKD-ZDUSSCGKSA-N	InChI=1S/C20H22N8O5/c1-28(9-11-8-23-17-15(24-11)16(21)26-20(22)27-17)12-4-2-10(3-5-12)18(31)25-13(19(32)33)6-7-14(29)30/h2-5,8,13H,6-7,9H2,1H3,(H,25,31)(H,29,30)(H,32,33)(H4,21,22,23,26,27)/t13-/m0/s1	DSSTox_High	LC	LC	1.12e-05	-5.22	-0.56	-4.81935	-0.79767	3.26084	1.79883	-6.56369	-0.236457	negative charge
255	7-Hydroxymethotrexate	CN(CC1=C(O)N=C2N=C(N)N=C(N)C2=N1)C1=CC=C(C=C1)C(=O)N[C@@H](CCC(O)=O)C(O)=O	470.166	C20H22N8O6	DTXSID70891503	100833	4588516	5939-37-7	CAS_RN: 5939-37-7	HODZDDDNGRLGSI-NSHDSACASA-N	InChI=1/C20H22N8O6/c1-28(8-12-18(32)26-16-14(23-12)15(21)25-20(22)27-16)10-4-2-9(3-5-10)17(31)24-11(19(33)34)6-7-13(29)30/h2-5,11H,6-8H2,1H3,(H,24,31)(H,29,30)(H,33,34)(H5,21,22,25,26,27,32)/t11-/s2	Public_High	LC	LC	3.36e-06	-5.2	-0.35	-4.95212	-0.324094	3.25914	1.75175	-6.28895	0.0672965	negative charge
256	Icaridin	CCC(C)OC(=O)N1CCCCC1CCO	229.168	C12H23NO3	DTXSID0034227	125098	111359	119515-38-7	CAS_RN: 119515-38-7	QLHULAHOXSSASE-UHFFFAOYSA-N	InChI=1/C12H23NO3/c1-3-10(2)16-12(15)13-8-5-4-6-11(13)7-9-14/h10-11,14H,3-9H2,1-2H3	DSSTox_High	LC	LC	0.0394	1.61	1.87	1.43847	1.94187	15.9232	-2.395	1.61225	1.61225	no charge
257	Cotinine	CN1[C@@H](CCC1=O)C1=CN=CC=C1	176.095	C10H12N2O	DTXSID1047576	854019	746405	486-56-6	CAS_RN: 486-56-6	UIKROCXWUNQSPJ-VIFPVBQESA-N	InChI=1S/C10H12N2O/c1-12-9(4-5-10(12)13)8-3-2-6-11-7-8/h2-3,6-7,9H,4-5H2,1H3/t9-/m0/s1	DSSTox_Low	LC	LC	0.00376	0.21	0.19	0.189985	0.190322		4.78934	0.209681	0.210635	no charge
258	2-Benzothiazolesulfonic acid	OS(=O)(=O)C1=NC2=CC=CC=C2S1	214.971	C7H5NO3S2	DTXSID80240528	30647	28443	941-57-1	CAS_RN: 941-57-1	ZCXGMSGCBDSEOY-UHFFFAOYSA-N	InChI=1S/C7H5NO3S2/c9-13(10,11)7-8-5-3-1-2-4-6(5)12-7/h1-4H,(H,9,10,11)	Public_Medium	LC	LC	0.00477	-0.4	0.49	-2.43668	0.72027	-3.54181	-2.11171	-0.39777	-0.259291	negative charge
259	Aclonifen	NC1=C(Cl)C(OC2=CC=CC=C2)=CC=C1[N+]([O-])=O	264.03	C12H9ClN2O3	DTXSID7058175	92389	83411	74070-46-5	CAS_RN: 74070-46-5	DDBMQDADIHOWIC-UHFFFAOYSA-N	InChI=1S/C12H9ClN2O3/c13-11-10(18-8-4-2-1-3-5-8)7-6-9(12(11)14)15(16)17/h1-7H,14H2	DSSTox_High	LC/GC	GC	0.269	3.84	3.97	3.93243	3.93243	12.9787	-0.500428	3.83863	3.83864	no charge
260	Dicofol	OC(C1=CC=C(Cl)C=C1)(C1=CC=C(Cl)C=C1)C(Cl)(Cl)Cl	367.91	C14H9Cl5O	DTXSID4020450	8268	7970	115-32-2	CAS_RN: 115-32-2	UOAMTSKGCBMZTC-UHFFFAOYSA-N	InChI=1S/C14H9Cl5O/c15-11-5-1-9(2-6-11)13(20,14(17,18)19)10-3-7-12(16)8-4-10/h1-8,20H	DSSTox_Low	GC	GC	37.4	5.33	5.36	5.41609	5.41612	11.0289	-4.53578	5.55833	5.55843	no charge
261	Lincomycin	CCC[C@@H]1C[C@H](N(C)C1)C(=O)N[C@H]([C@@H](C)O)[C@H]1O[C@H](SC)[C@H](O)[C@@H](O)[C@H]1O	406.214	C18H34N2O6S	DTXSID3023215	3000540	2272112	154-21-2	CAS_RN: 154-21-2	OJMMVQQUTAEWLP-KIDUDLJLSA-N	InChI=1S/C18H34N2O6S/c1-5-6-10-7-11(20(3)8-10)17(25)19-12(9(2)21)16-14(23)13(22)15(24)18(26-16)27-4/h9-16,18,21-24H,5-8H2,1-4H3,(H,19,25)/t9-,10-,11+,12-,13+,14-,15-,16-,18-/m1/s1	DSSTox_Low	LC	LC	0.00057	-0.44	0.28	-0.425993	0.198849	12.3655	7.97014	-0.99001	-0.316854	positive charge
262	Salicylic acid	OC(=O)C1=C(O)C=CC=C1	138.032	C7H6O3	DTXSID7026368	338	331	69-72-7	CAS_RN: 69-72-7	YGSDEFSMJLZEOE-UHFFFAOYSA-N	InChI=1S/C7H6O3/c8-6-4-2-1-3-5(6)7(9)10/h1-4,8H,(H,9,10)	DSSTox_Low	LC	LC	0.093	-0.78	1.98	-1.84799	1.65686	2.78974	-6.28593	-1.51758	1.97726	negative charge
263	Trimethoprim	COC1=CC(CC2=CN=C(N)N=C2N)=CC(OC)=C1OC	290.138	C14H18N4O3	DTXSID3023712	5578	5376	738-70-5	CAS_RN: 738-70-5	IEDVJHCEMCRBQM-UHFFFAOYSA-N	InChI=1S/C14H18N4O3/c1-19-10-5-8(6-11(20-2)12(10)21-3)4-9-7-17-14(16)18-13(9)15/h5-7H,4H2,1-3H3,(H4,15,16,17,18)	DSSTox_Low	LC	LC	0.0145	1	1.13	0.987072	1.17775	17.3344	7.15632	1.0961	1.28391	no charge
264	4-Formyl-antipyrine	CN1N(C(=O)C(C=O)=C1C)C1=CC=CC=C1	216.09	C12H12N2O2	DTXSID10241720	70371	63552	950-81-2	CAS_RN: 950-81-2	QFYZFYDOEJZMDX-UHFFFAOYSA-N	InChI=1S/C12H12N2O2/c1-9-11(8-15)12(16)14(13(9)2)10-6-4-3-5-7-10/h3-8H,1-2H3	Public_Medium	LC	LC	0.138	0.65	0.65	0.831795	0.831795		-1.40921	0.647599	0.647599	no charge
265	Crotamiton	CCN(C(=O)C=CC)C1=CC=CC=C1C	203.131	C13H17NO	DTXSID6040664	2883	2780	483-63-6	CAS_RN: 483-63-6	DNTGGZPQPQTDQF-UHFFFAOYSA-N	InChI=1S/C13H17NO/c1-4-8-13(15)14(5-2)12-10-7-6-9-11(12)3/h4,6-10H,5H2,1-3H3	DSSTox_Low	LC	LC	0.424	2.35	2.92	2.78657	2.78663		-0.601319	3.08818	3.08818	no charge
266	ISO E Super	CC1CC2=C(CC1(C)C(C)=O)C(C)(C)CCC2	234.198	C16H26O	DTXSID7031290	108242	97308	54464-57-2	CAS_RN: 54464-57-2	FVUGZKDGWGKCFE-UHFFFAOYSA-N	InChI=1/C16H26O/c1-11-9-13-7-6-8-15(3,4)14(13)10-16(11,5)12(2)17/h11H,6-10H2,1-5H3	DSSTox_Low	LC/GC	GC	11.1	4.2	4.2	4.34229	4.34229	19.2611	-7.41691	4.20009	4.20009	no charge
267	10,11-Dihydro-10,11-dihydroxycarbamazepine	NC(=O)N1C2=CC=CC=C2C(O)C(O)C2=C1C=CC=C2	270.1	C15H14N2O3	DTXSID30891504	83852	75667	35079-97-1	CAS_RN: 35079-97-1	PRGQOPPDPVELEG-UHFFFAOYSA-N	InChI=1/C15H14N2O3/c16-15(20)17-11-7-3-1-5-9(11)13(18)14(19)10-6-2-4-8-12(10)17/h1-8,13-14,18-19H,(H2,16,20)	Public_High	LC	LC	0.00023	0.81	0.45	0.52066	0.521397	12.8354	-3.6138	0.812743	0.812745	no charge
268	Quinoxyfen	FC1=CC=C(OC2=CC=NC3=CC(Cl)=CC(Cl)=C23)C=C1	306.997	C15H8Cl2FNO	DTXSID2034881	3391107	2635909	124495-18-7	CAS_RN: 124495-18-7	WRPIRSINYZBGPK-UHFFFAOYSA-N	InChI=1S/C15H8Cl2FNO/c16-9-7-12(17)15-13(8-9)19-6-5-14(15)20-11-3-1-10(18)2-4-11/h1-8H	DSSTox_Low	LC	LC	4.12	4.98	4.98	5.09157	5.09326		3.92638	4.98184	4.98198	no charge
269	Cetrizine	OC(=O)COCCN1CCN(CC1)C(C1=CC=CC=C1)C1=CC=C(Cl)C=C1	388.155	C21H25ClN2O3	DTXSID4022787	2678	2577	83881-51-0	CAS_RN: 83881-51-0	ZKLPARSLTMPFCP-UHFFFAOYSA-N	InChI=1/C21H25ClN2O3/c22-19-8-6-18(7-9-19)21(17-4-2-1-3-5-17)24-12-10-23(11-13-24)14-15-27-16-20(25)26/h1-9,21H,10-16H2,(H,25,26)	DSSTox_Low	LC	LC	0.0123	0.65	1.94	-0.468967	1.77766	3.59038	7.42003	0.654198	0.873693	zwitter ion
270	TOSU	C1OCC2(CO1)COCOC2	160.074	C7H12O4	DTXSID2059566	78951	71284	126-54-5	CAS_RN: 126-54-5	BGCSUUSPRCDKBQ-UHFFFAOYSA-N	InChI=1S/C7H12O4/c1-7(2-9-5-8-1)3-10-6-11-4-7/h1-6H2	Public_High	LC	GC	0.0569	0	-0.25	-0.118599	-0.118599		-3.70198	-0.288929	-0.288928	no charge
271	2-Hydroxycarbamazepine	NC(=O)N1C2=CC=CC=C2C=CC2=C1C=CC(O)=C2	252.09	C15H12N2O2	DTXSID20218201	129274	114505	68011-66-5	CAS_RN: 68011-66-5	VPZIYMMSJFWLSP-UHFFFAOYSA-N	InChI=1S/C15H12N2O2/c16-15(19)17-13-4-2-1-3-10(13)5-6-11-9-12(18)7-8-14(11)17/h1-9,18H,(H2,16,19)	Public_Medium	LC	LC	0.012	2.01	2.46	2.41089	2.41404	9.14861	-3.62807	2.45483	2.46247	no charge
272	10,11-Dihydro-10-hydroxycarbamazepine	NC(=O)N1C2=CC=CC=C2CC(O)C2=CC=CC=C12	254.106	C15H14N2O2	DTXSID50865484	114709	102704	29331-92-8	CAS_RN: 29331-92-8	BMPDWHIDQYTSHX-UHFFFAOYSA-N	InChI=1/C15H14N2O2/c16-15(19)17-12-7-3-1-5-10(12)9-14(18)11-6-2-4-8-13(11)17/h1-8,14,18H,9H2,(H2,16,19)	Public_Medium	LC	LC	0.00136	1.41	1.73	1.71681	1.7171	14.1001	-3.18977	1.73174	1.73174	no charge
273	Amantadine	NC12CC3CC(CC(C3)C1)C2	151.136	C10H17N	DTXSID8022117	2130	2045	768-94-5	CAS_RN: 768-94-5	DKNWSYNQZKUICI-UHFFFAOYSA-N	InChI=1S/C10H17N/c11-10-4-7-1-8(5-10)3-9(2-7)6-10/h7-9H,1-6,11H2	DSSTox_Low	LC	LC	1.57	-0.37	2.34	-0.765674	2.11367		10.7119	-1.38374	1.46595	positive charge
274	Benzenesulfonic acid	OS(=O)(=O)C1=CC=CC=C1	158.004	C6H6O3S	DTXSID9024568	7371	7093	98-11-3	CAS_RN: 98-11-3	SRSXLGNVWSONIS-UHFFFAOYSA-N	InChI=1S/C6H6O3S/c7-10(8,9)6-4-2-1-3-5-6/h1-5H,(H,7,8,9)	DSSTox_High	LC	LC	0.0106	-1.22	-0.14	-3.84704	0.29016	-2.36042		-1.22225	1.15415	negative charge
275	Clomazone	CC1(C)CON(CC2=C(Cl)C=CC=C2)C1=O	239.071	C12H14ClNO2	DTXSID1032355	54778	49469	81777-89-1	CAS_RN: 81777-89-1	KIEDNEWSYUYDSN-UHFFFAOYSA-N	InChI=1S/C12H14ClNO2/c1-12(2)8-16-14(11(12)15)7-9-5-3-4-6-10(9)13/h3-6H,7-8H2,1-2H3	DSSTox_Low	LC	LC	0.383	2.36	2.36	2.549	2.549		-4.67203	2.93403	2.93403	no charge
276	Methiocarb	CNC(=O)OC1=CC(C)=C(SC)C(C)=C1	225.082	C11H15NO2S	DTXSID3032626	16248	15417	2032-65-7	CAS_RN: 2032-65-7	YFBPRJGDJKVWAH-UHFFFAOYSA-N	InChI=1S/C11H15NO2S/c1-7-5-9(14-11(13)12-3)6-8(2)10(7)15-4/h5-6H,1-4H3,(H,12,13)	DSSTox_Low	LC	LC	0.0607	2.86	2.86	2.64448	2.91814	14.772		3.1257	3.1257	no charge
277	Cyhalothrin	CC1(C)C(\C=C(/Cl)C(F)(F)F)C1C(=O)OC(C#N)C1=CC=CC(OC2=CC=CC=C2)=C1	449.101	C23H19ClF3NO3	DTXSID6023997	5281873	4445166	68085-85-8	CAS_RN: 68085-85-8	ZXQYGBMAQZUVMI-UNOMPAQXSA-N	InChI=1/C23H19ClF3NO3/c1-22(2)17(12-19(24)23(25,26)27)20(22)21(29)31-18(13-28)14-7-6-10-16(11-14)30-15-8-4-3-5-9-15/h3-12,17-18,20H,1-2H3/b19-12-	DSSTox_High	GC	GC	3.77	5.68	6.32	5.96834	6.23362	10.6451	-3.69196	5.67724	5.67748	no charge
278	3,5,6-Trichloro-2-pyridinol	OC1=NC(Cl)=C(Cl)C=C1Cl	196.92	C5H2Cl3NO	DTXSID7038317	23017	21541	6515-38-4	CAS_RN: 6515-38-4	WCYYAQFQZQEUEN-UHFFFAOYSA-N	InChI=1S/C5H2Cl3NO/c6-2-1-3(7)5(10)9-4(2)8/h1H,(H,9,10)	DSSTox_Low	LC	LC	0.0924	1.09	3.08	2.35529	3.02832	8.91658	-3.89093	3.06594	3.07878	no charge
279	Pendimethalin	CCC(CC)NC1=C(C(C)=C(C)C=C1[N+]([O-])=O)[N+]([O-])=O	281.138	C13H19N3O4	DTXSID7024245	38479	35265	40487-42-1	CAS_RN: 40487-42-1	CHIFOSRWCNZCFN-UHFFFAOYSA-N	InChI=1S/C13H19N3O4/c1-5-10(6-2)14-12-11(15(17)18)7-8(3)9(4)13(12)16(19)20/h7,10,14H,5-6H2,1-4H3	DSSTox_High	LC	LC	0.234	4.82	4.83	4.90306	4.90317	10.5248	-0.0731093	4.82095	4.82126	no charge
280	Boscalid	ClC1=CC=C(C=C1)C1=C(NC(=O)C2=C(Cl)N=CC=C2)C=CC=C1	342.033	C18H12Cl2N2O	DTXSID6034392	213013	184713	188425-85-6	CAS_RN: 188425-85-6	WYEMLYFITZORAB-UHFFFAOYSA-N	InChI=1S/C18H12Cl2N2O/c19-13-9-7-12(8-10-13)14-4-1-2-6-16(14)22-18(23)15-5-3-11-21-17(15)20/h1-11H,(H,22,23)	DSSTox_Low	LC	LC	1.41	4.69	4.69	4.26062	4.26062	14.2718	-0.108525	4.92295	4.92295	no charge
281	Prothioconazole-desthio	OC(CN1C=NC=N1)(CC1=C(Cl)C=CC=C1)C1(Cl)CC1	311.059	C14H15Cl2N3O	DTXSID3044338	119361	106612	120983-64-4	CAS_RN: 120983-64-4	HHUQPWODPBDTLI-UHFFFAOYSA-N	InChI=1/C14H15Cl2N3O/c15-12-4-2-1-3-11(12)7-14(20,13(16)5-6-13)8-19-10-17-9-18-19/h1-4,9-10,20H,5-8H2	DSSTox_High	LC	LC	1.96	2.68	3.06	2.93788	2.94006	12.9858	2.00801	2.67902	2.67902	no charge
282	Sotalol	CC(C)NCC(O)C1=CC=C(NS(C)(=O)=O)C=C1	272.119	C12H20N2O3S	DTXSID0023589	5253	5063	3930-20-9	CAS_RN: 3930-20-9	ZBMZVLHSJCTVON-UHFFFAOYSA-N	InChI=1/C12H20N2O3S/c1-9(2)13-8-12(15)10-4-6-11(7-5-10)14-18(3,16)17/h4-7,9,12-15H,8H2,1-3H3	DSSTox_High	LC	LC	0.0844	-1.63	0.29	-1.13114	0.109596	10.0694	9.42822	-2.1218	-0.395064	positive charge
283	N-Formyl-4-aminoantipyrine	CN1N(C(=O)C(NC=O)=C1C)C1=CC=CC=C1	231.101	C12H13N3O2	DTXSID10168241	72666	65525	1672-58-8	CAS_RN: 1672-58-8	WSJBSKRPKADYRQ-UHFFFAOYSA-N	InChI=1S/C12H13N3O2/c1-9-11(13-8-16)12(17)15(14(9)2)10-6-4-3-5-7-10/h3-8H,1-2H3,(H,13,16)	Public_Medium	LC	LC	0.0165	1	1.04	0.553034	1.02086	12.6644	-0.750492	0.105112	0.105114	no charge
284	2,4-Dichlorophenol	OC1=C(Cl)C=C(Cl)C=C1	161.964	C6H4Cl2O	DTXSID1020439	8449	8140	120-83-2	CAS_RN: 120-83-2	HFZWRUODUSTPEG-UHFFFAOYSA-N	InChI=1S/C6H4Cl2O/c7-4-1-2-6(9)5(8)3-4/h1-3,9H	DSSTox_Low	LC	LC	0.436	2.6	3.04	2.86188	3.02027	7.44041	-7.02947	2.59928	2.87777	no charge
285	Genistein	OC1=CC=C(C=C1)C1=COC2=C(C(O)=CC(O)=C2)C1=O	270.053	C15H10O5	DTXSID5022308	5280961	4444448	446-72-0	CAS_RN: 446-72-0	TZBJGXHYKVUXJN-UHFFFAOYSA-N	InChI=1S/C15H10O5/c16-9-3-1-8(2-4-9)11-7-20-13-6-10(17)5-12(18)14(13)15(11)19/h1-7,16-18H	DSSTox_High	LC	LC	0.0207	1.45	2.96	2.17411	2.88973	6.54627	-5.34561	2.11501	3.07687	negative charge
286	Daidzein	OC1=CC=C(C=C1)C1=COC2=C(C=CC(O)=C2)C1=O	254.058	C15H10O4	DTXSID9022310	5281708	4445025	486-66-8	CAS_RN: 486-66-8	ZQSIJRDFPHDXIC-UHFFFAOYSA-N	InChI=1S/C15H10O4/c16-10-3-1-9(2-4-10)13-8-19-14-7-11(17)5-6-12(14)15(13)18/h1-8,16-17H	DSSTox_Low	LC	LC	0.101	1.77	2.91	2.45439	2.961	6.47684	-5.3361	1.77245	2.73044	negative charge
287	Amidosulfobetaine-14	CCCCCCCCCCCCCC(=O)NCCC[N+](C)(C)CCCS([O-])(=O)=O	434.318	C22H46N2O4S	DTXSID50398742	4046965	3263002	216667-08-2	CAS_RN: 216667-08-2	UTSXERRKRAEDOV-UHFFFAOYSA-N	InChI=1S/C22H46N2O4S/c1-4-5-6-7-8-9-10-11-12-13-14-17-22(25)23-18-15-19-24(2,3)20-16-21-29(26,27)28/h4-21H2,1-3H3,(H-,23,25,26,27,28)	Public_Low	LC	LC	0.0103	1	1.71	1.53636	1.57865	-0.626884	-1.27203	1.8043	1.70849	negative charge
288	Bisphenol S	OC1=CC=C(C=C1)S(=O)(=O)C1=CC=C(O)C=C1	250.03	C12H10O4S	DTXSID3022409	6626	6374	80-09-1	CAS_RN: 80-09-1	VPWNQTHUCYMVMZ-UHFFFAOYSA-N	InChI=1S/C12H10O4S/c13-9-1-5-11(6-2-9)17(15,16)12-7-3-10(14)4-8-12/h1-8,13-14H	DSSTox_Low	LC	LC	0.0454	1.72	1.81	1.02853	1.34268	7.41874	-6.57959	1.98467	2.32095	no charge
289	Flurtamone	CNC1=C(C(=O)C(O1)C1=CC=CC=C1)C1=CC(=CC=C1)C(F)(F)F	333.098	C18H14F3NO2	DTXSID5058228	91755	82853	96525-23-4	CAS_RN: 96525-23-4	NYRMIJKDBAQCHC-UHFFFAOYSA-N	InChI=1/C18H14F3NO2/c1-22-17-14(12-8-5-9-13(10-12)18(19,20)21)15(23)16(24-17)11-6-3-2-4-7-11/h2-10,16,22H,1H3	DSSTox_High	LC	LC	1.14	3.47	3.74	3.4277	3.91827	15.7564	-4.9476	4.64216	4.64216	no charge
290	Gabapentin	NCC1(CC(O)=O)CCCCC1	171.126	C9H17NO2	DTXSID0020074	3446	3328	60142-96-3	CAS_RN: 60142-96-3	UGJMXCAKCUNAIE-UHFFFAOYSA-N	InChI=1S/C9H17NO2/c10-7-9(6-8(11)12)4-2-1-3-5-9/h1-7,10H2,(H,11,12)	DSSTox_Low	LC	LC	0.0506	-1.27	-1.1	-2.33149	-0.425393	4.6313	9.9146	-1.27286	-1.27303	zwitter ion
291	Picolinafen	FC1=CC=C(NC(=O)C2=CC=CC(OC3=CC(=CC=C3)C(F)(F)F)=N2)C=C1	376.083	C19H12F4N2O2	DTXSID8044339	3294375	2542991	137641-05-5	CAS_RN: 137641-05-5	CWKFPEBMTGKLKX-UHFFFAOYSA-N	InChI=1S/C19H12F4N2O2/c20-13-7-9-14(10-8-13)24-18(26)16-5-2-6-17(25-16)27-15-4-1-3-12(11-15)19(21,22)23/h1-11H,(H,24,26)	DSSTox_Low	LC	LC	3.74	3.84	5.35	4.85312	4.85312	14.171	-1.62692	5.3486	5.3486	no charge
292	Finasteride	CC(C)(C)NC(=O)[C@H]1CC[C@H]2[C@@H]3CC[C@H]4NC(=O)C=C[C@]4(C)[C@H]3CC[C@]12C	372.278	C23H36N2O2	DTXSID3020625	57363	51714	98319-26-7	CAS_RN: 98319-26-7	DBEPLOCGEIEOCV-WSBQPABSSA-N	InChI=1S/C23H36N2O2/c1-21(2,3)25-20(27)17-8-7-15-14-6-9-18-23(5,13-11-19(26)24-18)16(14)10-12-22(15,17)4/h11,13-18H,6-10,12H2,1-5H3,(H,24,26)(H,25,27)/t14-,15-,16-,17+,18+,22-,23+/m0/s1	DSSTox_Low	LC	LC	0.19	3.01	3.01	2.90905	3.03236	14.5254	0.328407	3.07351	3.07351	no charge
293	Diphenhydramine	CN(C)CCOC(C1=CC=CC=C1)C1=CC=CC=C1	255.162	C17H21NO	DTXSID4022949	3100	2989	58-73-1	CAS_RN: 58-73-1	ZZVUWRFHKOJYTH-UHFFFAOYSA-N	InChI=1S/C17H21NO/c1-18(2)13-14-19-17(15-9-5-3-6-10-15)16-11-7-4-8-12-16/h3-12,17H,13-14H2,1-2H3	DSSTox_Low	LC	LC	0.0484	2.17	3.65	2.18122	3.59628		8.86709	2.17425	3.65191	positive charge
294	Acetyl-sulfamethoxazole	CC(=O)NC1=CC=C(C=C1)S(=O)(=O)NC1=NOC(C)=C1	295.063	C12H13N3O4S	DTXSID8049044	65280	58771	21312-10-7	CAS_RN: 21312-10-7	GXPIUNZCALHVBA-UHFFFAOYSA-N	InChI=1S/C12H13N3O4S/c1-8-7-12(14-19-8)15-20(17,18)11-5-3-10(4-6-11)13-9(2)16/h3-7H,1-2H3,(H,13,16)(H,14,15)	DSSTox_Low	LC	LC	0.0527	0	0.86	0.033292	0.917432	5.87869	0.381758	0.00310929	0.857186	negative charge
295	Citalopram	CN(C)CCCC1(OCC2=CC(=CC=C12)C#N)C1=CC=C(F)C=C1	324.164	C20H21FN2O	DTXSID8022826	2771	2669	59729-33-8	CAS_RN: 59729-33-8	WSEQXVZVJXJVFP-UHFFFAOYSA-N	InChI=1/C20H21FN2O/c1-23(2)11-3-10-20(17-5-7-18(21)8-6-17)19-9-4-15(13-22)12-16(19)14-24-20/h4-9,12H,3,10-11,14H2,1-2H3	DSSTox_Low	LC	LC	0.691	1.27	3.39	1.73899	3.32467		9.78498	1.40955	3.7643	positive charge
296	Secobarbital	CCCC(C)C1(CC=C)C(=O)NC(=O)NC1=O	238.132	C12H18N2O3	DTXSID6044145	5193	5005	76-73-3	CAS_RN: 76-73-3	KQPKPCNLIDLUMF-UHFFFAOYSA-N	InChI=1/C12H18N2O3/c1-4-6-8(3)12(7-5-2)9(15)13-11(17)14-10(12)16/h5,8H,2,4,6-7H2,1,3H3,(H2,13,14,15,16,17)	DSSTox_Low	LC	LC	0.00373	1.77	1.95	1.81021	1.96741	7.47877		1.77448	2.03383	no charge
297	4-Chloroaniline	NC1=CC=C(Cl)C=C1	127.019	C6H6ClN	DTXSID9020295	7812	13869339	106-47-8	CAS_RN: 106-47-8	QSNSCYSYFYORTR-UHFFFAOYSA-N	InChI=1S/C6H6ClN/c7-5-1-3-6(8)4-2-5/h1-4H,8H2	DSSTox_High	LC	LC	0.266	1.75	1.79	1.8075	1.80756		3.49295	1.74831	1.74836	no charge
298	Bromoxynil	OC1=C(Br)C=C(C=C1Br)C#N	274.858	C7H3Br2NO	DTXSID3022162	15531	14775	1689-84-5	CAS_RN: 1689-84-5	UPMXNNIRAGDFEH-UHFFFAOYSA-N	InChI=1S/C7H3Br2NO/c8-5-1-4(3-10)2-6(9)7(5)11/h1-2,11H	DSSTox_High	LC	LC	0.237	1	3.06	1.4815	2.94232	5.113	-8.58277	1.19083	3.06328	negative charge
299	Amiodarone	CCCCC1=C(C(=O)C2=CC(I)=C(OCCN(CC)CC)C(I)=C2)C2=CC=CC=C2O1	645.024	C25H29I2NO3	DTXSID7022592	2157	2072	1951-25-3	CAS_RN: 1951-25-3	IYIKLHRQXLHMJQ-UHFFFAOYSA-N	InChI=1S/C25H29I2NO3/c1-4-7-11-22-23(18-10-8-9-12-21(18)31-22)24(29)17-15-19(26)25(20(27)16-17)30-14-13-28(5-2)6-3/h8-10,12,15-16H,4-7,11,13-14H2,1-3H3	DSSTox_Low	LC	LC	0.333	5.41	7.36	6.2364	7.44914		8.46681	6.53448	7.63542	positive charge
300	Amitriptyline	CN(C)CCC=C1C2=CC=CC=C2CCC2=C1C=CC=C2	277.183	C20H23N	DTXSID7022594	2160	2075	50-48-6	CAS_RN: 50-48-6	KRMDCWKBEZIMAB-UHFFFAOYSA-N	InChI=1S/C20H23N/c1-21(2)15-7-12-20-18-10-5-3-8-16(18)13-14-17-9-4-6-11-19(17)20/h3-6,8-12H,7,13-15H2,1-2H3	DSSTox_Low	LC	LC	0.598	2.48	4.81	2.58972	4.79537		9.76074	2.47724	4.80953	positive charge
301	Atorvastatin	CC(C)C1=C(C(=O)NC2=CC=CC=C2)C(=C(N1CC[C@@H](O)C[C@@H](O)CC(O)=O)C1=CC=C(F)C=C1)C1=CC=CC=C1	558.253	C33H35FN2O5	DTXSID8029868	60823	54810	134523-00-5	CAS_RN: 134523-00-5	XUKUURHRXDUEBC-KAYWLYCHSA-N	InChI=1S/C33H35FN2O5/c1-21(2)31-30(33(41)35-25-11-7-4-8-12-25)29(22-9-5-3-6-10-22)32(23-13-15-24(34)16-14-23)36(31)18-17-26(37)19-27(38)20-28(39)40/h3-16,21,26-27,37-38H,17-20H2,1-2H3,(H,35,41)(H,39,40)/t26-,27-/m1/s1	DSSTox_High	LC	LC	0.354	1.26	5.39	3.49652	5.51876	4.31101	-2.74383	2.4322	5.38715	negative charge
302	Azelastine	CN1CCCC(CC1)N1N=C(CC2=CC=C(Cl)C=C2)C2=CC=CC=C2C1=O	381.161	C22H24ClN3O	DTXSID6022638	2267	2180	58581-89-8	CAS_RN: 58581-89-8	MBUVEWMHONZEQD-UHFFFAOYSA-N	InChI=1/C22H24ClN3O/c1-25-13-4-5-18(12-14-25)26-22(27)20-7-3-2-6-19(20)21(24-26)15-16-8-10-17(23)11-9-16/h2-3,6-11,18H,4-5,12-15H2,1H3	DSSTox_Low	LC	LC	15.5	2.4	4.3	2.2048	4.21643		8.87647	2.55461	4.04126	positive charge
303	Azithromycin	CC[C@H]1OC(=O)[C@H](C)[C@@H](O[C@H]2C[C@@](C)(OC)[C@@H](O)[C@H](C)O2)[C@H](C)[C@@H](O[C@@H]2O[C@H](C)C[C@@H]([C@H]2O)N(C)C)[C@](C)(O)C[C@@H](C)CN(C)[C@H](C)[C@@H](O)[C@]1(C)O	748.509	C38H72N2O12	DTXSID8030760	447043	10482163	83905-01-5	CAS_RN: 83905-01-5	MQTOSJVFKKJCRP-BICOPXKESA-N	InChI=1S/C38H72N2O12/c1-15-27-38(10,46)31(42)24(6)40(13)19-20(2)17-36(8,45)33(52-35-29(41)26(39(11)12)16-21(3)48-35)22(4)30(23(5)34(44)50-27)51-28-18-37(9,47-14)32(43)25(7)49-28/h20-33,35,41-43,45-46H,15-19H2,1-14H3/t20-,21-,22+,23-,24-,25+,26+,27-,28+,29	DSSTox_Low	LC	LC	0.0226	0	3.29	1.32651	3.21439	12.4283	9.56966	-1.23094	2.44478	positive charge
304	Bisoprolol	CC(C)NCC(O)COC1=CC=C(COCCOC(C)C)C=C1	325.225	C18H31NO4	DTXSID6022682	2405	2312	66722-44-9	CAS_RN: 66722-44-9	VHYCDWMUTMEGQY-UHFFFAOYSA-N	InChI=1/C18H31NO4/c1-14(2)19-11-17(20)13-23-18-7-5-16(6-8-18)12-21-9-10-22-15(3)4/h5-8,14-15,17,19-20H,9-13H2,1-4H3	DSSTox_Low	LC	LC	0.173	0.12	2.2	0.0412809	2.14881	14.088	9.66617	-0.0288353	2.1964	positive charge
305	Bupropion	CC(NC(C)(C)C)C(=O)C1=CC=CC(Cl)=C1	239.108	C13H18ClNO	DTXSID7022706	444	431	34911-55-2	CAS_RN: 34911-55-2	SNPPWIUOZRMYNY-UHFFFAOYSA-N	InChI=1/C13H18ClNO/c1-9(15-13(2,3)4)12(16)10-6-5-7-11(14)8-10/h5-9,15H,1-4H3	DSSTox_Low	LC	LC	5.83	2.39	3.08	2.37091	2.75351	18.605	8.21578	2.39019	3.26611	positive charge
306	Desloratadine	ClC1=CC=C2C(CCC3=C(N=CC=C3)C2=C2CCNCC2)=C1	310.124	C19H19ClN2	DTXSID1044196	124087	110575	100643-71-8	CAS_RN: 100643-71-8	JAUOIFJMECXRGI-UHFFFAOYSA-N	InChI=1S/C19H19ClN2/c20-16-5-6-17-15(12-16)4-3-14-2-1-9-22-19(14)18(17)13-7-10-21-11-8-13/h1-2,5-6,9,12,21H,3-4,7-8,10-11H2	DSSTox_High	LC	LC	0.303	1.69	4.16	2.45919	4.31076		9.72912	1.6871	3.96854	positive charge
307	Duloxetine	CNCC[C@H](OC1=C2C=CC=CC2=CC=C1)C1=CC=CS1	297.119	C18H19NOS	DTXSID6048385	60835	54822	116539-59-4	CAS_RN: 116539-59-4	ZEUITGRIYCTCEM-KRWDZBQOSA-N	InChI=1S/C18H19NOS/c1-19-12-11-17(18-10-5-13-21-18)20-16-9-4-7-14-6-2-3-8-15(14)16/h2-10,13,17,19H,11-12H2,1H3/t17-/m0/s1	DSSTox_Low	LC	LC	7.76	1.53	4.2	2.63685	4.22268		9.70258	1.94025	4.19773	positive charge
308	EDDP	CC=C1N(C)C(C)CC1(C1=CC=CC=C1)C1=CC=CC=C1	277.183	C20H23N	DTXSID10880951	115159	23254962	30223-73-5	CAS_RN: 30223-73-5	AJRJPORIQGYFMT-UHFFFAOYSA-N	InChI=1/C20H23N/c1-4-19-20(15-16(2)21(19)3,17-11-7-5-8-12-17)18-13-9-6-10-14-18/h4-14,16H,15H2,1-3H3	DSSTox_High	LC	LC	0.541	2.41	4.63	3.04058	4.60123		9.64053	2.41013	4.62996	positive charge
309	Fluconazole	OC(CN1C=NC=N1)(CN1C=NC=N1)C1=C(F)C=C(F)C=C1	306.104	C13H12F2N6O	DTXSID3020627	3365	3248	86386-73-4	CAS_RN: 86386-73-4	RFHAOTPXVQNOHP-UHFFFAOYSA-N	InChI=1S/C13H12F2N6O/c14-10-1-2-11(12(15)3-10)13(22,4-20-8-16-6-18-20)5-21-9-17-7-19-21/h1-3,6-9,22H,4-5H2	DSSTox_High	LC	LC	1.64	0.7	0.62	0.627441	0.627444	12.6827	2.30124	0.560953	0.560958	no charge
310	Glibenclamide	COC1=C(C=C(Cl)C=C1)C(=O)NCCC1=CC=C(C=C1)S(=O)(=O)NC(=O)NC1CCCCC1	493.144	C23H28ClN3O5S	DTXSID0037237	3488	3368	10238-21-8	CAS_RN: 10238-21-8	ZNNLBTZKUZBEKO-UHFFFAOYSA-N	InChI=1S/C23H28ClN3O5S/c1-32-21-12-9-17(24)15-20(21)22(28)25-14-13-16-7-10-19(11-8-16)33(30,31)27-23(29)26-18-5-3-2-4-6-18/h7-12,15,18H,2-6,13-14H2,1H3,(H,25,28)(H2,26,27,29)	DSSTox_Low	LC	LC	0.055	1.85	3.79	1.98827	3.46426	4.32018	-1.35521	2.85096	3.79111	negative charge
311	Glimepiride	CCC1=C(C)CN(C(=O)NCCC2=CC=C(C=C2)S(=O)(=O)NC(=O)N[C@H]2CC[C@H](C)CC2)C1=O	490.225	C24H34N4O5S	DTXSID5040675	3476	16740595	93479-97-1	CAS_RN: 93479-97-1	WIGIZIANZCJQQY-RUCARUNLSA-N	InChI=1S/C24H34N4O5S/c1-4-21-17(3)15-28(22(21)29)24(31)25-14-13-18-7-11-20(12-8-18)34(32,33)27-23(30)26-19-9-5-16(2)6-10-19/h7-8,11-12,16,19H,4-6,9-10,13-15H2,1-3H3,(H,25,31)(H2,26,27,30)/t16-,19-	DSSTox_Low	LC	LC	0.00811	1.23	3.17	0.872647	3.51225	4.32018	-3.67671	2.18039	3.12053	negative charge
312	Ketamine	CNC1(CCCCC1=O)C1=C(Cl)C=CC=C1	237.092	C13H16ClNO	DTXSID8023187	3821	3689	6740-88-1	CAS_RN: 6740-88-1	YQEZLKZALYSWHR-UHFFFAOYSA-N	InChI=1/C13H16ClNO/c1-15-13(9-5-4-8-12(13)16)10-6-2-3-7-11(10)14/h2-3,6-7,15H,4-5,8-9H2,1H3	DSSTox_High	LC	LC	1.25	2.07	2.19	2.21595	2.55289	19.7711	7.16418	3.14851	3.3473	no charge
313	Loperamide	CN(C)C(=O)C(CCN1CCC(O)(CC1)C1=CC=C(Cl)C=C1)(C1=CC=CC=C1)C1=CC=CC=C1	476.223	C29H33ClN2O2	DTXSID6045165	3955	3818	53179-11-6	CAS_RN: 53179-11-6	RDOIQAHITMMDAJ-UHFFFAOYSA-N	InChI=1S/C29H33ClN2O2/c1-31(2)27(33)29(24-9-5-3-6-10-24,25-11-7-4-8-12-25)19-22-32-20-17-28(34,18-21-32)23-13-15-26(30)16-14-23/h3-16,34H,17-22H2,1-2H3	DSSTox_Low	LC	LC	0.244	2.77	4.72	3.65938	4.65224	13.9649	9.4093	2.7714	4.77119	positive charge
314	Lorazepam	OC1N=C(C2=CC=CC=C2Cl)C2=CC(Cl)=CC=C2NC1=O	320.012	C15H10Cl2N2O2	DTXSID7023225	3958	3821	846-49-1	CAS_RN: 846-49-1	DIWRORZWFLOCLC-UHFFFAOYSA-N	InChI=1/C15H10Cl2N2O2/c16-8-5-6-12-10(7-8)13(19-15(21)14(20)18-12)9-3-1-2-4-11(9)17/h1-7,15,21H,(H,18,20)	DSSTox_Low	LC	LC	0.982	2.49	2.49	2.78005	2.78151	10.6063	-2.23635	3.52706	3.52733	no charge
315	Memantine	CC12CC3CC(C)(C1)CC(N)(C3)C2	179.167	C12H21N	DTXSID5045174	4054	3914	19982-08-2	CAS_RN: 19982-08-2	BUGYDGFZZOZRHP-UHFFFAOYSA-N	InChI=1/C12H21N/c1-10-3-9-4-11(2,6-10)8-12(13,5-9)7-10/h9H,3-8,13H2,1-2H3	DSSTox_Low	LC	LC	1.78	0.56	3.35	-0.05439	2.96618		10.6961	-0.778138	2.06604	positive charge
316	Miconazole	ClC1=CC=C(COC(CN2C=CN=C2)C2=CC=C(Cl)C=C2Cl)C(Cl)=C1	413.986	C18H14Cl4N2O	DTXSID6023319	4189	4044	22916-47-8	CAS_RN: 22916-47-8	BYBLEWFAAKGYCD-UHFFFAOYSA-N	InChI=1/C18H14Cl4N2O/c19-13-2-1-12(16(21)7-13)10-25-18(9-24-6-5-23-11-24)15-4-3-14(20)8-17(15)22/h1-8,11,18H,9-10H2	DSSTox_Low	LC	LC	37.3	5.92	5.96	5.46897	5.51779		6.47698	5.92051	5.95637	no charge
317	Mirtazapine	CN1CCN2C(C1)C1=CC=CC=C1CC1=C2N=CC=C1	265.158	C17H19N3	DTXSID0023325	4205	4060	61337-67-5	CAS_RN: 61337-67-5	RONZAEMNMFQXRA-UHFFFAOYSA-N	InChI=1/C17H19N3/c1-19-9-10-20-16(12-19)15-7-3-2-5-13(15)11-14-6-4-8-18-17(14)20/h2-8,16H,9-12H2,1H3	DSSTox_Low	LC	LC	0.00101	2.4	3.13	2.79781	3.11522		6.66826	3.13391	3.20798	no charge
318	Norfloxacin	CCN1C=C(C(O)=O)C(=O)C2=CC(F)=C(C=C12)N1CCNCC1	319.133	C16H18FN3O3	DTXSID7037680	4539	4380	70458-96-7	CAS_RN: 70458-96-7	OGJPXUAPXNRGGI-UHFFFAOYSA-N	InChI=1S/C16H18FN3O3/c1-2-19-9-11(16(22)23)15(21)10-7-12(17)14(8-13(10)19)20-5-3-18-4-6-20/h7-9,18H,2-6H2,1H3,(H,22,23)	DSSTox_Low	LC	LC	0.01	-0.97	-0.66	-4.61208	-0.735112	5.57708	8.67802	-0.960664	-0.956611	zwitter ion
319	Oxazepam	OC1N=C(C2=CC=CC=C2)C2=CC(Cl)=CC=C2NC1=O	286.051	C15H11ClN2O2	DTXSID1021087	4616	4455	604-75-1	CAS_RN: 604-75-1	ADIMAYPTOBDMTL-UHFFFAOYSA-N	InChI=1/C15H11ClN2O2/c16-10-6-7-12-11(8-10)13(9-4-2-1-3-5-9)18-15(20)14(19)17-12/h1-8,15,20H,(H,17,19)	DSSTox_Low	LC	LC	0.209	2.06	2.17	2.37847	2.38279	10.6072	-1.47045	2.92301	2.92328	no charge
320	Risperidone	CC1=C(CCN2CCC(CC2)C2=NOC3=C2C=CC(F)=C3)C(=O)N2CCCCC2=N1	410.212	C23H27FN4O2	DTXSID8045193	5073	4895	106266-06-2	CAS_RN: 106266-06-2	RAPZEAPATHNIPO-UHFFFAOYSA-N	InChI=1S/C23H27FN4O2/c1-15-18(23(29)28-10-3-2-4-21(28)25-15)9-13-27-11-7-16(8-12-27)22-19-6-5-17(24)14-20(19)30-26-22/h5-6,14,16H,2-4,7-13H2,1H3	DSSTox_Low	LC	LC	0.107	1.25	2.63	2.23684	3.0996		8.76317	1.24917	2.62762	positive charge
321	Sertraline	CN[C@H]1CC[C@@H](C2=CC(Cl)=C(Cl)C=C2)C2=C1C=CC=C2	305.074	C17H17Cl2N	DTXSID6023577	68617	61881	79617-96-2	CAS_RN: 79617-96-2	VGKDLMBJGBXTGI-SJCJKPOMSA-N	InChI=1S/C17H17Cl2N/c1-20-17-9-7-12(13-4-2-3-5-14(13)17)11-6-8-15(18)16(19)10-11/h2-6,8,10,12,17,20H,7,9H2,1H3/t12-,17-/m0/s1	DSSTox_High	LC	LC	45.8	3.02	5.15	3.29215	4.95913		9.56323	3.01789	5.1493	positive charge
322	Telmisartan	CCCC1=NC2=C(C=C(C=C2C)C2=NC3=CC=CC=C3N2C)N1CC1=CC=C(C=C1)C1=CC=CC=C1C(O)=O	514.237	C33H30N4O2	DTXSID8023636	65999	59391	144701-48-4	CAS_RN: 144701-48-4	RMMXLENWKUUMAY-UHFFFAOYSA-N	InChI=1S/C33H30N4O2/c1-4-9-30-35-31-21(2)18-24(32-34-27-12-7-8-13-28(27)36(32)3)19-29(31)37(30)20-22-14-16-23(17-15-22)25-10-5-6-11-26(25)33(38)39/h5-8,10-19H,4,9,20H2,1-3H3,(H,38,39)	DSSTox_Low	LC	LC	76.5	4.01	6.86	4.43558	6.66169	3.6227	5.8561	4.86116	6.1295	negative charge
323	Temazepam	CN1C2=CC=C(Cl)C=C2C(=NC(O)C1=O)C1=CC=CC=C1	300.067	C16H13ClN2O2	DTXSID8021309	5391	5198	846-50-4	CAS_RN: 846-50-4	SEQDDYPDSLOBDC-UHFFFAOYSA-N	InChI=1/C16H13ClN2O2/c1-19-13-8-7-11(17)9-12(13)14(18-15(20)16(19)21)10-5-3-2-4-6-10/h2-9,15,20H,1H3	DSSTox_Low	LC	LC	0.326	2.11	2.34	2.41271	2.41288	10.6765	-1.39932	2.78712	2.78735	no charge
324	o-Toluidine	CC1=C(N)C=CC=C1	107.073	C7H9N	DTXSID1026164	7242	13854136	95-53-4	CAS_RN: 95-53-4	RNVCVTLRINQCPJ-UHFFFAOYSA-N	InChI=1S/C7H9N/c1-6-4-2-3-5-7(6)8/h2-5H,8H2,1H3	DSSTox_Low	LC	LC	0.108	1.47	1.47	1.51043	1.51069		4.47924	1.65722	1.65774	no charge
325	N-Methyl-2-pyrrolidone	CN1CCCC1=O	99.0684	C5H9NO	DTXSID6020856	13387	12814	872-50-4	CAS_RN: 872-50-4	SECXISVLQFMRJM-UHFFFAOYSA-N	InChI=1S/C5H9NO/c1-6-4-2-3-5(6)7/h2-4H2,1H3	DSSTox_Low	LC	LC	0.0107	-0.34	-0.34	-0.462294	-0.332041		-1.6951	-0.355933	-0.355933	no charge
326	Anthracene	C1=CC2=CC3=CC=CC=C3C=C2C=C1	178.078	C14H10	DTXSID0023878	8418	8111	120-12-7	CAS_RN: 120-12-7	MWPLVEDNUUSJAV-UHFFFAOYSA-N	InChI=1S/C14H10/c1-2-6-12-10-14-8-4-3-7-13(14)9-11(12)5-1/h1-10H	DSSTox_Low	GC	GC	2.54	3.95	4.53	4.38675	4.38675			3.9522	3.9522	not ionizable
327	Melamine	NC1=NC(N)=NC(N)=N1	126.065	C3H6N6	DTXSID6020802	7955	7667	108-78-1	CAS_RN: 108-78-1	JDSHMPZPIAZGSV-UHFFFAOYSA-N	InChI=1S/C3H6N6/c4-1-7-2(5)9-3(6)8-1/h(H6,4,5,6,7,8,9)	DSSTox_High	LC	LC	0.00069	-1.19	-1.18	-1.60291	-1.01305	15.7156	9.56019	-2.34496	-0.594688	positive charge
328	Dicyclohexylphthalate	O=C(OC1CCCCC1)C1=C(C=CC=C1)C(=O)OC1CCCCC1	330.183	C20H26O4	DTXSID5025021	6777	6519	84-61-7	CAS_RN: 84-61-7	VOWAEIGWURALJQ-UHFFFAOYSA-N	InChI=1S/C20H26O4/c21-19(23-15-9-3-1-4-10-15)17-13-7-8-14-18(17)20(22)24-16-11-5-2-6-12-16/h7-8,13-16H,1-6,9-12H2	DSSTox_Low	LC	LC	0.423	5.32	5.58	5.57754	5.57754		-6.66321	5.57874	5.57874	no charge
329	Triethyl phosphate	CCOP(=O)(OCC)OCC	182.071	C6H15O4P	DTXSID8026228	6535	6287	78-40-0	CAS_RN: 78-40-0	DQWPFSLDHJDLRL-UHFFFAOYSA-N	InChI=1S/C6H15O4P/c1-4-8-11(7,9-5-2)10-6-3/h4-6H2,1-3H3	DSSTox_Low	LC	LC	0.028	1.02	1.02	1.00508	1.00508		-9.05547	1.1842	1.1842	no charge
330	Tris(2-ethylhexl)phosphate	CCCCC(CC)COP(=O)(OCC(CC)CCCC)OCC(CC)CCCC	434.352	C24H51O4P	DTXSID0021414	6537	6289	78-42-2	CAS_RN: 78-42-2	GTVWRXDRKAHEAD-UHFFFAOYSA-N	InChI=1/C24H51O4P/c1-7-13-16-22(10-4)19-26-29(25,27-20-23(11-5)17-14-8-2)28-21-24(12-6)18-15-9-3/h22-24H,7-21H2,1-6H3	DSSTox_Low	LC	LC	10.6	8.96	9.18	9.11483	9.11483		-9.05844	9.18151	9.18151	no charge
331	Tris(4-methylphenyl) phosphate	CC1=CC=C(OP(=O)(OC2=CC=C(C)C=C2)OC2=CC=C(C)C=C2)C=C1	368.118	C21H21O4P	DTXSID5052676	6529	6281	78-32-0	CAS_RN: 78-32-0	BOSMZFBHAYFUBJ-UHFFFAOYSA-N	InChI=1S/C21H21O4P/c1-16-4-10-19(11-5-16)23-26(22,24-20-12-6-17(2)7-13-20)25-21-14-8-18(3)9-15-21/h4-15H,1-3H3	DSSTox_Low	LC/GC	LC	11.2	5	5.13	5.58693	5.58693		-9.39507	6.62792	6.62792	no charge
332	Bis(2-ethylhexyl)phosphate	CCCCC(CC)COP(O)(=O)OCC(CC)CCCC	322.227	C16H35O4P	DTXSID1027134	9275	8918	298-07-7	CAS_RN: 298-07-7	SEGLCEQVOFDUPX-UHFFFAOYSA-N	InChI=1/C16H35O4P/c1-5-9-11-15(7-3)13-19-21(17,18)20-14-16(8-4)12-10-6-2/h15-16H,5-14H2,1-4H3,(H,17,18)	DSSTox_Low	LC	LC	2.57	1.63	5.13	2.88972	4.8673	1.93583		3.40493	5.78097	negative charge
333	Fenthion	COP(=S)(OC)OC1=CC(C)=C(SC)C=C1	278.02	C10H15O3PS2	DTXSID8020620	3346	3229	55-38-9	CAS_RN: 55-38-9	PNVJTZOFSHSLTO-UHFFFAOYSA-N	InChI=1S/C10H15O3PS2/c1-8-7-9(5-6-10(8)16-4)13-14(15,11-2)12-3/h5-7H,1-4H3	DSSTox_High	LC/GC	LC	2.52	3.8	3.8	3.89203	3.89203			3.80324	3.80324	not ionizable
334	Di-n-butyl phosphate	CCCCOP(O)(=O)OCCCC	210.102	C8H19O4P	DTXSID3040728	7881	7593	107-66-4	CAS_RN: 107-66-4	JYFHYPJRHGVZDY-UHFFFAOYSA-N	InChI=1S/C8H19O4P/c1-3-5-7-11-13(9,10)12-8-6-4-2/h3-8H2,1-2H3,(H,9,10)	DSSTox_Low	LC	LC	0.214	0.01	1.51	-0.263861	1.69984	1.94101		0.00757428	2.38362	negative charge
335	Propamocarb	CCCOC(=O)NCCCN(C)C	188.152	C9H20N2O2	DTXSID1040295	32490	30114	24579-73-5	CAS_RN: 24579-73-5	WZZLDXDUQPOXNW-UHFFFAOYSA-N	InChI=1S/C9H20N2O2/c1-4-8-13-9(12)10-6-5-7-11(2)3/h4-8H2,1-3H3,(H,10,12)	DSSTox_Low	LC	LC	0.00418	-0.67	1.15	-0.712527	1.05723	16.18	9.29782	-1.12198	0.770613	positive charge
336	Acyclovir	NC1=NC2=C(N=CN2COCCO)C(=O)N1	225.086	C8H11N5O3	DTXSID1022556	2022	1945	59277-89-3	CAS_RN: 59277-89-3	MKUXAQIIEYXACX-UHFFFAOYSA-N	InChI=1S/C8H11N5O3/c9-8-11-6-5(7(15)12-8)10-3-13(6)4-16-2-1-14/h3,14H,1-2,4H2,(H3,9,11,12,15)	DSSTox_Low	LC	LC	0.00516	-1.45	-1.52	-2.06349	-1.50632	10.1598	0.599033	-1.55024	-1.54957	no charge
337	Prosulfuron	COC1=NC(C)=NC(NC(=O)NS(=O)(=O)C2=C(CCC(F)(F)F)C=CC=C2)=N1	419.088	C15H16F3N5O4S	DTXSID9034868	91751	82849	94125-34-5	CAS_RN: 94125-34-5	LTUNNEGNEKBSEH-UHFFFAOYSA-N	InChI=1S/C15H16F3N5O4S/c1-9-19-12(22-14(20-9)27-2)21-13(24)23-28(25,26)11-6-4-3-5-10(11)7-8-15(16,17)18/h3-6H,7-8H2,1-2H3,(H2,19,20,21,22,23,24)	DSSTox_Low	LC	LC	0.0422	0.8	2.79	0.0854781	2.77108	3.50907	1.29783	2.43004	3.49429	negative charge
338	Acetochlor	CCOCN(C(=O)CCl)C1=C(CC)C=CC=C1C	269.118	C14H20ClNO2	DTXSID8023848	1988	1911	34256-82-1	CAS_RN: 34256-82-1	VTNQPKFIQCLBDU-UHFFFAOYSA-N	InChI=1S/C14H20ClNO2/c1-4-12-8-6-7-11(3)14(12)16(10-18-5-2)13(17)9-15/h6-8H,4-5,9-10H2,1-3H3	DSSTox_Low	LC	LC	0.205	2.99	3.12	3.20527	3.20528	16.6041	-4.22699	3.50371	3.50371	no charge
339	2-Hydroxyatrazine	CCNC1=NC(O)=NC(NC(C)C)=N1	197.128	C8H15N5O	DTXSID6037807	16553	15693	2163-68-0	CAS_RN: 2163-68-0	NFMIMWNQWAWNDW-UHFFFAOYSA-N	InChI=1S/C8H15N5O/c1-4-9-6-11-7(10-5(2)3)13-8(14)12-6/h5H,4H2,1-3H3,(H3,9,10,11,12,13,14)	DSSTox_Low	LC	LC	0.0127	1	1.96	0.435067	2.11122	14.1551	3.98702	1.66411	1.66427	no charge
340	Omethoate	CNC(=O)CSP(=O)(OC)OC	213.022	C5H12NO4PS	DTXSID4037580	14210	13574	1113-02-6	CAS_RN: 1113-02-6	PZXOQEXFMJCDPG-UHFFFAOYSA-N	InChI=1S/C5H12NO4PS/c1-6-5(7)4-12-11(8,9-2)10-3/h4H2,1-3H3,(H,6,7)	DSSTox_Low	LC	LC	0.00178	-0.39	-0.55	-0.499974	-0.499971	15.4558	-4.60163	-0.548209	-0.548209	no charge
341	Triadimenol	CC(C)(C)C(O)C(OC1=CC=C(Cl)C=C1)N1C=NC=N1	295.109	C14H18ClN3O2	DTXSID0032493	41368	37749	55219-65-3	CAS_RN: 55219-65-3	BAZVSMNPJJMILC-UHFFFAOYSA-N	InChI=1/C14H18ClN3O2/c1-14(2,3)12(19)13(18-9-16-8-17-18)20-11-6-4-10(15)5-7-11/h4-9,12-13,19H,1-3H3	DSSTox_Low	LC	LC	2.79	3.05	3.05	3.10778	3.10799	13.182	1.97473	3.28053	3.28053	no charge
342	Ethylenethiourea	S=C1NCCN1	102.025	C3H6N2S	DTXSID5020601	7300	2005851	96-45-7	CAS_RN: 96-45-7	PDQAZBWRQCGBEV-UHFFFAOYSA-N	InChI=1S/C3H6N2S/c6-3-4-1-2-5-3/h1-2H2,(H2,4,5,6)	DSSTox_Low	LC	LC	0.00394	-0.2	-0.52	-0.466205	-0.465979	14.3613		-0.198137	-0.198137	no charge
343	Dieldrin	ClC1=C(Cl)[C@]2(Cl)[C@@H]3[C@@H]4C[C@@H]([C@H]5O[C@@H]45)[C@@H]3[C@@]1(Cl)C2(Cl)Cl	377.871	C12H8Cl6O	DTXSID9020453	969491	10292746	60-57-1	CAS_RN: 60-57-1	DFBKLUNHFCTMDC-PICURKEMSA-N	InChI=1/C12H8Cl6O/c13-8-9(14)11(16)5-3-1-2(6-7(3)19-6)4(5)10(8,15)12(11,17)18/h2-7H,1H2/t2-,3+,4+,5-,6-,7+,10+,11-	DSSTox_High	GC	GC	103	3.95	4.94	4.77292	4.77292		-4.2068	3.94718	3.94718	no charge
344	4,4'-DDT	Clc1ccc(cc1)C(c1ccc(Cl)cc1)C(Cl)(Cl)Cl	351.915	C14H9Cl5	DTXSID4020375	3036	2928	50-29-3	CAS_RN: 50-29-3	YVGGHNCTFXOJCH-UHFFFAOYSA-N	InChI=1S/C14H9Cl5/c15-11-5-1-9(2-6-11)13(14(17,18)19)10-3-7-12(16)8-4-10/h1-8,13H	DSSTox_High	GC	GC	161	6.22	6.46	6.52998	6.52998			6.4575	6.4575	not ionizable
345	4,4'-DDE	ClC(Cl)=C(c1ccc(Cl)cc1)c1ccc(Cl)cc1	315.938	C14H8Cl4	DTXSID9020374	3035	2927	72-55-9	CAS_RN: 72-55-9	UCNVFOCBFJOQAL-UHFFFAOYSA-N	InChI=1S/C14H8Cl4/c15-11-5-1-9(2-6-11)13(14(17)18)10-3-7-12(16)8-4-10/h1-8H	DSSTox_High	GC	GC	252	6.11	6.46	6.34123	6.34123			6.10556	6.10556	not ionizable
346	4,4'-DDD	ClC(Cl)C(C1=CC=C(Cl)C=C1)C1=CC=C(Cl)C=C1	317.954	C14H10Cl4	DTXSID4020373	6294	6057	72-54-8	CAS_RN: 72-54-8	AHJKRLASYNVKDZ-UHFFFAOYSA-N	InChI=1S/C14H10Cl4/c15-11-5-1-9(2-6-11)13(14(17)18)10-3-7-12(16)8-4-10/h1-8,13-14H	DSSTox_Low	GC	GC	58.8	5.84	6.11	6.14644	6.14644			6.11036	6.11036	not ionizable
347	Heptachlor-endo-epoxide (Isomer A)	ClC1C2OC2C2C1C1(Cl)C(Cl)=C(Cl)C2(Cl)C1(Cl)Cl	385.816	C10H5Cl7O		13930	13328		CAS_RN: 1024-57-3	ZXFXBSWRVIQKOD-UHFFFAOYSA-N	InChI=1S/C10H5Cl7O/c11-3-1-2(4-5(3)18-4)9(15)7(13)6(12)8(1,14)10(9,16)17/h1-5H		GC	GC	33.7	4.04	5.11	4.81481	4.81481		-4.21613	4.04376	4.04376	no charge
348	Heptachlor	ClC1C=CC2C1C1(Cl)C(Cl)=C(Cl)C2(Cl)C1(Cl)Cl	369.821	C10H5Cl7	DTXSID3020679	3589	3463	76-44-8	CAS_RN: 76-44-8	FRCCEHPWNOQAEU-UHFFFAOYSA-N	InChI=1/C10H5Cl7/c11-4-2-1-3-5(4)9(15)7(13)6(12)8(3,14)10(9,16)17/h1-5H	DSSTox_Low	GC	GC	50.1	4.78	5.54	5.4531	5.4531			4.78429	4.78429	not ionizable
349	Aldrin	ClC1=C(Cl)[C@]2(Cl)[C@@H]3[C@@H]4C[C@@H](C=C4)[C@@H]3[C@@]1(Cl)C2(Cl)Cl	361.876	C12H8Cl6	DTXSID3048104	2087	2003	124-96-9	CAS_RN: 124-96-9	QBYJBZPUGVGKQQ-UHFFFAOYSA-N	InChI=1/C12H8Cl6/c13-8-9(14)11(16)7-5-2-1-4(3-5)6(7)10(8,15)12(11,17)18/h1-2,4-7H,3H2	DSSTox_Low	GC	GC	100	4.73	5.9	5.64759	5.64759			4.72927	4.72927	not ionizable
350	Endosulfan sulfate	ClC1=C(Cl)C2(Cl)C3COS(=O)(=O)OCC3C1(Cl)C2(Cl)Cl	419.812	C9H6Cl6O4S	DTXSID3037541	13940	13338	1031-07-8	CAS_RN: 1031-07-8	AAPVQEMYVNZIOO-UHFFFAOYSA-N	InChI=1/C9H6Cl6O4S/c10-5-6(11)8(13)4-2-19-20(16,17)18-1-3(4)7(5,12)9(8,14)15/h3-4H,1-2H2	DSSTox_Low	GC	GC	4.34	3.16	3.6	3.63251	3.63251			3.16131	3.16131	not ionizable
351	Methoxychlor	COC1=CC=C(C=C1)C(C1=CC=C(OC)C=C1)C(Cl)(Cl)Cl	344.014	C16H15Cl3O2	DTXSID9020827	4115	3972	72-43-5	CAS_RN: 72-43-5	IAKOZHOLGAGEJT-UHFFFAOYSA-N	InChI=1S/C16H15Cl3O2/c1-20-13-7-3-11(4-8-13)15(16(17,18)19)12-5-9-14(21-2)10-6-12/h3-10,15H,1-2H3	DSSTox_High	GC	GC	18.4	4.93	5.09	5.17911	5.17911		-4.52384	4.93407	4.93407	no charge
352	Methomyl	CNC(=O)ON=C(C)SC	162.046	C5H10N2O2S	DTXSID1022267	5360521	4514527	16752-77-5	CAS_RN: 16752-77-5	UHXUZOCRWCRNSJ-DAXSKMNVSA-N	InChI=1S/C5H10N2O2S/c1-4(10-3)7-9-5(8)6-2/h1-3H3,(H,6,8)/b7-4-	DSSTox_Low	LC	LC	0.0926	0.72	0.66	0.640919	0.642663	13.9962	0.694204	0.719681	0.719681	no charge
353	Thiophanate-methyl	COC(=O)NC(=S)NC1=C(NC(=S)NC(=O)OC)C=CC=C1	342.046	C12H14N4O4S2	DTXSID1024338	3085	2297683	23564-05-8	CAS_RN: 23564-05-8	QGHREAKMXXNCOA-UHFFFAOYSA-N	InChI=1S/C12H14N4O4S2/c1-19-11(17)15-9(21)13-7-5-3-4-6-8(7)14-10(22)16-12(18)20-2/h3-6H,1-2H3,(H2,13,15,17,21)(H2,14,16,18,22)	DSSTox_Low	LC	LC	0.00025	0	1.38	0.824619	1.80558	7.50753		2.50921	2.77711	no charge
354	alpha-HCH	Cl[C@H]1[C@H](Cl)[C@@H](Cl)[C@H](Cl)[C@H](Cl)[C@H]1Cl	287.86	C6H6Cl6	DTXSID2020684	726	10468511	319-84-6	CAS_RN: 319-84-6	JLYXXMFPNIAWKQ-SHFUYGGZSA-N	InChI=1/C6H6Cl6/c7-1-2(8)4(10)6(12)5(11)3(1)9/h1-6H/t1-,2-,3-,4-,5+,6+/s2	DSSTox_High	GC	GC	17	3.82	3.82	3.94196	3.94196			4.34554	4.34554	not ionizable
355	beta-HCH	Cl[C@H]1[C@H](Cl)[C@@H](Cl)[C@H](Cl)[C@@H](Cl)[C@@H]1Cl	287.86	C6H6Cl6	DTXSID7020685	726	10468512	319-85-7	CAS_RN: 319-85-7	JLYXXMFPNIAWKQ-CDRYSYESSA-N	InChI=1/C6H6Cl6/c7-1-2(8)4(10)6(12)5(11)3(1)9/h1-6H/t1-,2-,3+,4+,5-,6-	DSSTox_High	GC	GC	17	3.82	3.82	3.94196	3.94196			4.34554	4.34554	not ionizable
356	4-Chlorophenol	OC1=CC=C(Cl)C=C1	128.003	C6H5ClO	DTXSID1021871	4684	13875219	106-48-9	CAS_RN: 106-48-9	WXNZTHHGJRFXKQ-UHFFFAOYSA-N	InChI=1S/C6H5ClO/c7-5-1-3-6(8)4-2-5/h1-4,8H	DSSTox_Low	LC	LC	0.257	2.26	2.43	2.39022	2.39642	8.96364	-6.26186	2.26209	2.27373	no charge
357	(Benzothiazol-2-ylthio)methyl thiocyanate	N#CSCSC1=NC2=CC=CC=C2S1	237.969	C9H6N2S3	DTXSID6032647	30692	28480	21564-17-0	CAS_RN: 21564-17-0	TUBQDCKAWGHZPF-UHFFFAOYSA-N	InChI=1S/C9H6N2S3/c10-5-12-6-13-9-11-7-3-1-2-4-8(7)14-9/h1-4H,6H2	DSSTox_High	LC	LC	0.0865	2.91	3.19	3.26281	3.26281		1.02385	3.68876	3.68876	no charge
358	DCOIT	CCCCCCCCN1SC(Cl)=C(Cl)C1=O	281.041	C11H17Cl2NOS	DTXSID5032315	91688	82791	64359-81-5	CAS_RN: 64359-81-5	PORQOHRXAJJKGK-UHFFFAOYSA-N	InChI=1S/C11H17Cl2NOS/c1-2-3-4-5-6-7-8-14-11(15)9(12)10(13)16-14/h2-8H2,1H3	DSSTox_Low	LC	LC	1.03	4.43	4.43	4.43805	4.43805		-7.76703	5.11427	5.11427	no charge
359	Bifenthrin	Cc1c(COC(=O)C2C(\C=C(/Cl)C(F)(F)F)C2(C)C)cccc1-c1ccccc1	422.126	C23H22ClF3O2	DTXSID20891316	5281872	4445165		CAS_RN: 82657-04-3	OMFRMAHOUUJSGP-UNOMPAQXSA-N	InChI=1/C23H22ClF3O2/c1-14-16(10-7-11-17(14)15-8-5-4-6-9-15)13-29-21(28)20-18(22(20,2)3)12-19(24)23(25,26)27/h4-12,18,20H,13H2,1-3H3/b19-12-	Public_Low	GC	GC	15.5	6.59	6.79	6.7702	6.7702		-7.09655	6.58996	6.58996	no charge
360	Fluorene	C1C2=CC=CC=C2C2=CC=CC=C12	166.078	C13H10	DTXSID8024105	6853	6592	86-73-7	CAS_RN: 86-73-7	NIHNNTQXNPWCJQ-UHFFFAOYSA-N	InChI=1S/C13H10/c1-3-7-12-10(5-1)9-11-6-2-4-8-13(11)12/h1-8H,9H2	DSSTox_Low	GC	GC	1.37	3.74	4.06	3.9825	3.9825	16.9305		3.73902	3.73902	no charge
361	Benz[a]anthracene	C1=CC=C2C=C3C(C=CC4=CC=CC=C34)=CC2=C1	228.094	C18H12	DTXSID5023902	5954	5739	56-55-3	CAS_RN: 56-55-3	DXBHBZVCASKNBY-UHFFFAOYSA-N	InChI=1S/C18H12/c1-2-7-15-12-18-16(11-14(15)6-1)10-9-13-5-3-4-8-17(13)18/h1-12H	DSSTox_Low	GC	GC	3.03	4.94	5.76	5.51689	5.51689			4.94168	4.94168	not ionizable
362	Chrysene	C1=CC=C2C(C=CC3=C2C=CC2=CC=CC=C32)=C1	228.094	C18H12	DTXSID0022432	9171	8817	218-01-9	CAS_RN: 218-01-9	WDECIBYCCFPHNR-UHFFFAOYSA-N	InChI=1S/C18H12/c1-3-7-15-13(5-1)9-11-18-16-8-4-2-6-14(16)10-12-17(15)18/h1-12H	DSSTox_Low	GC	GC	3.14	4.94	5.71	5.47288	5.47288			4.94168	4.94168	not ionizable
363	Benzo[b]fluoranthene	C1=CC=C2C(=C1)C1=CC=CC3=C1C2=CC1=CC=CC=C31	252.094	C20H12	DTXSID0023907	9153	8799	205-99-2	CAS_RN: 205-99-2	FTOVXSOBNPWTSH-UHFFFAOYSA-N	InChI=1S/C20H12/c1-2-7-14-13(6-1)12-19-16-9-4-3-8-15(16)18-11-5-10-17(14)20(18)19/h1-12H	DSSTox_High	GC	GC	2.67	5.27	6.09	5.88885	5.88885			5.2734	5.2734	not ionizable
364	Benzo[e]pyrene	C1=CC=C2C(=C1)C1=CC=CC3=CC=C4C=CC=C2C4=C13	252.094	C20H12	DTXSID3023764	9128	8774	192-97-2	CAS_RN: 192-97-2	TXVHTIQJNYSSKO-UHFFFAOYSA-N	InChI=1S/C20H12/c1-2-8-16-15(7-1)17-9-3-5-13-11-12-14-6-4-10-18(16)20(14)19(13)17/h1-12H	DSSTox_High	GC	GC	538	5.27	6.19	5.93922	5.93922			5.2734	5.2734	not ionizable
365	Benzo[a]pyrene	C1=CC=C2C(=C1)C=C1C=CC3=CC=CC4=CC=C2C1=C34	252.094	C20H12	DTXSID2020139	2336	2246	50-32-8	CAS_RN: 50-32-8	FMMWHPNWAFZXNH-UHFFFAOYSA-N	InChI=1S/C20H12/c1-2-7-17-15(4-1)12-16-9-8-13-5-3-6-14-10-11-18(17)20(16)19(13)14/h1-12H	DSSTox_Low	GC	GC	538	5.27	6.13	5.90731	5.90731			5.2734	5.2734	not ionizable
366	Dibenz[a,h]anthracene	C1=CC=C2C(C=CC3=CC4=C(C=CC5=CC=CC=C45)C=C23)=C1	278.11	C22H14	DTXSID9020409	5889	5678	53-70-3	CAS_RN: 53-70-3	LHRCREOYAASXPZ-UHFFFAOYSA-N	InChI=1S/C22H14/c1-3-7-19-15(5-1)9-11-17-14-22-18(13-21(17)19)12-10-16-6-2-4-8-20(16)22/h1-14H	DSSTox_Low	GC	GC	3.53	5.93	6.78	6.53546	6.53546			5.93115	5.93115	not ionizable
367	Dibenzo[a,e]pyrene	C1=CC=C2C(=C1)C=C1C3=CC=CC=C3C3=CC=CC4=CC=C2C1=C34	302.11	C24H14	DTXSID3052690	9126	8772	192-65-4	CAS_RN: 192-65-4	KGHMWBNEMFNJFZ-UHFFFAOYSA-N	InChI=1S/C24H14/c1-2-8-17-16(6-1)14-22-19-10-4-3-9-18(19)20-11-5-7-15-12-13-21(17)24(22)23(15)20/h1-14H	DSSTox_Low	GC	GC	1.85	6.26	7.41	7.13246	7.13246			6.26288	6.26288	not ionizable
368	PCB 28/31	ClC1=CC=C(C=C1)C1=C(Cl)C=C(Cl)C=C1	255.961	C12H7Cl3	DTXSID2038310	23448	21924	7012-37-5	CAS_RN: 7012-37-5	BZTYNSQSZHARAZ-UHFFFAOYSA-N	InChI=1S/C12H7Cl3/c13-9-3-1-8(2-4-9)11-6-5-10(14)7-12(11)15/h1-7H	DSSTox_Low	GC	GC	99.1	5.43	5.56	5.53753	5.53753			5.43261	5.43261	not ionizable
369	PCB 44	ClC1=CC(=C(Cl)C=C1)C1=C(Cl)C(Cl)=CC=C1	289.922	C12H6Cl4	DTXSID8038302	38875	35579	41464-39-5	CAS_RN: 41464-39-5	ALDJIKXAHSDLLB-UHFFFAOYSA-N	InChI=1S/C12H6Cl4/c13-7-4-5-10(14)9(6-7)8-2-1-3-11(15)12(8)16/h1-6H	DSSTox_Low	GC	GC	120	5.88	6.04	6.00478	6.00478			6.03665	6.03665	not ionizable
370	PCB 118	ClC1=CC(Cl)=C(C=C1Cl)C1=CC(Cl)=C(Cl)C=C1	323.883	C12H5Cl5	DTXSID4032116	35823	32952	31508-00-6	CAS_RN: 31508-00-6	IUTPYMGCWINGEY-UHFFFAOYSA-N	InChI=1S/C12H5Cl5/c13-8-2-1-6(3-10(8)15)7-4-11(16)12(17)5-9(7)14/h1-5H	DSSTox_Low	GC	GC	319	6.29	6.64	6.58216	6.58216			6.64069	6.64069	not ionizable
371	PCB 138	ClC1=CC(Cl)=C(C=C1Cl)C1=C(Cl)C(Cl)=C(Cl)C=C1	357.844	C12H4Cl6	DTXSID8038300	37035	33984	35065-28-2	CAS_RN: 35065-28-2	RPUMZMSNLZHIGZ-UHFFFAOYSA-N	InChI=1S/C12H4Cl6/c13-7-2-1-5(11(17)12(7)18)6-3-9(15)10(16)4-8(6)14/h1-4H	DSSTox_High	GC	GC	421	6.87	7.24	7.15156	7.15156			7.24474	7.24474	not ionizable
372	PCB 149	ClC1=CC(Cl)=C(C=C1Cl)C1=C(Cl)C(Cl)=CC=C1Cl	357.844	C12H4Cl6	DTXSID1073498	38016	34851	38380-04-0	CAS_RN: 38380-04-0	LKHLFUVHHXCNJH-UHFFFAOYSA-N	InChI=1S/C12H4Cl6/c13-6-1-2-7(14)12(18)11(6)5-3-9(16)10(17)4-8(5)15/h1-4H	Public_High	GC	GC	376	6.69	7.17	7.03504	7.03504			7.24474	7.24474	not ionizable
373	PCB 153	ClC1=CC(Cl)=C(C=C1Cl)C1=CC(Cl)=C(Cl)C=C1Cl	357.844	C12H4Cl6	DTXSID2032180	37034	33983	35065-27-1	CAS_RN: 35065-27-1	MVWHGTYKUMDIHL-UHFFFAOYSA-N	InChI=1S/C12H4Cl6/c13-7-3-11(17)9(15)1-5(7)6-2-10(16)12(18)4-8(6)14/h1-4H	DSSTox_Low	GC	GC	525	6.71	6.92	6.95954	6.95954			7.24474	7.24474	not ionizable
374	PCB 170	ClC1=CC(=C(Cl)C(Cl)=C1Cl)C1=C(Cl)C(Cl)=C(Cl)C=C1	391.805	C12H3Cl7	DTXSID2073481	37037	33986	35065-30-6	CAS_RN: 35065-30-6	RMPWIIKNWPVWNG-UHFFFAOYSA-N	InChI=1S/C12H3Cl7/c13-6-2-1-4(8(15)10(6)17)5-3-7(14)11(18)12(19)9(5)16/h1-3H	Public_High	GC	GC	799	7.09	7.85	7.61096	7.61096			7.84878	7.84878	not ionizable
375	PCB 194	ClC1=CC(=C(Cl)C(Cl)=C1Cl)C1=C(Cl)C(Cl)=C(Cl)C(Cl)=C1	425.766	C12H2Cl8	DTXSID5074139	37251	34192	35694-08-7	CAS_RN: 35694-08-7	DTMRKGRREZAYAP-UHFFFAOYSA-N	InChI=1S/C12H2Cl8/c13-5-1-3(7(15)11(19)9(5)17)4-2-6(14)10(18)12(20)8(4)16/h1-2H	Public_High	GC	GC	1130	7.47	8.45	8.17467	8.17467			8.45283	8.45283	not ionizable
376	PCB 209	ClC1=C(Cl)C(Cl)=C(C(Cl)=C1Cl)C1=C(Cl)C(Cl)=C(Cl)C(Cl)=C1Cl	493.689	C12Cl10	DTXSID4047541	16318	15484	2051-24-3	CAS_RN: 2051-24-3	ONXPZLFXDMAPRO-UHFFFAOYSA-N	InChI=1S/C12Cl10/c13-3-1(4(14)8(18)11(21)7(3)17)2-5(15)9(19)12(22)10(20)6(2)16	DSSTox_Low	GC	GC	939	8.3	8.32	8.76123	8.76123			9.66092	9.66092	not ionizable
377	BDE-100	BrC1=CC=C(OC2=C(Br)C=C(Br)C=C2Br)C(Br)=C1	559.626	C12H5Br5O	DTXSID4052689	154083	135795	189084-64-8	CAS_RN: 189084-64-8	NSKIRYMHNFTRLR-UHFFFAOYSA-N	InChI=1S/C12H5Br5O/c13-6-1-2-11(8(15)3-6)18-12-9(16)4-7(14)5-10(12)17/h1-5H	DSSTox_High	GC	GC	57.3	7.08	7.26	7.2197	7.2197		-3.77358	7.3173	7.3173	no charge
378	BDE-153	BrC1=CC(Br)=C(OC2=CC(Br)=C(Br)C=C2Br)C=C1Br	637.536	C12H4Br6O	DTXSID4030047	155166	136695	68631-49-2	CAS_RN: 68631-49-2	RZXIRSKYBISPGF-UHFFFAOYSA-N	InChI=1S/C12H4Br6O/c13-5-1-9(17)11(3-7(5)15)19-12-4-8(16)6(14)2-10(12)18/h1-4H	DSSTox_Low	GC	GC	91	7.76	7.77	7.87055	7.87055		-3.75514	8.08605	8.08605	no charge
379	BDE-154	Brc1cc(Br)c(Oc2cc(Br)c(Br)cc2Br)c(Br)c1	637.536	C12H4Br6O	DTXSID3052692	15509898	21170702	207122-15-4	CAS_RN: 207122-15-4	VHNPZYZQKWIWOD-UHFFFAOYSA-N	InChI=1S/C12H4Br6O/c13-5-1-9(17)12(10(18)2-5)19-11-4-7(15)6(14)3-8(11)16/h1-4H	DSSTox_Low	GC	GC	91	7.75	7.75	7.86347	7.86347		-3.77808	8.08605	8.08605	no charge
380	Hexachloroethane	ClC(Cl)(Cl)C(Cl)(Cl)Cl	233.813	C2Cl6	DTXSID7020689	6214	5979	67-72-1	CAS_RN: 67-72-1	VHHHONWQHHHLTI-UHFFFAOYSA-N	InChI=1S/C2Cl6/c3-1(4,5)2(6,7)8	DSSTox_Low	GC	GC	4.97	3.32	4.06	3.83775	3.83775			3.32184	3.32184	not ionizable
381	2,4-Dichlorobenzoic acid	OC(=O)C1=CC=C(Cl)C=C1Cl	189.959	C7H4Cl2O2	DTXSID0024977	5787	5583	50-84-0	CAS_RN: 50-84-0	ATCRIUVQKHMXSH-UHFFFAOYSA-N	InChI=1S/C7H4Cl2O2/c8-4-1-2-5(7(10)11)6(9)3-4/h1-3H,(H,10,11)	DSSTox_Low	LC	LC	0.927	-0.18	2.86	-0.821559	2.88557	3.06912		-0.626871	2.83892	negative charge
382	1,2-Dichlorobenzene	ClC1=C(Cl)C=CC=C1	145.969	C6H4Cl2	DTXSID6020430	7239	13837988	95-50-1	CAS_RN: 95-50-1	RFFLAFLAYFXFSW-UHFFFAOYSA-N	InChI=1S/C6H4Cl2/c7-5-3-1-2-4-6(5)8/h1-4H	DSSTox_Low	GC	GC	3.42	3.18	3.26	3.30603	3.30603			3.18134	3.18134	not ionizable
383	1,4-Dichlorobenzene	ClC1=CC=C(Cl)C=C1	145.969	C6H4Cl2	DTXSID1020431	4685	13866817	106-46-7	CAS_RN: 106-46-7	OCJBOOLMMGQPQU-UHFFFAOYSA-N	InChI=1S/C6H4Cl2/c7-5-1-2-6(8)4-3-5/h1-4H	DSSTox_Low	GC	GC	3.44	3.18	3.29	3.31111	3.31111			3.18134	3.18134	not ionizable
384	1,3-Dichlorobenzene	ClC1=CC(Cl)=CC=C1	145.969	C6H4Cl2	DTXSID6022056	10943	13857694	541-73-1	CAS_RN: 541-73-1	ZPQOPVIELGIULI-UHFFFAOYSA-N	InChI=1S/C6H4Cl2/c7-5-2-1-3-6(8)4-5/h1-4H	DSSTox_Low	GC	GC	3.67	3.18	3.27	3.31652	3.31652			3.18134	3.18134	not ionizable
385	1,2,4-Trichlorobenzene	ClC1=CC(Cl)=C(Cl)C=C1	179.93	C6H3Cl3	DTXSID0021965	13	13862559	120-82-1	CAS_RN: 120-82-1	PBKONEOXTCPAFI-UHFFFAOYSA-N	InChI=1S/C6H3Cl3/c7-4-1-2-5(8)6(9)3-4/h1-3H	DSSTox_High	GC	GC	5.47	3.79	3.9	3.88615	3.88615			3.78538	3.78538	not ionizable
386	1,2,4,5-Tetrachlorobenzene	ClC1=CC(Cl)=C(Cl)C=C1Cl	213.891	C6H2Cl4	DTXSID7024320	7270	21106163	95-94-3	CAS_RN: 95-94-3	JHBKHLUZVFWLAG-UHFFFAOYSA-N	InChI=1S/C6H2Cl4/c7-3-1-4(8)6(10)2-5(3)9/h1-2H	DSSTox_Low	GC	GC	8.95	4.39	4.39	4.45774	4.45774			4.38942	4.38942	not ionizable
387	Isophorone	CC1=CC(=O)CC(C)(C)C1	138.104	C9H14O	DTXSID8020759	6544	6296	78-59-1	CAS_RN: 78-59-1	HJOVHMDZYOCNQW-UHFFFAOYSA-N	InChI=1S/C9H14O/c1-7-4-8(10)6-9(2,3)5-7/h4H,5-6H2,1-3H3	DSSTox_Low	LC	LC	0.151	1.99	2.03	2.11067	2.11067	19.0305	-4.52641	2.31645	2.31645	no charge
388	Aniline	NC1=CC=CC=C1	93.0578	C6H7N	DTXSID8020090	6115	5889	62-53-3	CAS_RN: 62-53-3	PAYRUJLWNCNPSJ-UHFFFAOYSA-N	InChI=1S/C6H7N/c7-6-4-2-1-3-5-6/h1-5H,7H2	DSSTox_High	LC	LC	0.0326	1.14	1.14	1.10564	1.10608		4.64182	1.14357	1.14432	no charge
389	Benzidine	NC1=CC=C(C=C1)C1=CC=C(N)C=C1	184.1	C12H12N2	DTXSID2020137	7111	6844	92-87-5	CAS_RN: 92-87-5	HFACYLZERDEVSX-UHFFFAOYSA-N	InChI=1S/C12H12N2/c13-11-5-1-9(2-6-11)10-3-7-12(14)8-4-10/h1-8H,13-14H2	DSSTox_Low	LC	LC	0.265	1.47	1.47	1.59631	1.59697		4.72551	1.96171	1.96262	no charge
390	3,3'-Dimethylbenzidine	CC1=CC(=CC=C1N)C1=CC=C(N)C(C)=C1	212.131	C14H16N2	DTXSID5024059	8413	8106	119-93-7	CAS_RN: 119-93-7	NUIURNJTPRWVAP-UHFFFAOYSA-N	InChI=1S/C14H16N2/c1-9-7-11(3-5-13(9)15)12-4-6-14(16)10(2)8-12/h3-8H,15-16H2,1-2H3	DSSTox_Low	LC	LC	0.203	2.4	2.4	2.56231	2.56261		4.58108	2.98881	2.98946	no charge
391	1-Naphthylamine	NC1=CC=CC2=C1C=CC=C2	143.073	C10H9N	DTXSID7020920	8640	8319	134-32-7	CAS_RN: 134-32-7	RUFPHBVGCFYCNW-UHFFFAOYSA-N	InChI=1S/C10H9N/c11-10-7-3-5-8-4-1-2-6-9(8)10/h1-7H,11H2	DSSTox_Low	LC	LC	0.436	2.13	2.3	2.26186	2.26198		4.12993	2.13356	2.1338	no charge
392	Dioctyldiphenylamine	CCCCCCCCC1=CC=C(NC2=CC=C(CCCCCCCC)C=C2)C=C1	393.34	C28H43N	DTXSID3025170	7569	7288	101-67-7	CAS_RN: 101-67-7	QAPVYZRWKDXNDK-UHFFFAOYSA-N	InChI=1S/C28H43N/c1-3-5-7-9-11-13-15-25-17-21-27(22-18-25)29-28-23-19-26(20-24-28)16-14-12-10-8-6-4-2/h17-24,29H,3-16H2,1-2H3	DSSTox_Low	GC	GC	271	10.53	10.53	10.2311	10.2311		1.53009	10.664	10.664	no charge
393	Methyltolylsulfone	CC1=CC=C(C=C1)S(C)(=O)=O	170.04	C8H10O2S	DTXSID6075229	18521	17493	3185-99-7	CAS_RN: 3185-99-7	YYDNBUBMBZRNQQ-UHFFFAOYSA-N	InChI=1S/C8H10O2S/c1-7-3-5-8(6-4-7)11(2,9)10/h3-6H,1-2H3	Public_High	GC	GC	0.219	1.09	1.33	1.30664	1.30664	16.2166		1.32698	1.32698	no charge
394	Musk ketone	CC(=O)C1=C(C)C(=C(C(=C1C)[N+]([O-])=O)C(C)(C)C)[N+]([O-])=O	294.122	C14H18N2O5	DTXSID6025690	6669	6417	81-14-1	CAS_RN: 81-14-1	WXCMHFPAUCOJIG-UHFFFAOYSA-N	InChI=1S/C14H18N2O5/c1-7-10(9(3)17)8(2)13(16(20)21)11(14(4,5)6)12(7)15(18)19/h1-6H3	DSSTox_Low	LC/GC	GC	0.175	3.98	4.1	3.98853	4.10855	15.6181	-7.46268	3.98276	3.98276	no charge
395	Habanolide	O=C1CCCCCCCCCC=CCCCO1	238.193	C15H26O2	DTXSID40892087	53411144	26547737	77419-01-3	CAS_RN: 77419-01-3	KHLFMZDGADSQGR-UHFFFAOYSA-N	InChI=1S/C15H26O2/c16-15-13-11-9-7-5-3-1-2-4-6-8-10-12-14-17-15/h11,13H,1-10,12,14H2	DSSTox_High	LC/GC	GC	0.879	5.11	5.11	5.09223	5.09223		-7.03275	4.67788	4.67788	no charge
396	Perfluorooctanesulfonamide	NS(=O)(=O)C(F)(F)C(F)(F)C(F)(F)C(F)(F)C(F)(F)C(F)(F)C(F)(F)C(F)(F)F	498.953	C8H2F17NO2S	DTXSID3038939	69785	62984	754-91-6	CAS_RN: 754-91-6	RRRXPPIDPYTNJG-UHFFFAOYSA-N	InChI=1S/C8H2F17NO2S/c9-1(10,3(13,14)5(17,18)7(21,22)23)2(11,12)4(15,16)6(19,20)8(24,25)29(26,27)28/h(H2,26,27,28)	DSSTox_High	LC	LC	23.9	3.91	4.85	4.08509	4.81378	3.36632		3.91232	4.85495	negative charge
397	Perfluoroheptanoic acid	OC(=O)C(F)(F)C(F)(F)C(F)(F)C(F)(F)C(F)(F)C(F)(F)F	363.977	C7HF13O2	DTXSID1037303	67818	61135	375-85-9	CAS_RN: 375-85-9	ZWBAMYVPMDSJGQ-UHFFFAOYSA-N	InChI=1S/C7HF13O2/c8-2(9,1(21)22)3(10,11)4(12,13)5(14,15)6(16,17)7(18,19)20/h(H,21,22)	DSSTox_High	LC	LC	12.3	0.88	4.41	-1.32617	3.54633	-2.28929		0.882729	4.4122	negative charge
398	6:2 fluorotelomer sulfonic acid	OS(=O)(=O)CCC(F)(F)C(F)(F)C(F)(F)C(F)(F)C(F)(F)C(F)(F)F	427.975	C8H5F13O3S	DTXSID6067331	119688	106865	27619-97-2	CAS_RN: 27619-97-2	VIONGDJUYAYOPU-UHFFFAOYSA-N	InChI=1S/C8H5F13O3S/c9-3(10,1-2-25(22,23)24)4(11,12)5(13,14)6(15,16)7(17,18)8(19,20)21/h1-2H2,(H,22,23,24)	DSSTox_High	LC	LC	1.37	0	3.88	-0.580783	3.43311	-2.71947		1.54403	3.92043	negative charge
399	Bromochlorophen	OC1=C(Br)C=C(Cl)C=C1CC1=CC(Cl)=CC(Br)=C1O	423.827	C13H8Br2Cl2O2	DTXSID90165596	84907	76597	15435-29-7	CAS_RN: 15435-29-7	TYBHZVUFOINFDV-UHFFFAOYSA-N	InChI=1S/C13H8Br2Cl2O2/c14-10-4-8(16)2-6(12(10)18)1-7-3-9(17)5-11(15)13(7)19/h2-5,18-19H,1H2	Public_Medium	LC	LC	0.803	4.75	6.2	5.48468	6.0844	5.86849	-6.99842	4.74708	6.2035	negative charge
400	Hexabromobenzene	BrC1=C(Br)C(Br)=C(Br)C(Br)=C1Br	545.51	C6Br6	DTXSID1024128	6905	6639	87-82-1	CAS_RN: 87-82-1	CAYGQBVSOZLICD-UHFFFAOYSA-N	InChI=1S/C6Br6/c7-1-2(8)4(10)6(12)5(11)3(1)9	DSSTox_Low	GC	GC	7.32	6.17	6.17	6.22517	6.22517			6.58576	6.58576	not ionizable
401	Pentachloronitrobenzene	[O-][N+](=O)C1=C(Cl)C(Cl)=C(Cl)C(Cl)=C1Cl	292.837	C6Cl5NO2	DTXSID2021105	6720	6464	82-68-8	CAS_RN: 82-68-8	LKPLKUMXSAEKID-UHFFFAOYSA-N	InChI=1S/C6Cl5NO2/c7-1-2(8)4(10)6(12(13)14)5(11)3(1)9	DSSTox_Low	GC	GC	1.08	4.62	4.62	3.99715	4.72467			4.93345	4.93345	not ionizable
402	o-Terphenyl	C1=CC=C(C=C1)C1=CC=CC=C1C1=CC=CC=C1	230.11	C18H14	DTXSID1049697	6766	6508	84-15-1	CAS_RN: 84-15-1	OIAQMFOKAXHPNH-UHFFFAOYSA-N	InChI=1S/C18H14/c1-3-9-15(10-4-1)17-13-7-8-14-18(17)16-11-5-2-6-12-16/h1-14H	DSSTox_Low	GC	GC	6.44	5.27	5.54	5.51588	5.51588			5.2677	5.2677	not ionizable
403	p-Terphenyl	C1=CC=C(C=C1)C1=CC=C(C=C1)C1=CC=CC=C1	230.11	C18H14	DTXSID6029121	7115	6848	92-94-4	CAS_RN: 92-94-4	XJKSTNDFUHDPQJ-UHFFFAOYSA-N	InChI=1S/C18H14/c1-3-7-15(8-4-1)17-11-13-18(14-12-17)16-9-5-2-6-10-16/h1-14H	DSSTox_Low	GC	GC	9.23	5.27	5.51	5.57387	5.57387			5.2677	5.2677	not ionizable
404	Metobromuron	CON(C)C(=O)NC1=CC=C(Br)C=C1	258	C9H11BrN2O2	DTXSID6042157	18290	17276	3060-89-7	CAS_RN: 3060-89-7	WLFDQEVORAMCIM-UHFFFAOYSA-N	InChI=1S/C9H11BrN2O2/c1-12(14-2)9(13)11-8-5-3-7(10)4-6-8/h3-6H,1-2H3,(H,11,13)	DSSTox_Low	LC	LC	0.063	2.24	2.29	2.32207	2.32207	12.1034	-4.68011	2.24461	2.24462	no charge
405	Fenofibrate	CC(C)OC(=O)C(C)(C)OC1=CC=C(C=C1)C(=O)C1=CC=C(Cl)C=C1	360.113	C20H21ClO4	DTXSID2029874	3339	3222	49562-28-9	CAS_RN: 49562-28-9	YMTINGFKWWXKFG-UHFFFAOYSA-N	InChI=1S/C20H21ClO4/c1-13(2)24-19(23)20(3,4)25-17-11-7-15(8-12-17)18(22)14-5-9-16(21)10-6-14/h5-13H,1-4H3	DSSTox_Low	LC	LC	1.85	5.01	5.01	5.07675	5.07675		-4.93013	5.27776	5.27776	no charge
406	Metconazole	CC1(C)CCC(CC2=CC=C(Cl)C=C2)C1(O)CN1C=NC=N1	319.145	C17H22ClN3O	DTXSID4034497	86210	77764	125116-23-6	CAS_RN: 125116-23-6	XWPZUHJBOLQNMN-UHFFFAOYSA-N	InChI=1/C17H22ClN3O/c1-16(2)8-7-14(9-13-3-5-15(18)6-4-13)17(16,22)10-21-12-19-11-20-21/h3-6,11-12,14,22H,7-10H2,1-2H3	DSSTox_Low	LC	LC	4.58	3.59	3.74	3.71855	3.71855	13.6697	2.01002	3.59332	3.59332	no charge
407	Bosentan	COC1=CC=CC=C1OC1=C(NS(=O)(=O)C2=CC=C(C=C2)C(C)(C)C)N=C(N=C1OCCO)C1=NC=CC=N1	551.184	C27H29N5O6S	DTXSID7046627	104865	94651	147536-97-8	CAS_RN: 147536-97-8	GJPICJJJRGTNOD-UHFFFAOYSA-N	InChI=1S/C27H29N5O6S/c1-27(2,3)18-10-12-19(13-11-18)39(34,35)32-23-22(38-21-9-6-5-8-20(21)36-4)26(37-17-16-33)31-25(30-23)24-28-14-7-15-29-24/h5-15,33H,16-17H2,1-4H3,(H,30,31,32)	DSSTox_High	LC	LC	3.34	1.53	3.98	3.15859	4.14942	5.79597	0.569374	3.97646	4.94175	negative charge
408	Celecoxib	CC1=CC=C(C=C1)C1=CC(=NN1C1=CC=C(C=C1)S(N)(=O)=O)C(F)(F)F	381.076	C17H14F3N3O2S	DTXSID0022777	2662	2562	169590-42-5	CAS_RN: 169590-42-5	RZEKVGVHFLEQIL-UHFFFAOYSA-N	InChI=1S/C17H14F3N3O2S/c1-11-2-4-12(5-3-11)15-10-16(17(18,19)20)22-23(15)13-6-8-14(9-7-13)26(21,24)25/h2-10H,1H3,(H2,21,24,25)	DSSTox_Low	LC	LC	6.68	3.24	3.36	3.33277	3.53486	10.6014	-0.410741	4.0092	4.00944	no charge
409	Domperidone	ClC1=CC2=C(C=C1)N(C1CCN(CCCN3C(=O)NC4=C3C=CC=C4)CC1)C(=O)N2	425.162	C22H24ClN5O2	DTXSID1045116	3151	3039	57808-66-9	CAS_RN: 57808-66-9	FGXWKSZFVQUSTL-UHFFFAOYSA-N	InChI=1S/C22H24ClN5O2/c23-15-6-7-20-18(14-15)25-22(30)28(20)16-8-12-26(13-9-16)10-3-11-27-19-5-2-1-4-17(19)24-21(27)29/h1-2,4-7,14,16H,3,8-13H2,(H,24,29)(H,25,30)	DSSTox_High	LC	LC	0.0135	2.75	3.89	2.94595	3.67214	12.5247	7.02864	2.74627	2.9001	no charge
410	Efavirenz	FC(F)(F)[C@]1(OC(=O)NC2=CC=C(Cl)C=C12)C#CC1CC1	315.027	C14H9ClF3NO2	DTXSID9046029	64139	57715	154598-52-4	CAS_RN: 154598-52-4	XPOQHMRABVBWPR-ZDUSSCGKSA-N	InChI=1S/C14H9ClF3NO2/c15-9-3-4-11-10(7-9)13(14(16,17)18,21-12(20)19-11)6-5-8-1-2-8/h3-4,7-8H,1-2H2,(H,19,20)/t13-/m0/s1	DSSTox_Low	LC	LC	1.29	4.38	4.38	4.32308	4.32459	12.5234	-1.49004	4.45652	4.45653	no charge
411	Fluvoxamine	COCCCC\C(=N/OCCN)C1=CC=C(C=C1)C(F)(F)F	318.156	C15H21F3N2O2	DTXSID2044002	5324346	4481878	54739-18-3	CAS_RN: 54739-18-3	CJOFXWAVKWHTFT-XSFVSMFZSA-N	InChI=1S/C15H21F3N2O2/c1-21-10-3-2-4-14(20-22-11-9-19)12-5-7-13(8-6-12)15(16,17)18/h5-8H,2-4,9-11,19H2,1H3/b20-14+	DSSTox_Low	LC	LC	4.42	1.08	2.93	1.7271	2.92214		8.86303	1.32912	2.79532	positive charge
412	Hydroxychloroquine	CCN(CCO)CCCC(C)NC1=CC=NC2=CC(Cl)=CC=C12	335.176	C18H26ClN3O	DTXSID8023135	3652	3526	118-42-3	CAS_RN: 118-42-3	XXSMGPRMXLTPCZ-UHFFFAOYSA-N	InChI=1/C18H26ClN3O/c1-3-22(11-12-23)10-4-5-14(2)21-17-8-9-20-18-13-15(19)6-7-16(17)18/h6-9,13-14,23H,3-5,10-12H2,1-2H3,(H,20,21)	DSSTox_High	LC	LC	0.025	1	3.5	1.84254	3.60706	15.5933	9.75702	0.326785	2.88697	positive charge
413	L-Thyroxine	N[C@@H](CC1=CC(I)=C(OC2=CC(I)=C(O)C(I)=C2)C(I)=C1)C(O)=O	776.687	C15H11I4NO4	DTXSID8023214	5819	5614	51-48-9	CAS_RN: 51-48-9	XUIIKFGFIJCVMT-LBPRGKRZSA-N	InChI=1S/C15H11I4NO4/c16-8-4-7(5-9(17)13(8)21)24-14-10(18)1-6(2-11(14)19)3-12(20)15(22)23/h1-2,4-5,12,21H,3,20H2,(H,22,23)/t12-/m0/s1	DSSTox_High	LC	LC	0.05	1.76	4.8	2.84986	4.48086	0.273456	9.43336	3.44092	3.72731	zwitter ion
414	Losartan	CCCCC1=NC(Cl)=C(CO)N1CC1=CC=C(C=C1)C1=CC=CC=C1C1=NN=NN1	422.162	C22H23ClN6O	DTXSID7023227	3961	3824	114798-26-4	CAS_RN: 114798-26-4	PSIFNNKUMBGKDQ-UHFFFAOYSA-N	InChI=1S/C22H23ClN6O/c1-2-3-8-20-24-21(23)19(14-30)29(20)13-15-9-11-16(12-10-15)17-6-4-5-7-18(17)22-25-27-28-26-22/h4-7,9-12,30H,2-3,8,13-14H2,1H3,(H,25,26,27,28)	DSSTox_Low	LC	LC	1.06	1.29	3.76	2.49448	3.6971	4.2637	3.81967	2.82018	4.0601	negative charge
415	Mebeverine	CCN(CCCCOC(=O)C1=CC(OC)=C(OC)C=C1)C(C)CC1=CC=C(OC)C=C1	429.252	C25H35NO5	DTXSID6023238	4031	3891	3625-06-7	CAS_RN: 3625-06-7	VYVKHNNGDFVQGA-UHFFFAOYSA-N	InChI=1/C25H35NO5/c1-6-26(19(2)17-20-9-12-22(28-3)13-10-20)15-7-8-16-31-25(27)21-11-14-23(29-4)24(18-21)30-5/h9-14,18-19H,6-8,15-17H2,1-5H3	DSSTox_Low	LC	LC	0.154	2.08	4.89	2.83636	4.71948		10.3064	2.07759	4.88619	positive charge
416	Montelukast	CC(C)(O)C1=C(CC[C@@H](SCC2(CC(O)=O)CC2)C2=CC(\C=C\C3=NC4=CC(Cl)=CC=C4C=C3)=CC=C2)C=CC=C1	585.21	C35H36ClNO3S	DTXSID9023334	5281040	4444507	158966-92-8	CAS_RN: 158966-92-8	UCHDWCPVSPXUMX-TZIWLTJVSA-N	InChI=1S/C35H36ClNO3S/c1-34(2,40)30-9-4-3-7-25(30)13-17-32(41-23-35(18-19-35)22-33(38)39)27-8-5-6-24(20-27)10-15-29-16-12-26-11-14-28(36)21-31(26)37-29/h3-12,14-16,20-21,32,40H,13,17-19,22-23H2,1-2H3,(H,38,39)/b15-10+/t32-/m1/s1	DSSTox_Low	LC	LC	67.5	4.95	8.49	6.09855	8.52807	4.40061	3.12155	5.79545	8.49353	negative charge
417	Ondansetron	CN1C2=C(C3=CC=CC=C13)C(=O)C(CN1C=CN=C1C)CC2	293.153	C18H19N3O	DTXSID8023393	4595	4434	99614-02-5	CAS_RN: 99614-02-5	FELGMEQIXOGIFQ-UHFFFAOYSA-N	InChI=1/C18H19N3O/c1-12-19-9-10-21(12)11-13-7-8-16-17(18(13)22)14-5-3-4-6-15(14)20(16)2/h3-6,9-10,13H,7-8,11H2,1-2H3	DSSTox_High	LC	LC	5.28	2.11	2.79	2.49434	2.69686	16.1263	7.34431	2.10695	2.34997	no charge
418	Pioglitazone	CCC1=CN=C(CCOC2=CC=C(CC3SC(=O)NC3=O)C=C2)C=C1	356.119	C19H20N2O3S	DTXSID3037129	4829	4663	111025-46-8	CAS_RN: 111025-46-8	HYAFETHFCAUJAY-UHFFFAOYSA-N	InChI=1/C19H20N2O3S/c1-2-13-3-6-15(20-12-13)9-10-24-16-7-4-14(5-8-16)11-17-18(22)21-19(23)25-17/h3-8,12,17H,2,9-11H2,1H3,(H,21,22,23)	DSSTox_High	LC	LC	0.109	1.53	3.33	2.55272	3.11595	6.65765	5.59803	2.74277	3.32825	negative charge
419	Ropinirole	CCCN(CCC)CCC1=C2CC(=O)NC2=CC=C1	260.189	C16H24N2O	DTXSID8045195	5095	4916	91374-21-9	CAS_RN: 91374-21-9	UHSKFQJFRQCDBE-UHFFFAOYSA-N	InChI=1S/C16H24N2O/c1-3-9-18(10-4-2)11-8-13-6-5-7-15-14(13)12-16(19)17-15/h5-7H,3-4,8-12H2,1-2H3,(H,17,19)	DSSTox_Low	LC	LC	0.0257	1	3.06	1.38684	2.96503	12.2717	10.1687	0.361756	3.06077	positive charge
420	Tacrolimus	CO[C@@H]1C[C@@H](CC[C@H]1O)\C=C(/C)[C@H]1OC(=O)[C@@H]2CCCCN2C(=O)C(=O)[C@]2(O)O[C@@H]([C@H](C[C@H]2C)OC)[C@H](C[C@@H](C)C\C(C)=C\[C@@H](CC=C)C(=O)C[C@H](O)[C@H]1C)OC	803.482	C44H69NO12	DTXSID5046354	445643	393220	104987-11-3	CAS_RN: 104987-11-3	QJJXYPPXXYFBGM-LFZNUXCKSA-N	InChI=1S/C44H69NO12/c1-10-13-31-19-25(2)18-26(3)20-37(54-8)40-38(55-9)22-28(5)44(52,57-40)41(49)42(50)45-17-12-11-14-32(45)43(51)56-39(29(6)34(47)24-35(31)48)27(4)21-30-15-16-33(46)36(23-30)53-7/h10,19,21,26,28-34,36-40,46-47,52H,1,11-18,20,22-24H2,2-9H3/	DSSTox_Low	LC	LC	0.476	4.1	4.1	3.92893	4.04022	9.9556	-2.9371	5.59291	5.59412	no charge
421	Valsartan	CCCCC(=O)N(CC1=CC=C(C=C1)C1=CC=CC=C1C1=NN=NN1)[C@H](C(C)C)C(O)=O	435.227	C24H29N5O3	DTXSID6023735	5284633	4447678	137862-53-4	CAS_RN: 137862-53-4	ACWBQPMHZXGDFX-JOCHJYFZSA-N	InChI=1S/C24H29N5O3/c1-4-5-10-21(30)29(22(16(2)3)24(31)32)15-17-11-13-18(14-12-17)19-8-6-7-9-20(19)23-25-27-28-26-23/h6-9,11-14,16,22H,4-5,10,15H2,1-3H3,(H,31,32)(H,25,26,27,28)/t22-/m1/s1	DSSTox_Low	LC	LC	0.944	1	3.87	-0.443287	3.74179	3.99512	-0.51584	0.0826349	4.59324	negative charge
422	Vardenafil	CCCC1=NC(C)=C2N1NC(=NC2=O)C1=CC(=CC=C1OCC)S(=O)(=O)N1CCN(CC)CC1	488.221	C23H32N6O4S	DTXSID3048318	110634	99300	224785-90-4	CAS_RN: 224785-90-4	SECKRCOLJRRGGV-UHFFFAOYSA-N	InChI=1S/C23H32N6O4S/c1-5-8-20-24-16(4)21-23(30)25-22(26-29(20)21)18-15-17(9-10-19(18)33-7-3)34(31,32)28-13-11-27(6-2)12-14-28/h9-10,15H,5-8,11-14H2,1-4H3,(H,25,26,30)	DSSTox_High	LC	LC	0.229	1.4	2.12	1.5342	2.01725	11.7493	6.21442	1.40101	1.42846	no charge
423	Ziprasidone	ClC1=C(CCN2CCN(CC2)C2=NSC3=CC=CC=C23)C=C2CC(=O)NC2=C1	412.112	C21H21ClN4OS	DTXSID4023753	60854	54841	146939-27-7	CAS_RN: 146939-27-7	MVWVFYHBGMAFLY-UHFFFAOYSA-N	InChI=1S/C21H21ClN4OS/c22-17-13-18-15(12-20(27)23-18)11-14(17)5-6-25-7-9-26(10-8-25)21-16-3-1-2-4-19(16)28-24-21/h1-4,11,13H,5-10,12H2,(H,23,27)	DSSTox_Low	LC	LC	0.00295	3.27	4.08	3.71255	4.04913	12.2077	7.08785	4.13169	4.30405	no charge
424	Amoxicillin	[H][C@]12SC(C)(C)[C@@H](N1C(=O)[C@H]2NC(=O)[C@H](N)C1=CC=C(O)C=C1)C(O)=O	365.105	C16H19N3O5S	DTXSID3037044	33613	31006	26787-78-0	CAS_RN: 26787-78-0	LSQZJLSUYDQPKJ-NJBDSQKTSA-N	InChI=1S/C16H19N3O5S/c1-16(2)11(15(23)24)19-13(22)10(14(19)25-16)18-12(21)9(17)7-3-5-8(20)6-4-7/h3-6,9-11,14,20H,17H2,1-2H3,(H,18,21)(H,23,24)/t9-,10-,11+,14-/m1/s1	DSSTox_High	LC	LC	0.00932	-2.67	0.48	-1.76186	-0.32223	3.23144	7.22162	-2.66776	-2.30807	negative charge
425	Fluvalinate	CC(C)C(NC1=CC=C(C=C1Cl)C(F)(F)F)C(=O)OC(C#N)C1=CC=CC(OC2=CC=CC=C2)=C1	502.127	C26H22ClF3N2O3	DTXSID7024110	50516	45805	69409-94-5	CAS_RN: 69409-94-5	INISTDXBRIBGOC-UHFFFAOYSA-N	InChI=1/C26H22ClF3N2O3/c1-16(2)24(32-22-12-11-18(14-21(22)27)26(28,29)30)25(33)35-23(15-31)17-7-6-10-20(13-17)34-19-8-4-3-5-9-19/h3-14,16,23-24,32H,1-2H3	DSSTox_High	GC	GC	1.88	6.58	6.58	6.53264	6.53273	10.6417	0.575887	6.98045	6.9807	no charge
426	1-Chloro-2-nitrobenzene	[O-][N+](=O)C1=C(Cl)C=CC=C1	156.993	C6H4ClNO2	DTXSID0020280	6945	13853953	88-73-3	CAS_RN: 88-73-3	BFCFYVKQTRLZHA-UHFFFAOYSA-N	InChI=1S/C6H4ClNO2/c7-5-3-1-2-4-6(5)8(9)10/h1-4H	DSSTox_Low	LC/GC	GC	0.141	2.43	2.43	2.37165	2.4126			2.51727	2.51727	not ionizable
427	Terbinafine	CN(C\C=C\C#CC(C)(C)C)CC1=CC=CC2=CC=CC=C12	291.199	C21H25N	DTXSID2023640	1549008	1266005	91161-71-6	CAS_RN: 91161-71-6	DOMXUEMWDBAQBQ-WEVVVXLNSA-N	InChI=1S/C21H25N/c1-21(2,3)15-8-5-9-16-22(4)17-19-13-10-12-18-11-6-7-14-20(18)19/h5-7,9-14H,16-17H2,1-4H3/b9-5+	DSSTox_Low	LC	LC	3.05	4.06	5.86	5.21633	5.79791		8.85852	4.05803	5.52748	positive charge
428	Clopidogrel	COC(=O)[C@@H](N1CCC2=C(C1)C=CS2)C1=CC=CC=C1Cl	321.059	C16H16ClNO2S	DTXSID6022848	60606	54632	113665-84-2	CAS_RN: 113665-84-2	GKTWGGQPFAXNFI-HNNXBMFYSA-N	InChI=1S/C16H16ClNO2S/c1-20-16(19)15(12-4-2-3-5-13(12)17)18-8-6-14-11(10-18)7-9-21-14/h2-5,7,9,15H,6,8,10H2,1H3/t15-/m0/s1	DSSTox_Low	LC	LC	0.031	4.03	4.03	2.48927	3.63404		4.76816	4.03075	4.03176	no charge
429	Clozapine	CN1CCN(CC1)C1=NC2=CC(Cl)=CC=C2NC2=C1C=CC=C2	326.13	C18H19ClN4	DTXSID5022855	135398737	10442628	5786-21-0	CAS_RN: 5786-21-0	QZUDBNBUXVUHMW-UHFFFAOYSA-N	InChI=1S/C18H19ClN4/c1-22-8-10-23(11-9-22)18-14-4-2-3-5-15(14)20-16-7-6-13(19)12-17(16)21-18/h2-7,12,20H,8-11H2,1H3	DSSTox_Low	LC	LC	0.813	2.71	3.22	2.22342	3.24336	15.9001	7.35101	3.12307	3.40024	no charge
430	Indometacin	COC1=CC2=C(C=C1)N(C(=O)C1=CC=C(Cl)C=C1)C(C)=C2CC(O)=O	357.077	C19H16ClNO4	DTXSID9020740	3715	3584	53-86-1	CAS_RN: 53-86-1	CGIGDMFJXJATDK-UHFFFAOYSA-N	InChI=1S/C19H16ClNO4/c1-11-15(10-18(22)23)16-9-14(25-2)7-8-17(16)21(11)19(24)12-3-5-13(20)6-4-12/h3-9H,10H2,1-2H3,(H,22,23)	DSSTox_Low	LC	LC	3.83	0.75	4.02	1.69341	3.8725	3.79203	-2.92925	0.263652	3.52967	negative charge
431	Benalaxyl	COC(=O)C(C)N(C(=O)CC1=CC=CC=C1)C1=C(C)C=CC=C1C	325.168	C20H23NO3	DTXSID3041619	51369	46525	71626-11-4	CAS_RN: 71626-11-4	CJPQIRJHIZUAQP-UHFFFAOYSA-N	InChI=1/C20H23NO3/c1-14-9-8-10-15(2)19(14)21(16(3)20(23)24-4)18(22)13-17-11-6-5-7-12-17/h5-12,16H,13H2,1-4H3	DSSTox_Low	LC	LC	0.0205	3.96	3.96	3.84641	3.84642		-3.7466	4.12885	4.12885	no charge
432	Tamoxifen	CC\C(=C(/C1=CC=CC=C1)C1=CC=C(OCCN(C)C)C=C1)C1=CC=CC=C1	371.225	C26H29NO	DTXSID1034187	2733526	2015313	10540-29-1	CAS_RN: 10540-29-1	NKANXQFJJICGDU-QPLCGJKRSA-N	InChI=1S/C26H29NO/c1-4-25(21-11-7-5-8-12-21)26(22-13-9-6-10-14-22)23-15-17-24(18-16-23)28-20-19-27(2)3/h5-18H,4,19-20H2,1-3H3/b26-25-	DSSTox_Low	LC	LC	4.39	4.97	6.35	4.79212	6.46822		8.76437	4.97164	6.35122	positive charge
433	4-Hydroxytamoxifen	CCC(=C(C1=CC=C(O)C=C1)C1=CC=C(OCCN(C)C)C=C1)C1=CC=CC=C1	387.22	C26H29NO2	DTXSID3037094	63062	56752	68392-35-8	CAS_RN: 68392-35-8	TXUZVZSFRXZGTL-UHFFFAOYSA-N	InChI=1S/C26H29NO2/c1-4-25(20-8-6-5-7-9-20)26(21-10-14-23(28)15-11-21)22-12-16-24(17-13-22)29-19-18-27(2)3/h5-17,28H,4,18-19H2,1-3H3	DSSTox_High	LC	LC	2.08	4.67	5.69	5.09343	5.86262	9.45154	8.66457	4.66725	5.69408	positive charge
434	Pentoxifylline	CN1C=NC2=C1C(=O)N(CCCCC(C)=O)C(=O)N2C	278.138	C13H18N4O3	DTXSID7023437	4740	4578	6493-05-6	CAS_RN: 6493-05-6	BYPFEZZEUUWMEJ-UHFFFAOYSA-N	InChI=1S/C13H18N4O3/c1-9(18)6-4-5-7-17-12(19)10-11(14-8-15(10)2)16(3)13(17)20/h8H,4-7H2,1-3H3	DSSTox_Low	LC	LC	0.0141	0.54	0.34	0.370634	0.370635	19.6429	-1.16172	0.232206	0.232206	no charge
435	Anastrozole	CC(C)(C#N)C1=CC(=CC(CN2C=NC=N2)=C1)C(C)(C)C#N	293.164	C17H19N5	DTXSID9022607	2187	2102	120511-73-1	CAS_RN: 120511-73-1	YBBLVLTVTVSKRW-UHFFFAOYSA-N	InChI=1S/C17H19N5/c1-16(2,9-18)14-5-13(8-22-12-20-11-21-22)6-15(7-14)17(3,4)10-19/h5-7,11-12H,8H2,1-4H3	DSSTox_Low	LC	LC	1.05	2.68	2.88	2.86279	2.86279		1.99789	3.02845	3.02845	no charge
436	Bicalutamide	CC(O)(CS(=O)(=O)C1=CC=C(F)C=C1)C(=O)NC1=CC(=C(C=C1)C#N)C(F)(F)F	430.061	C18H14F4N2O4S	DTXSID2022678	2375	2284	90357-06-5	CAS_RN: 90357-06-5	LKJPYSCBVHEWIU-UHFFFAOYSA-N	InChI=1S/C18H14F4N2O4S/c1-17(26,10-29(27,28)14-6-3-12(19)4-7-14)16(25)24-13-5-2-11(9-23)15(8-13)18(20,21)22/h2-8,26H,10H2,1H3,(H,24,25)	DSSTox_Low	LC	LC	0.331	2.53	2.71	2.88747	2.90668	11.7791	-4.04498	2.70928	2.7093	no charge
437	Flumequine	CC1CCC2=CC(F)=CC3=C2N1C=C(C(O)=O)C3=O	261.08	C14H12FNO3	DTXSID5045623	3374	3257	42835-25-6	CAS_RN: 42835-25-6	DPSPPJIUMHPXMA-UHFFFAOYSA-N	InChI=1/C14H12FNO3/c1-7-2-3-8-4-9(15)5-10-12(8)16(7)6-11(13(10)17)14(18)19/h4-7H,2-3H2,1H3,(H,18,19)	DSSTox_Low	LC	LC	0.075	0.82	1.89	-2.1732	1.97354	5.81273	-4.31095	0.823409	2.41684	negative charge
438	Propanil	CCC(=O)NC1=CC=C(Cl)C(Cl)=C1	217.006	C9H9Cl2NO	DTXSID8022111	4933	4764	709-98-8	CAS_RN: 709-98-8	LFULEKSKNZEWOE-UHFFFAOYSA-N	InChI=1S/C9H9Cl2NO/c1-2-9(13)12-6-3-4-7(10)8(11)5-6/h3-5H,2H2,1H3,(H,12,13)	DSSTox_High	LC	LC	0.445	3.12	3.22	3.22591	3.22621	13.8988	-4.03853	3.11958	3.11958	no charge
439	Enalapril	CCOC(=O)[C@H](CCC1=CC=CC=C1)N[C@@H](C)C(=O)N1CCC[C@H]1C(O)=O	376.2	C20H28N2O5	DTXSID5022982	5388962	4534998	75847-73-3	CAS_RN: 75847-73-3	GBXSMTUPTTWBMN-XIRDDKMYSA-N	InChI=1S/C20H28N2O5/c1-3-27-20(26)16(12-11-15-8-5-4-6-9-15)21-14(2)18(23)22-13-7-10-17(22)19(24)25/h4-6,8-9,14,16-17,21H,3,7,10-13H2,1-2H3,(H,24,25)/t14-,16-,17-/m0/s1	DSSTox_Low	LC	LC	0.00355	-1.06	0.59	-0.815971	1.0018	3.67133	5.20134	-1.05527	0.587777	negative charge
440	Acetamiprid	CN(CC1=CN=C(Cl)C=C1)C(\C)=N\C#N	222.067	C10H11ClN4	DTXSID0034300	213021	184719	135410-20-7	CAS_RN: 135410-20-7	WCXDHFDTOYPNIE-RIYZIHGNSA-N	InChI=1S/C10H11ClN4/c1-8(14-7-12)15(2)6-9-3-4-10(11)13-5-9/h3-5H,6H2,1-2H3/b14-8+	DSSTox_High	LC	LC	0.127	-0.36	-0.21	-0.850336	0.42074		4.16489	1.11409	1.11434	no charge
441	Mebendazole	COC(=O)NC1=NC2=C(N1)C=CC(=C2)C(=O)C1=CC=CC=C1	295.096	C16H13N3O3	DTXSID4040682	4030	3890	31431-39-7	CAS_RN: 31431-39-7	OPXLLQIJSORQAM-UHFFFAOYSA-N	InChI=1S/C16H13N3O3/c1-22-16(21)19-15-17-12-8-7-11(9-13(12)18-15)14(20)10-5-3-2-4-6-10/h2-9H,1H3,(H2,17,18,19,21)	DSSTox_Low	LC	LC	0.0243	2.76	2.83	2.94655	2.94871	9.16872	3.42041	3.25363	3.26011	no charge
442	Mepiquat	C[N+]1(C)CCCCC1	114.128	C7H16N	DTXSID9042122	18743	17698	15302-91-7	CAS_RN: 15302-91-7	NNCAWEWCFVZOGF-UHFFFAOYSA-N	InChI=1S/C7H16N/c1-8(2)6-4-3-5-7-8/h3-7H2,1-2H3/q+1	DSSTox_Low	LC	LC	0.0188	-2.34	-2.72	-3.57131	-2.7265			-3.1218	-3.1218	positive charge (permanent)
443	Albendazole	CCCSC1=CC=C2NC(NC(=O)OC)=NC2=C1	265.088	C12H15N3O2S	DTXSID0022563	2082	1998	54965-21-8	CAS_RN: 54965-21-8	HXHWSAZORRCQMX-UHFFFAOYSA-N	InChI=1S/C12H15N3O2S/c1-3-6-18-8-4-5-9-10(7-8)14-11(13-9)15-12(16)17-2/h4-5,7H,3,6H2,1-2H3,(H2,13,14,15,16)	DSSTox_High	LC	LC	0.0512	3.1	3.11	3.01141	3.11685	9.68159	4.20645	3.20226	3.20453	no charge
444	Terbuthylazine-2-hydroxy	CCNC1=NC(=O)N=C(NC(C)(C)C)N1	211.143	C9H17N5O	DTXSID20216888	5151089	4324299	66753-07-9	CAS_RN: 66753-07-9	OYTCZOJKXCTBHG-UHFFFAOYSA-N	InChI=1S/C9H17N5O/c1-5-10-6-11-7(13-8(15)12-6)14-9(2,3)4/h5H2,1-4H3,(H3,10,11,12,13,14,15)	Public_Medium	LC	LC	0.00094	0.27	0.28	0.823747	1.0704	12.4498	5.83205	0.266295	0.277724	no charge
445	Tetraglyme	COCCOCCOCCOCCOC	222.147	C10H22O5	DTXSID7044396	8925	13835433	143-24-8	CAS_RN: 143-24-8	ZUHZGEOKBKGPSW-UHFFFAOYSA-N	InChI=1S/C10H22O5/c1-11-3-5-13-7-9-15-10-8-14-6-4-12-2/h3-10H2,1-2H3	DSSTox_Low	LC	LC	0.0163	-0.06	-0.29	-0.227748	-0.227748		-3.44025	-0.0633526	-0.0633526	no charge
446	Clofibrate	CCOC(=O)C(C)(C)OC1=CC=C(Cl)C=C1	242.071	C12H15ClO3	DTXSID3020336	2796	2694	637-07-0	CAS_RN: 637-07-0	KNHUKKLJHYUCFP-UHFFFAOYSA-N	InChI=1S/C12H15ClO3/c1-4-15-11(14)12(2,3)16-10-7-5-9(13)6-8-10/h5-8H,4H2,1-3H3	DSSTox_Low	LC	LC	0.398	3.4	3.45	3.45786	3.45786		-4.9174	3.40183	3.40183	no charge
447	Chlorpropham	CC(C)OC(=O)NC1=CC=CC(Cl)=C1	213.056	C10H12ClNO2	DTXSID7020764	2728	2627	101-21-3	CAS_RN: 101-21-3	CWJSHJJYOPWUGX-UHFFFAOYSA-N	InChI=1S/C10H12ClNO2/c1-7(2)14-10(13)12-9-5-3-4-8(11)6-9/h3-7H,1-2H3,(H,12,13)	DSSTox_High	LC	LC	0.34	3.21	3.32	3.28433	3.28456	12.8933	-1.1121	3.20767	3.20767	no charge
448	Denatonium	CC[N+](CC)(CC(=O)NC1=C(C)C=CC=C1C)CC1=CC=CC=C1	325.227	C21H29N2O	DTXSID9043770	15488	14735	47324-98-1	CAS_RN: 47324-98-1	ZFQMTVNLDNXRNQ-UHFFFAOYSA-O	InChI=1S/C21H28N2O/c1-5-23(6-2,15-19-13-8-7-9-14-19)16-20(24)22-21-17(3)11-10-12-18(21)4/h7-14H,5-6,15-16H2,1-4H3/p+1	DSSTox_High	LC	LC	0.013	0.41	0.41	1.52115	1.5257	12.1399	-5.22425	0.405538	0.40505	positive charge (permanent)
449	Carbaryl	CNC(=O)OC1=C2C=CC=CC2=CC=C1	201.079	C12H11NO2	DTXSID9020247	6129	5899	63-25-2	CAS_RN: 63-25-2	CVXBEEMKQHEXEN-UHFFFAOYSA-N	InChI=1S/C12H11NO2/c1-13-12(14)15-11-8-4-6-9-5-2-3-7-10(9)11/h2-8H,1H3,(H,13,14)	DSSTox_Low	LC	LC	0.191	2.44	2.44	2.33263	2.42838	14.77		2.46011	2.46011	no charge
450	Clonidine	ClC1=CC=CC(Cl)=C1N=C1NCCN1	229.017	C9H9Cl2N3	DTXSID6022846	2803	2701	4205-90-7	CAS_RN: 4205-90-7	GJSURZIOUXUGAL-UHFFFAOYSA-N	InChI=1S/C9H9Cl2N3/c10-6-2-1-3-7(11)8(6)14-9-12-4-5-13-9/h1-3H,4-5H2,(H2,12,13,14)	DSSTox_Low	LC	LC	0.48	1	1.88	1.18222	1.86917		9.34193	0.729484	2.03737	positive charge
451	Picoxystrobin	CO\C=C(\C(=O)OC)C1=C(COC2=NC(=CC=C2)C(F)(F)F)C=CC=C1	367.103	C18H16F3NO4	DTXSID9047542	11285653	9460644	117428-22-5	CAS_RN: 117428-22-5	IBSNKSODLGJUMQ-SDNWHVSQSA-N	InChI=1S/C18H16F3NO4/c1-24-11-14(17(23)25-2)13-7-4-3-6-12(13)10-26-16-9-5-8-15(22-16)18(19,20)21/h3-9,11H,10H2,1-2H3/b14-11+	DSSTox_High	LC	LC	0.166	3.84	3.84	3.9094	3.90945		0.1284	4.30996	4.30996	no charge
452	2-Oxindole	O=C1CC2=CC=CC=C2N1	133.053	C8H7NO	DTXSID80870389	321710	284794	59-48-3	CAS_RN: 59-48-3	JYGFTBXVXVMTGB-UHFFFAOYSA-N	InChI=1S/C8H7NO/c10-8-5-6-3-1-2-4-7(6)9-8/h1-4H,5H2,(H,9,10)	DSSTox_High	LC	LC	0.0724	1.07	1.09	1.13384	1.13385	12.2632	-5.4886	1.07204	1.07205	no charge
453	4-(Dimethylamino)pyridine	CN(C)C1=CC=NC=C1	122.084	C7H10N2	DTXSID0044369	14284	13646	1122-58-3	CAS_RN: 1122-58-3	VHYFNPMBLIVWCW-UHFFFAOYSA-N	InChI=1S/C7H10N2/c1-9(2)7-3-5-8-6-4-7/h3-6H,1-2H3	DSSTox_Low	LC	LC	0.027	0.01	1.26	0.0930362	1.14568		8.77524	0.00881371	0.863617	positive charge
454	Allopurinol	OC1=NC=NC2=C1C=NN2	136.039	C5H4N4O	DTXSID4022573	2094	2010	315-30-0	CAS_RN: 315-30-0	OFCNXPDARWKPPY-UHFFFAOYSA-N	InChI=1S/C5H4N4O/c10-5-3-1-8-9-4(3)6-2-7-5/h1-2H,(H2,6,7,8,9,10)	DSSTox_Low	LC	LC	0.00267	0	-0.54	-3.02704	-0.355669	8.4694	1.25306	-0.00347553	0.0311516	no charge
455	Lamotrigine	NC1=NC(N)=C(N=N1)C1=CC=CC(Cl)=C1Cl	255.008	C9H7Cl2N5	DTXSID2023195	3878	3741	84057-84-1	CAS_RN: 84057-84-1	PYZRQGJRPPTADH-UHFFFAOYSA-N	InChI=1S/C9H7Cl2N5/c10-5-3-1-2-4(6(5)11)7-8(12)14-9(13)16-15-7/h1-3H,(H4,12,13,14,16)	DSSTox_High	LC	LC	0.14	1.68	1.93	2.01031	2.0154	14.9792	5.89372	1.91321	1.92652	no charge
456	5-Chlorobenzotriazole	ClC1=CC2=C(NN=N2)C=C1	153.009	C6H4ClN3	DTXSID0047450	66760	60126	94-97-3	CAS_RN: 94-97-3	PZBQVZFITSVHAW-UHFFFAOYSA-N	InChI=1S/C6H4ClN3/c7-4-1-2-5-6(3-4)9-10-8-5/h1-3H,(H,8,9,10)	DSSTox_High	LC	LC	0.353	1.75	1.91	1.67141	1.82354	8.52525	0.417045	1.87473	1.90533	no charge
457	Methylphenylsulfone	CS(=O)(=O)C1=CC=CC=C1	156.025	C7H8O2S	DTXSID1075228	18369	17347	3112-85-4	CAS_RN: 3112-85-4	JCDWETOKTFWTHA-UHFFFAOYSA-N	InChI=1S/C7H8O2S/c1-10(8,9)7-5-3-2-4-6-7/h2-6H,1H3	Public_High	GC	GC	0.0578	0.81	0.68	0.716969	0.716969	16.199		0.813554	0.813554	no charge
458	Quinoline N-oxide	[O-][N+]1=CC=CC2=CC=CC=C12	145.053	C9H7NO	DTXSID00167107	15366	14627	1613-37-2	CAS_RN: 1613-37-2	GIIWGCBLYNDKBO-UHFFFAOYSA-N	InChI=1S/C9H7NO/c11-10-7-3-5-8-4-1-2-6-9(8)10/h1-7H	Public_Medium	LC	LC	0.203	0.5	0.5	0.339569	0.339569			-0.239859	-0.239859	not ionizable
459	Ifosfamide	ClCCNP1(=O)OCCCN1CCCl	260.025	C7H15Cl2N2O2P	DTXSID7020760	3690	3562	3778-73-2	CAS_RN: 3778-73-2	HOMGKSMUEGBAAB-UHFFFAOYSA-N	InChI=1/C7H15Cl2N2O2P/c8-2-4-10-14(12)11(6-3-9)5-1-7-13-14/h1-7H2,(H,10,12)	DSSTox_Low	LC	LC	0.146	0.68	0.68	0.512503	0.539252	14.6381	0.122792	0.0965476	0.0965477	no charge
460	Sulfathiazole	NC1=CC=C(C=C1)S(=O)(=O)NC1=NC=CS1	255.014	C9H9N3O2S2	DTXSID8026068	5340	5148	72-14-0	CAS_RN: 72-14-0	JNMRHUJNCSQMMB-UHFFFAOYSA-N	InChI=1S/C9H9N3O2S2/c10-7-1-3-8(4-2-7)16(13,14)12-9-11-5-6-15-9/h1-6H,10H2,(H,11,12)	DSSTox_Low	LC	LC	0.0184	0.5	0.42	0.0974472	0.557045	6.92846	2.04103	0.503521	0.975028	negative charge
461	Bupirimate	CCCCC1=C(OS(=O)(=O)N(C)C)N=C(NCC)N=C1C	316.157	C13H24N4O3S	DTXSID6041688	38884	35588	41483-43-6	CAS_RN: 41483-43-6	DSKJPMWIHSOYEA-UHFFFAOYSA-N	InChI=1S/C13H24N4O3S/c1-6-8-9-11-10(3)15-13(14-7-2)16-12(11)20-21(18,19)17(4)5/h6-9H2,1-5H3,(H,14,15,16)	DSSTox_Low	LC	LC	0.163	2.22	2.64	2.52713	2.52996	16.2365	3.31862	2.22462	2.22466	no charge
462	Clothianidin	CN\C(NCC1=CN=C(Cl)S1)=N/[N+]([O-])=O	249.009	C6H8ClN5O2S	DTXSID2034465	213027	184723	210880-92-5	CAS_RN: 210880-92-5	PGOOBECODWQEAB-UHFFFAOYSA-N	InChI=1S/C6H8ClN5O2S/c1-8-6(11-12(13)14)10-3-4-2-9-5(7)15-4/h2H,3H2,1H3,(H2,8,10,11)	DSSTox_Low	LC	LC	0.0141	0.54	0.54	0.190347	0.424951	15.6404	0.436609	0.541994	0.541994	no charge
463	Cyromazine	NC1=NC(NC2CC2)=NC(N)=N1	166.097	C6H10N6	DTXSID6023999	47866	43550	66215-27-8	CAS_RN: 66215-27-8	LVQDKIWDGQRHTE-UHFFFAOYSA-N	InChI=1S/C6H10N6/c7-4-10-5(8)12-6(11-4)9-3-1-2-3/h3H,1-2H2,(H5,7,8,9,10,11,12)	DSSTox_Low	LC	LC	0.00455	0.23	0.17	-0.408528	0.150203	14.8644	9.36243	-1.49205	0.172581	positive charge
464	Difenoconazole	CC1COC(CN2C=NC=N2)(O1)C1=C(Cl)C=C(OC2=CC=C(Cl)C=C2)C=C1	405.065	C19H17Cl2N3O3	DTXSID4032372	86173	77730	119446-68-3	CAS_RN: 119446-68-3	BQYJATMQXGBDHF-UHFFFAOYSA-N	InChI=1/C19H17Cl2N3O3/c1-13-9-25-19(27-13,10-24-12-22-11-23-24)17-7-6-16(8-18(17)21)26-15-4-2-14(20)3-5-15/h2-8,11-13H,9-10H2,1H3	DSSTox_Low	LC	LC	21.2	4	4.08	4.30062	4.31194		1.94864	4.85872	4.85872	no charge
465	Diflubenzuron	FC1=CC=CC(F)=C1C(=O)NC(=O)NC1=CC=C(Cl)C=C1	310.032	C14H9ClF2N2O2	DTXSID1024049	37123	34065	35367-38-5	CAS_RN: 35367-38-5	QQQYTWIFVNKMRW-UHFFFAOYSA-N	InChI=1S/C14H9ClF2N2O2/c15-8-4-6-9(7-5-8)18-14(21)19-13(20)12-10(16)2-1-3-11(12)17/h1-7H,(H2,18,19,20,21)	DSSTox_Low	LC	LC	0.349	3.6	3.67	3.65728	3.71053	9.05323	-8.93073	3.60021	3.60964	no charge
466	Dodemorph	CC1CN(CC(C)O1)C1CCCCCCCCCCC1	281.272	C18H35NO	DTXSID5041019	61899	55760	1593-77-7	CAS_RN: 1593-77-7	JMXKCYUTURMERF-UHFFFAOYSA-N	InChI=1/C18H35NO/c1-16-14-19(15-17(2)20-16)18-12-10-8-6-4-3-5-7-9-11-13-18/h16-18H,3-15H2,1-2H3	DSSTox_High	LC	LC	2.93	3.69	5.6	4.25871	5.50702		8.97581	3.68943	5.2715	positive charge
467	Fenoxycarb	CCOC(=O)NCCOC1=CC=C(OC2=CC=CC=C2)C=C1	301.131	C17H19NO4	DTXSID7032393	51605	46739	72490-01-8	CAS_RN: 72490-01-8	HJUFTIJOISQSKQ-UHFFFAOYSA-N	InChI=1S/C17H19NO4/c1-2-20-17(19)18-12-13-21-14-8-10-16(11-9-14)22-15-6-4-3-5-7-15/h3-11H,2,12-13H2,1H3,(H,18,19)	DSSTox_High	LC	LC	0.225	3.31	3.91	3.76079	3.7699	13.9327	-3.65153	3.31382	3.31382	no charge
468	Fenpropidin	CC(CN1CCCCC1)CC1=CC=C(C=C1)C(C)(C)C	273.246	C19H31N	DTXSID9058157	91694	82797	67306-00-7	CAS_RN: 67306-00-7	MGNFYQILYYYUBS-UHFFFAOYSA-N	InChI=1/C19H31N/c1-16(15-20-12-6-5-7-13-20)14-17-8-10-18(11-9-17)19(2,3)4/h8-11,16H,5-7,12-15H2,1-4H3	DSSTox_High	LC	LC	2.67	2.79	5.72	3.33643	5.65449		10.0824	2.78631	5.40827	positive charge
469	Fluoxastrobin	CO\N=C(\C1=NOCCO1)C1=C(OC2=NC=NC(OC3=CC=CC=C3Cl)=C2F)C=CC=C1	458.079	C21H16ClFN4O5	DTXSID2034625	11048796	9223963	361377-29-9	CAS_RN: 361377-29-9	UFEODZBUAFNAEU-NLRVBDNBSA-N	InChI=1S/C21H16ClFN4O5/c1-28-26-18(21-27-30-11-10-29-21)13-6-2-4-8-15(13)31-19-17(23)20(25-12-24-19)32-16-9-5-3-7-14(16)22/h2-9,12H,10-11H2,1H3/b26-18+	DSSTox_High	LC	LC	2.49	4.28	4.28	4.48689	4.48689		0.0213581	5.2194	5.2194	no charge
470	Imidacloprid-urea	ClC1=CC=C(CN2CCNC2=O)C=N1	211.051	C9H10ClN3O	DTXSID1037563	15390532	10248201	120868-66-8	CAS_RN: 120868-66-8	ADWTYURAFSWNSU-UHFFFAOYSA-N	InChI=1S/C9H10ClN3O/c10-8-2-1-7(5-12-8)6-13-4-3-11-9(13)14/h1-2,5H,3-4,6H2,(H,11,14)	DSSTox_Low	LC	LC	0.00098	0.9	0.9	0.820896	0.823033	12.9188	0.816222	0.466691	0.466692	no charge
471	Imidacloprid-guanidine	NC1=NCCN1CC1=CN=C(Cl)C=C1	210.067	C9H11ClN4	DTXSID90436011	10130527	8306043	115970-17-7	CAS_RN: 115970-17-7	UEQZFAGVRGWPDK-UHFFFAOYSA-N	InChI=1S/C9H11ClN4/c10-8-2-1-7(5-13-8)6-14-4-3-12-9(14)11/h1-2,5H,3-4,6H2,(H2,11,12)	DSSTox_High	LC	LC	0.009	-0.15	0.56	-0.430057	0.471655		10.9529	-1.69911	0.68592	positive charge
472	Oryzalin	CCCN(CCC)C1=C(C=C(C=C1[N+]([O-])=O)S(N)(=O)=O)[N+]([O-])=O	346.095	C12H18N4O6S	DTXSID8024238	29393	27326	19044-88-3	CAS_RN: 19044-88-3	UNAHYJYOSSSJHH-UHFFFAOYSA-N	InChI=1S/C12H18N4O6S/c1-3-5-14(6-4-2)12-10(15(17)18)7-9(23(13,21)22)8-11(12)16(19)20/h7-8H,3-6H2,1-2H3,(H2,13,21,22)	DSSTox_Low	LC	LC	0.0386	2.32	2.59	2.13921	2.76667	9.55418	-6.83256	2.32326	2.32595	no charge
473	Oxadiazone	CC(C)OC1=CC(N2N=C(OC2=O)C(C)(C)C)=C(Cl)C=C1Cl	344.069	C15H18Cl2N2O3	DTXSID3024239	29732	27628	19666-30-9	CAS_RN: 19666-30-9	CHNUNORXWHYHNE-UHFFFAOYSA-N	InChI=1S/C15H18Cl2N2O3/c1-8(2)21-12-7-11(9(16)6-10(12)17)19-14(20)22-13(18-19)15(3,4)5/h6-8H,1-5H3	DSSTox_Low	LC	LC	23.1	4.51	4.67	4.83152	4.8318		-4.91576	5.31241	5.31241	no charge
474	Propyzamide	CC(C)(NC(=O)C1=CC(Cl)=CC(Cl)=C1)C#C	255.022	C12H11Cl2NO	DTXSID2020420	32154	29822	23950-58-5	CAS_RN: 23950-58-5	PHNUZKMIPFFYSO-UHFFFAOYSA-N	InChI=1S/C12H11Cl2NO/c1-4-12(2,3)15-11(16)8-5-9(13)7-10(14)6-8/h1,5-7H,2-3H3,(H,15,16)	DSSTox_Low	LC	LC	0.384	3.18	3.33	3.3081	3.30894	14.2074	-1.52015	3.18089	3.18089	no charge
475	Pyraclostrobin	CON(C(=O)OC)C1=C(COC2=NN(C=C2)C2=CC=C(Cl)C=C2)C=CC=C1	387.099	C19H18ClN3O4	DTXSID7032638	6422843	4928348	175013-18-0	CAS_RN: 175013-18-0	HZRSNVGNWUDEFX-UHFFFAOYSA-N	InChI=1S/C19H18ClN3O4/c1-25-19(24)23(26-2)17-6-4-3-5-14(17)13-27-18-11-12-22(21-18)16-9-7-15(20)8-10-16/h3-12H,13H2,1-2H3	DSSTox_Low	LC	LC	9.23	4.07	4.07	4.25494	4.25633		0.404347	4.69654	4.69654	no charge
476	Quinmerac	CC1=CC2=C(N=C1)C(C(O)=O)=C(Cl)C=C2	221.024	C11H8ClNO2	DTXSID1042364	91749	82847	90717-03-6	CAS_RN: 90717-03-6	ALZOLUNSQWINIR-UHFFFAOYSA-N	InChI=1S/C11H8ClNO2/c1-6-4-7-2-3-8(12)9(11(14)15)10(7)13-5-6/h2-5H,1H3,(H,14,15)	DSSTox_Low	LC	LC	0.0326	-0.35	2.68	-1.08755	2.24565	3.62965	2.42755	-0.445532	2.68092	negative charge
477	Thiacloprid amide	NC(=O)\N=C1/SCCN1CC1=CN=C(Cl)C=C1	270.034	C10H11ClN4OS	DTXSID60583566	16212161	17340044	676228-91-4	CAS_RN: 676228-91-4	LEZHOZPJYAQQNU-UVTDQMKNSA-N	InChI=1S/C10H11ClN4OS/c11-8-2-1-7(5-13-8)6-15-3-4-17-10(15)14-9(12)16/h1-2,5H,3-4,6H2,(H2,12,16)/b14-10-	Public_Low	LC	LC	0.00044	1	1.06	0.926116	0.928296	12.7375	2.56605	1.05581	1.05582	no charge
478	Thiamethoxam	CN1COCN(CC2=CN=C(Cl)S2)C1=N[N+]([O-])=O	291.019	C8H10ClN5O3S	DTXSID2034962	107646	96828	153719-23-4	CAS_RN: 153719-23-4	NWWZPOKUUAIXIW-UHFFFAOYSA-N	InChI=1S/C8H10ClN5O3S/c1-12-4-17-5-13(8(12)11-14(15)16)3-6-2-10-7(9)18-6/h2H,3-5H2,1H3	DSSTox_High	LC	LC	0.0174	1	-0.14	-0.812004	0.197736		0.404678	1.06765	1.06765	no charge
479	Flufenoxuron	FC1=CC=CC(F)=C1C(=O)NC(=O)NC1=C(F)C=C(OC2=C(Cl)C=C(C=C2)C(F)(F)F)C=C1	488.036	C21H11ClF6N2O3	DTXSID1041978	91766	82863	101463-69-8	CAS_RN: 101463-69-8	RYLHNOVXKPXDIP-UHFFFAOYSA-N	InChI=1S/C21H11ClF6N2O3/c22-12-8-10(21(26,27)28)4-7-17(12)33-11-5-6-16(15(25)9-11)29-20(32)30-19(31)18-13(23)2-1-3-14(18)24/h1-9H,(H2,29,30,31,32)	DSSTox_High	LC	LC	4.79	5.7	5.88	5.84736	5.91115	8.99066	-3.73064	6.1196	6.13048	no charge
480	Triallate	CC(C)N(C(C)C)C(=O)SCC(Cl)=C(Cl)Cl	303.002	C10H16Cl3NOS	DTXSID5024344	5543	5342	2303-17-5	CAS_RN: 2303-17-5	MWBPRDONLNQCFV-UHFFFAOYSA-N	InChI=1S/C10H16Cl3NOS/c1-6(2)14(7(3)4)10(15)16-5-8(11)9(12)13/h6-7H,5H2,1-4H3	DSSTox_Low	LC	LC	1.06	3.8	4.51	4.4136	4.41361			3.80041	3.80041	not ionizable
481	Nitrofurantoin	[O-][N+](=O)C1=CC=C(O1)C=NN1CC(=O)NC1=O	238.034	C8H6N4O5	DTXSID7020972	4509	4353	67-20-9	CAS_RN: 67-20-9	NXFQHRVNIOXGAQ-UHFFFAOYSA-N	InChI=1S/C8H6N4O5/c13-6-4-11(8(14)10-6)9-3-5-1-2-7(17-5)12(15)16/h1-3H,4H2,(H,10,13,14)	DSSTox_Low	LC	LC	4.74e-05	-0.26	-0.22	-2.06739	-0.237826	8.23309	-2.24645	-0.280235	-0.22145	no charge
482	Orlistat	CCCCCCCCCCC[C@@H](C[C@@H]1OC(=O)[C@H]1CCCCCC)OC(=O)[C@H](CC(C)C)NC=O	495.392	C29H53NO5	DTXSID8023395	3034010	2298564	96829-58-2	CAS_RN: 96829-58-2	AHLBNYSZXLDEJQ-FWEHEUNISA-N	InChI=1S/C29H53NO5/c1-5-7-9-11-12-13-14-15-16-18-24(34-29(33)26(30-22-31)20-23(3)4)21-27-25(28(32)35-27)19-17-10-8-6-2/h22-27H,5-21H2,1-4H3,(H,30,31)/t24-,25-,26-,27-/m0/s1	DSSTox_Low	LC	LC	0.032	8.11	8.11	7.44956	7.45792	12.7438	-1.43889	8.10658	8.10658	no charge
483	Sulfadimethoxine	COC1=NC(OC)=NC(NS(=O)(=O)C2=CC=C(N)C=C2)=C1	310.074	C12H14N4O4S	DTXSID1023607	5323	5132	122-11-2	CAS_RN: 122-11-2	ZZORFUFYDOWNEF-UHFFFAOYSA-N	InChI=1S/C12H14N4O4S/c1-19-11-7-10(14-12(15-11)20-2)16-21(17,18)9-5-3-8(13)4-6-9/h3-7H,13H2,1-2H3,(H,14,15,16)	DSSTox_High	LC	LC	0.136	0.78	1.43	-0.121827	1.38282	6.90527	1.99464	0.777843	1.26083	negative charge
484	4-Fluorobenzoylpropionic acid	OC(=O)CCC(=O)C1=CC=C(F)C=C1	196.054	C10H9FO3	DTXSID30190084	101359	91589	366-77-8	CAS_RN: 366-77-8	WUYWHIAAQYQKPP-UHFFFAOYSA-N	InChI=1S/C10H9FO3/c11-8-3-1-7(2-4-8)9(12)5-6-10(13)14/h1-4H,5-6H2,(H,13,14)	Public_Medium	LC	LC	0.417	-1.59	1.43	-1.96871	1.39629	3.66836	-7.44583	-1.81949	1.49846	negative charge
485	Benzocain	CCOC(=O)C1=CC=C(N)C=C1	165.079	C9H11NO2	DTXSID8021804	2337	13854242	94-09-7	CAS_RN: 94-09-7	BLFLLBZGZJTVJG-UHFFFAOYSA-N	InChI=1S/C9H11NO2/c1-2-12-9(11)7-3-5-8(10)6-4-7/h3-6H,2,10H2,1H3	DSSTox_Low	LC	LC	0.0294	1.5	1.83	1.72895	1.72896		2.77624	1.50459	1.5046	no charge
486	Metoprolol acid	CC(C)NCC(O)COC1=CC=C(CC(O)=O)C=C1	267.147	C14H21NO4	DTXSID70881080	62936	56653	56392-14-4	CAS_RN: 56392-14-4	PUQIRTNPJRFRCZ-UHFFFAOYSA-N	InChI=1/C14H21NO4/c1-10(2)15-8-12(16)9-19-13-5-3-11(4-6-13)7-14(17)18/h3-6,10,12,15-16H,7-9H2,1-2H3,(H,17,18)	Public_Medium	LC	LC	0.0223	-1.15	1.35	-1.06698	0.606703	3.54494	9.66617	-1.24162	-1.2404	zwitter ion
487	Ambroxol	NC1=C(Br)C=C(Br)C=C1CN[C@H]1CC[C@H](O)CC1	375.979	C13H18Br2N2O	DTXSID8022583	2132	10276826	18683-91-5	CAS_RN: 18683-91-5	JBDGDEWWOUBZPM-XYPYZODXSA-N	InChI=1S/C13H18Br2N2O/c14-9-5-8(13(16)12(15)6-9)7-17-10-1-3-11(18)4-2-10/h5-6,10-11,17-18H,1-4,7,16H2/t10-,11-	DSSTox_Low	LC	LC	0.304	1.04	2.7	1.60045	2.9201	15.2566	9.01104	1.04122	2.65273	positive charge
488	Ebastin	CC(C)(C)C1=CC=C(C=C1)C(=O)CCCN1CCC(CC1)OC(C1=CC=CC=C1)C1=CC=CC=C1	469.298	C32H39NO2	DTXSID6046472	3191	3079	90729-43-4	CAS_RN: 90729-43-4	MJJALKDDGIKVBE-UHFFFAOYSA-N	InChI=1S/C32H39NO2/c1-32(2,3)28-18-16-25(17-19-28)30(34)15-10-22-33-23-20-29(21-24-33)35-31(26-11-6-4-7-12-26)27-13-8-5-9-14-27/h4-9,11-14,16-19,29,31H,10,15,20-24H2,1-3H3	DSSTox_Low	LC	LC	2.01	5.89	6.96	5.70794	6.81629	16.6417	8.43452	5.89161	6.96302	positive charge
489	Melperon	CC1CCN(CCCC(=O)C2=CC=C(F)C=C2)CC1	263.169	C16H22FNO	DTXSID0023298	15387	14646	3575-80-2	CAS_RN: 3575-80-2	DKMFBWQBDIGMHM-UHFFFAOYSA-N	InChI=1S/C16H22FNO/c1-13-8-11-18(12-9-13)10-2-3-16(19)14-4-6-15(17)7-5-14/h4-7,13H,2-3,8-12H2,1H3	DSSTox_Low	LC	LC	0.43	1.66	3.23	2.07316	3.30753	16.6148	8.89816	1.7207	3.22815	positive charge
490	Pipamperone	NC(=O)C1(CCN(CCCC(=O)C2=CC=C(F)C=C2)CC1)N1CCCCC1	375.232	C21H30FN3O2	DTXSID8048369	4830	4664	1893-33-0	CAS_RN: 1893-33-0	AXKPFOAXAHJUAG-UHFFFAOYSA-N	InChI=1S/C21H30FN3O2/c22-18-8-6-17(7-9-18)19(26)5-4-12-24-15-10-21(11-16-24,20(23)27)25-13-2-1-3-14-25/h6-9H,1-5,10-16H2,(H2,23,27)	DSSTox_Low	LC	LC	0.00216	1	2.05	0.789006	2.12244	16.0098	8.38666	0.828609	1.86713	positive charge
491	Oxybutynin	CCN(CC)CC#CCOC(=O)C(O)(C1CCCCC1)C1=CC=CC=C1	357.23	C22H31NO3	DTXSID0023406	4634	4473	5633-20-5	CAS_RN: 5633-20-5	XIQVNETUBQGFHX-UHFFFAOYSA-N	InChI=1/C22H31NO3/c1-3-23(4-2)17-11-12-18-26-21(24)22(25,19-13-7-5-8-14-19)20-15-9-6-10-16-20/h5,7-8,13-14,20,25H,3-4,6,9-10,15-18H2,1-2H3	DSSTox_Low	LC	LC	0.0201	3.06	4.44	2.82934	4.04739	11.5327	8.76693	3.05531	4.43808	positive charge
492	Nitrendipine	CCOC(=O)C1=C(C)NC(C)=C(C1C1=CC=CC(=C1)[N+]([O-])=O)C(=O)OC	360.132	C18H20N2O6	DTXSID0023373	4507	4351	39562-70-4	CAS_RN: 39562-70-4	PVHUJELLJLJGLN-UHFFFAOYSA-N	InChI=1/C18H20N2O6/c1-5-26-18(22)15-11(3)19-10(2)14(17(21)25-4)16(15)12-7-6-8-13(9-12)20(23)24/h6-9,16,19H,5H2,1-4H3	DSSTox_Low	LC	LC	0.0442	2.51	2.84	2.75702	2.75844	19.469	-6.64229	2.1723	2.1723	no charge
493	Guanylurea	NC(=N)NC(N)=O	102.054	C2H6N4O	DTXSID3043811	8859	8527	141-83-3	CAS_RN: 141-83-3	SQSPRWMERUQXNE-UHFFFAOYSA-N	InChI=1S/C2H6N4O/c3-1(4)6-2(5)7/h(H6,3,4,5,6,7)	DSSTox_High	LC	LC	0.00037	-1.3	-1.18	-2.05187	-1.21327	11.4782	9.9671	-3.82418	-1.77742	positive charge
494	Dichlorophen	OC1=CC=C(Cl)C=C1CC1=CC(Cl)=CC=C1O	268.006	C13H10Cl2O2	DTXSID6021824	3037	2929	97-23-4	CAS_RN: 97-23-4	MDNWOSOZYLHTCG-UHFFFAOYSA-N	InChI=1S/C13H10Cl2O2/c14-10-1-3-12(16)8(6-10)5-9-7-11(15)2-4-13(9)17/h1-4,6-7,16-17H,5H2	DSSTox_High	LC	LC	0.3	3.88	4.56	4.18313	4.45077	7.21737	-6.28033	4.26796	4.666	negative charge
495	2-Hydroxybenzothiazole	OC1=NC2=CC=CC=C2S1	151.009	C7H5NOS	DTXSID6061315	13625	13036	934-34-9	CAS_RN: 934-34-9	YEDUAINPPJYDJZ-UHFFFAOYSA-N	InChI=1S/C7H5NOS/c9-7-8-5-3-1-2-4-6(5)10-7/h1-4H,(H,8,9)	DSSTox_Low	LC	LC	0.0251	0.92	1.9	0.500562	2.09428	4.4362	0.0270955	0.906914	2.49416	negative charge
496	2-Thiouracil	O=C1NC(=S)NC=C1	128.004	C4H4N2OS	DTXSID4021347	1586	1066108	141-90-2	CAS_RN: 141-90-2	ZEMGGZBWXRYJHK-UHFFFAOYSA-N	InChI=1S/C4H4N2OS/c7-3-1-2-5-4(8)6-3/h1-2H,(H2,5,6,7,8)	DSSTox_Low	LC	LC	0.00093	-0.2	-0.21	-1.20655	-0.231291	8.1074	-3.43502	-0.0422381	0.0345786	no charge
497	6-Mercaptopurine	S=C1NC=NC2=C1N=CN2	152.016	C5H4N4S	DTXSID0020810	4071	580869	50-44-2	CAS_RN: 50-44-2	GLVAUDGFNGKCSF-UHFFFAOYSA-N	InChI=1S/C5H4N4S/c10-5-3-4(7-1-6-3)8-2-9-5/h1-2H,(H2,6,7,8,9,10)	DSSTox_High	LC	LC	0.0212	-0.03	-0.04	-0.254268	-0.188375	9.69289	1.75387	-0.0306985	-0.0287173	no charge
498	6-Propyl-2-thiouracil	CCCC1=CC(=O)NC(=S)N1	170.051	C7H10N2OS	DTXSID5021209	4950	571424	51-52-5	CAS_RN: 51-52-5	KNAHARQHSZJURB-UHFFFAOYSA-N	InChI=1S/C7H10N2OS/c1-2-3-5-4-6(10)9-7(11)8-5/h4H,2-3H2,1H3,(H2,8,9,10,11)	DSSTox_High	LC	LC	0.00337	1.35	1.38	0.0172209	1.12565	8.08944	-2.91664	1.12397	1.20374	no charge
499	Dimethachlor OA	COCCN(C(=O)C(O)=O)C1=C(C)C=CC=C1C	251.116	C13H17NO4	DTXSID80891458	86290105	28290253		CAS_RN: 1086384-49-7	MHGMSAFPNAKIRZ-UHFFFAOYSA-N	InChI=1S/C13H17NO4/c1-9-5-4-6-10(2)11(9)14(7-8-18-3)12(15)13(16)17/h4-6H,7-8H2,1-3H3,(H,16,17)	Public_High	LC	LC	0.0384	-1.45	2.01	-2.47753	1.83379	3.14526	-4.0814	-1.4462	2.01448	negative charge
500	Metazachlor ESA	CC1=CC=CC(C)=C1N(CN1C=CC=N1)C(=O)CS(O)(=O)=O	323.094	C14H17N3O4S	DTXSID40891454	86290102	28290254		CAS_RN: 172960-62-2	IPVCSECPEVHQOV-UHFFFAOYSA-N	InChI=1S/C14H17N3O4S/c1-11-5-3-6-12(2)14(11)17(10-16-8-4-7-15-16)13(18)9-22(19,20)21/h3-8H,9-10H2,1-2H3,(H,19,20,21)	Public_High	LC	LC	0.0495	-0.74	0.37	-0.835301	0.701269	-0.978705	2.34278	-0.737281	0.372429	negative charge
501	Oxypurinol	O=C1NC2=NNC=C2C(=O)N1	152.033	C5H4N4O2	DTXSID4035209	4644	4483	2465-59-0	CAS_RN: 2465-59-0	HXNFUBHNUDHIGC-UHFFFAOYSA-N	InChI=1S/C5H4N4O2/c10-4-2-1-6-9-3(2)7-5(11)8-4/h1H,(H3,6,7,8,9,10,11)	DSSTox_Low	LC	LC	0.00239	0.23	-0.27	-0.442282	-0.415335	8.17625	-1.77583	0.228882	0.295589	no charge
502	7-Amino-4-methylcoumarin	CC1=CC(=O)OC2=C1C=CC(N)=C2	175.063	C10H9NO2	DTXSID40885333	92249	83285	26093-31-2	CAS_RN: 26093-31-2	GLNDAGDHSLMOKX-UHFFFAOYSA-N	InChI=1S/C10H9NO2/c1-6-4-10(12)13-9-5-7(11)2-3-8(6)9/h2-5H,11H2,1H3	Public_Low	LC	LC	0.0338	1.25	1.25	1.27182	1.27435		3.36734	1.25379	1.25383	no charge
503	2(4-morpholinyl)benzothiazole	C1CN(CCO1)C1=NC2=C(S1)C=CC=C2	220.067	C11H12N2OS	DTXSID90891505	77901	70292	4225-26-7	CAS_RN: 4225-26-7	VVUVJGRVEYHIHC-UHFFFAOYSA-N	InChI=1S/C11H12N2OS/c1-2-4-10-9(3-1)12-11(15-10)13-5-7-14-8-6-13/h1-4H,5-8H2	Public_High	LC	LC	0.0227	1.99	2.09	2.25663	2.25665		2.52399	2.68726	2.68727	no charge
504	2-Morpholinothiobenzothiazole	C1CN(CCO1)SC1=NC2=C(S1)C=CC=C2	252.039	C11H12N2OS2	DTXSID0021096	7619	7337	102-77-2	CAS_RN: 102-77-2	MHKLKWCYGIBEQF-UHFFFAOYSA-N	InChI=1S/C11H12N2OS2/c1-2-4-10-9(3-1)12-11(15-10)16-13-5-7-14-8-6-13/h1-4H,5-8H2	DSSTox_Low	LC	LC	0.0346	2.22	2.33	2.35993	2.36302		1.32372	2.54172	2.54172	no charge
505	7-Diethylamino-4-methylcoumarin	CCN(CC)C1=CC=C2C(C)=CC(=O)OC2=C1	231.126	C14H17NO2	DTXSID9025035	7050	6783	91-44-1	CAS_RN: 91-44-1	AFYCEAFSNDLKSX-UHFFFAOYSA-N	InChI=1S/C14H17NO2/c1-4-15(5-2)11-6-7-12-10(3)8-14(16)17-13(12)9-11/h6-9H,4-5H2,1-3H3	DSSTox_Low	LC	LC	0.117	2.9	2.9	2.99419	3.01899		4.27767	2.90409	2.90441	no charge
506	Fipronil sulfide	NC1=C(SC(F)(F)F)C(=NN1C1=C(Cl)C=C(C=C1Cl)C(F)(F)F)C#N	419.944	C12H4Cl2F6N4S	DTXSID50869644	9953940	8129550	120067-83-6	CAS_RN: 120067-83-6	FQXWEKADCSXYOC-UHFFFAOYSA-N	InChI=1S/C12H4Cl2F6N4S/c13-5-1-4(11(15,16)17)2-6(14)8(5)24-10(22)9(7(3-21)23-24)25-12(18,19)20/h1-2H,22H2	DSSTox_High	LC	LC	7.41	4.8	4.8	4.66673	4.66673		0.355756	5.61604	5.61604	no charge
507	Fipronil sulfone	NC1=C(C(=NN1C1=C(Cl)C=C(C=C1Cl)C(F)(F)F)C#N)S(=O)(=O)C(F)(F)F	451.934	C12H4Cl2F6N4O2S	DTXSID6074750	3078139	2336427	120068-36-2	CAS_RN: 120068-36-2	LGHZJDKSVUTELU-UHFFFAOYSA-N	InChI=1S/C12H4Cl2F6N4O2S/c13-5-1-4(11(15,16)17)2-6(14)8(5)24-10(22)9(7(3-21)23-24)27(25,26)12(18,19)20/h1-2H,22H2	Public_High	LC	LC	4.61	4.6	4.6	4.03572	4.30153	18.1675	-0.449181	4.59603	4.59603	no charge
508	N-Cyclohexyl-2-benzothiazole-amine	C1CCC(CC1)NC1=NC2=C(S1)C=CC=C2	232.103	C13H16N2S	DTXSID50891506	591790	514454	28291-75-0	CAS_RN: 28291-75-0	UPWPIFMHSFSVLE-UHFFFAOYSA-N	InChI=1S/C13H16N2S/c1-2-6-10(7-3-1)14-13-15-11-8-4-5-9-12(11)16-13/h4-5,8-10H,1-3,6-7H2,(H,14,15)	Public_High	LC	LC	0.398	4.01	4.01	3.7305	3.82304	15.085	3.34322	4.06973	4.06977	no charge
509	N-Cyclohexyl-2-benzothiazole-sulfenamide	C1CCC(CC1)NSC1=NC2=C(S1)C=CC=C2	264.075	C13H16N2S2	DTXSID5020360	7232	6962	95-33-0	CAS_RN: 95-33-0	DEQZTKGFXNUBJL-UHFFFAOYSA-N	InChI=1S/C13H16N2S2/c1-2-6-10(7-3-1)15-17-13-14-11-8-4-5-9-12(11)16-13/h4-5,8-10,15H,1-3,6-7H2	DSSTox_Low	LC	LC	0.247	4.19	4.19	3.31943	4.22335		6.0845	4.5969	4.6174	no charge
510	Fipronil desulfinyl	NC1=C(C(=NN1C1=C(Cl)C=C(C=C1Cl)C(F)(F)F)C#N)C(F)(F)F	387.972	C12H4Cl2F6N4	DTXSID0043719	22673275	11542895	205650-65-3	CAS_RN: 205650-65-3	JWKXVHLIRTVXLD-UHFFFAOYSA-N	InChI=1S/C12H4Cl2F6N4/c13-5-1-4(11(15,16)17)2-6(14)9(5)24-10(22)8(12(18,19)20)7(3-21)23-24/h1-2H,22H2	DSSTox_High	LC	LC	5.84	4.53	4.53	4.12012	4.13617		0.196015	4.52516	4.52516	no charge
511	m-Xylene-4-sulfonic acid	CC1=CC=C(C(C)=C1)S(O)(=O)=O	186.035	C8H10O3S	DTXSID1047023	6938	6672	88-61-9	CAS_RN: 88-61-9	CHZLVSBMXZSPNN-UHFFFAOYSA-N	InChI=1S/C8H10O3S/c1-6-3-4-8(7(2)5-6)12(9,10)11/h3-5H,1-2H3,(H,9,10,11)	DSSTox_High	LC	LC	0.0348	-0.2	1.08	-2.63118	1.24397	-1.93169		-0.195403	2.181	negative charge
512	Dimethachlor ESA	COCCN(C(=O)CS(O)(=O)=O)C1=C(C)C=CC=C1C	301.098	C13H19NO5S	DTXSID20891457	86290104	28290251			RVSCDWJKJDBFRS-UHFFFAOYSA-N	InChI=1S/C13H19NO5S/c1-10-5-4-6-11(2)13(10)14(7-8-19-3)12(15)9-20(16,17)18/h4-6H,7-9H2,1-3H3,(H,16,17,18)	Public_Medium	LC	LC	0.0152	-1.12	1.25	-0.936212	1.02259	-0.779152	-4.11011	-1.12399	1.25241	negative charge
513	Velvione	O=C1CCCCCCCCCC\C=C/CCC1	236.214	C16H28O	DTXSID8047139	162268	26547690	37609-25-9	CAS_RN: 37609-25-9	ABRIMXGLNHCLIP-UHFFFAOYSA-N	InChI=1S/C16H28O/c17-16-14-12-10-8-6-4-2-1-3-5-7-9-11-13-15-16/h6,8H,1-5,7,9-15H2	DSSTox_Low	LC/GC	GC	8.22	5.17	5.57	5.58059	5.58059		-7.34718	5.57196	5.57196	no charge
514	Benzyl benzoate	O=C(OCC1=CC=CC=C1)C1=CC=CC=C1	212.084	C14H12O2	DTXSID8029153	2345	13856959	120-51-4	CAS_RN: 120-51-4	SESFRYSPDFLNCH-UHFFFAOYSA-N	InChI=1S/C14H12O2/c15-14(13-9-5-2-6-10-13)16-11-12-7-3-1-4-8-12/h1-10H,11H2	DSSTox_Low	LC/GC	GC	0.044	3.59	3.7	3.71261	3.71261		-6.90097	3.7012	3.7012	no charge
515	Etofenprox	CCOC1=CC=C(C=C1)C(C)(C)COCC1=CC=CC(OC2=CC=CC=C2)=C1	376.204	C25H28O3	DTXSID9032610	71245	64377	80844-07-1	CAS_RN: 80844-07-1	YREQHYQNNWYQCJ-UHFFFAOYSA-N	InChI=1S/C25H28O3/c1-4-27-22-15-13-21(14-16-22)25(2,3)19-26-18-20-9-8-12-24(17-20)28-23-10-6-5-7-11-23/h5-17H,4,18-19H2,1-3H3	DSSTox_Low	LC/GC	GC	16.9	6.3	6.6	6.63864	6.63864		-3.54183	6.30455	6.30455	no charge
516	2,6-Di-tert-butyl-1,4-benzoquinone	CC(C)(C)C1=CC(=O)C=C(C1=O)C(C)(C)C	220.146	C14H20O2	DTXSID7021493	12867	12336	719-22-2	CAS_RN: 719-22-2	RDQSIADLBQFVMY-UHFFFAOYSA-N	InChI=1S/C14H20O2/c1-13(2,3)10-7-9(15)8-11(12(10)16)14(4,5)6/h7-8H,1-6H3	DSSTox_High	LC/GC	GC	0.928	3.87	3.88	4.02944	4.02944		-8.13646	3.87848	3.87848	no charge
517	Acrinathrin	CC1(C)[C@@H](\C=C/C(=O)OC(C(F)(F)F)C(F)(F)F)[C@H]1C(=O)O[C@H](C#N)C1=CC=CC(OC2=CC=CC=C2)=C1	541.132	C26H21F6NO5	DTXSID3041584	6436606	4941233	101007-06-1	CAS_RN: 101007-06-1	YLFSVIMMRPNPFK-WEQBUNFVSA-N	InChI=1S/C26H21F6NO5/c1-24(2)18(11-12-20(34)38-23(25(27,28)29)26(30,31)32)21(24)22(35)37-19(14-33)15-7-6-10-17(13-15)36-16-8-4-3-5-9-16/h3-13,18-19,21,23H,1-2H3/b12-11-/t18-,19+,21-/m0/s1	DSSTox_Low	GC	GC	0.483	6.3	6.3	6.00384	6.00393	10.6451	-3.69165	6.46474	6.46498	no charge
518	Cyfluthrin	CC1(C)C(C=C(Cl)Cl)C1C(=O)OC(C#N)C1=CC=C(F)C(OC2=CC=CC=C2)=C1	433.065	C22H18Cl2FNO3	DTXSID5035957	104926	94690	68359-37-5	CAS_RN: 68359-37-5	QQODLKZGRKWIFG-UHFFFAOYSA-N	InChI=1/C22H18Cl2FNO3/c1-22(2)15(11-19(23)24)20(22)21(27)29-18(12-26)13-8-9-16(25)17(10-13)28-14-6-4-3-5-7-14/h3-11,15,18,20H,1-2H3	DSSTox_High	GC	GC	1.06	5.59	6.09	5.70308	5.93583	10.4911	-3.75061	5.58634	5.58669	no charge
519	Transfluthrin	CC1(C)[C@H](C=C(Cl)Cl)[C@H]1C(=O)OCC1=C(F)C(F)=CC(F)=C1F	370.015	C15H12Cl2F4O2	DTXSID4046812	656612	570973	118712-89-3	CAS_RN: 118712-89-3	DDVNRFNDOPPVQJ-HQJQHLMTSA-N	InChI=1S/C15H12Cl2F4O2/c1-15(2)7(3-10(16)17)11(15)14(22)23-5-6-12(20)8(18)4-9(19)13(6)21/h3-4,7,11H,5H2,1-2H3/t7-,11+/m1/s1	DSSTox_Low	GC	GC	1.18	4.77	5.45	5.2734	5.2734		-7.09697	4.76662	4.76662	no charge
520	Tefluthrin	CC1=C(F)C(F)=C(COC(=O)[C@@H]2C(\C=C(/Cl)C(F)(F)F)C2(C)C)C(F)=C1F	418.057	C17H14ClF7O2	DTXSID5032577	54382	49120		CAS_RN: 79538-32-2	ZFHGXWPMULPQSE-UHFFFAOYSA-N	InChI=1S/C17H14ClF7O2/c1-6-11(19)13(21)7(14(22)12(6)20)5-27-15(26)10-8(16(10,2)3)4-9(18)17(23,24)25/h4,8,10H,5H2,1-3H3		GC	GC	2.36	5.51	5.88	5.95552	5.95552		-7.09696	5.51354	5.51354	no charge
521	Acridine	C1=CC2=CC3=CC=CC=C3N=C2C=C1	179.073	C13H9N	DTXSID8059766	9215	8860	260-94-6	CAS_RN: 260-94-6	DZBUGLKDJFMEHC-UHFFFAOYSA-N	InChI=1S/C13H9N/c1-3-7-12-10(5-1)9-11-6-2-4-8-13(11)14-12/h1-9H	Public_High	LC	LC	0.515	3.33	3.43	3.41363	3.42502		6.15064	3.48292	3.50623	no charge
522	4-Nitroquinoline-1-oxide	[O-][N+](=O)C1=CC=[N+]([O-])C2=CC=CC=C12	190.038	C9H6N2O3	DTXSID5025780	5955	5740	56-57-5	CAS_RN: 56-57-5	YHQDZJICGQWFHK-UHFFFAOYSA-N	InChI=1S/C9H6N2O3/c12-10-6-5-9(11(13)14)7-3-1-2-4-8(7)10/h1-6H	DSSTox_Low	LC	LC	0.0155	0.97	0.97	0.115913	0.905148		2.16486	0.971863	0.971865	no charge
523	Acridone	O=C1C2=CC=CC=C2NC2=CC=CC=C12	195.068	C13H9NO	DTXSID8060371	2015	10188539	578-95-0	CAS_RN: 578-95-0	FZEYVTFCMJSGMP-UHFFFAOYSA-N	InChI=1S/C13H9NO/c15-13-9-5-1-3-7-11(9)14-12-8-4-2-6-10(12)13/h1-8H,(H,14,15)	Public_High	LC	LC	0.0969	3.67	3.67	3.35151	3.3517	16.606	-1.30998	4.19928	4.19928	no charge
524	Harman	CC1=NC=CC2=C1NC1=CC=CC=C21	182.084	C12H10N2	DTXSID80197568	5281404	4444755	486-84-0	CAS_RN: 486-84-0	PSFDQSOCUJVVGF-UHFFFAOYSA-N	InChI=1S/C12H10N2/c1-8-12-10(6-7-13-8)9-4-2-3-5-11(9)14-12/h2-7,14H,1H3	Public_Medium	LC	LC	0.0142	1.88	3.07	1.36728	2.72769	13.718	5.97245	1.98923	2.00458	no charge
525	Cyclopenta[cd]pyren-3[4H]-one	O=C1CC2=CC3=CC=CC4=CC=C5C=CC1=C2C5=C34	242.073	C18H10O	DTXSID30990046	149464	131734	69795-70-6	CAS_RN: 69795-70-6	SWEWVKNBZYILAE-UHFFFAOYSA-N	InChI=1S/C18H10O/c19-15-9-13-8-12-3-1-2-10-4-5-11-6-7-14(15)17(13)18(11)16(10)12/h1-8H,9H2	Public_Low	GC	LC	0.047	3.7	4.31	4.17618	4.17618	12.8437	-7.57893	3.70267	3.70267	no charge
526	4,4'-DDMU	ClC=C(c1ccc(Cl)cc1)c1ccc(Cl)cc1	281.977	C14H9Cl3	DTXSID6073940	98491	88946	1022-22-6	CAS_RN: 1022-22-6	LNKQQZFLNUVWQQ-UHFFFAOYSA-N	InChI=1S/C14H9Cl3/c15-9-14(10-1-5-12(16)6-2-10)11-3-7-13(17)8-4-11/h1-9H	Public_High	GC	GC	82.8	5.67	5.67	5.79987	5.79987			5.66843	5.66843	not ionizable
527	1,1-Dichloro-2,2-bis(4-methoxyphenyl)ethane	COC1=CC=C(C=C1)C(C(Cl)Cl)C1=CC=C(OC)C=C1	310.053	C16H16Cl2O2	DTXSID6041216	81869	73878	7388-31-0	CAS_RN: 7388-31-0	RBEICLNUPBZRMH-UHFFFAOYSA-N	InChI=1S/C16H16Cl2O2/c1-19-13-7-3-11(4-8-13)15(16(17)18)12-5-9-14(20-2)10-6-12/h3-10,15-16H,1-2H3	DSSTox_High	GC	GC	8.15	4.59	4.59	4.68144	4.68144		-4.52228	4.58693	4.58693	no charge
528	p-Benzyldiphenyl	C(C1=CC=CC=C1)C1=CC=C(C=C1)C1=CC=CC=C1	244.125	C19H16	DTXSID50210197	69174	62389	613-42-3	CAS_RN: 613-42-3	AGPLQTQFIZBOLI-UHFFFAOYSA-N	InChI=1S/C19H16/c1-3-7-16(8-4-1)15-17-11-13-19(14-12-17)18-9-5-2-6-10-18/h1-14H,15H2	Public_Medium	GC	GC	1.45	5.49	5.71	5.66217	5.66217			5.71227	5.71227	not ionizable
529	cis-Stilbene	C(=C\C1=CC=CC=C1)\C1=CC=CC=C1	180.094	C14H12	DTXSID5026049	5356785	4512351	645-49-8	CAS_RN: 645-49-8	PJANXHGTPQOBST-QXMHVHEDSA-N	InChI=1S/C14H12/c1-3-7-13(8-4-1)11-12-14-9-5-2-6-10-14/h1-12H/b12-11-	DSSTox_High	GC	GC	1.9	4.31	4.39	4.46757	4.46757			4.31309	4.31309	not ionizable
530	alpha-tocopherol acetate	CC(C)CCC[C@@H](C)CCC[C@@H](C)CCC[C@]1(C)CCC2=C(O1)C(C)=C(C)C(OC(C)=O)=C2C	472.392	C31H52O3	DTXSID1031096	86472	77987	58-95-7	CAS_RN: 52225-20-4	ZAKOWWREFLAJOT-CEFNRUSXSA-N	InChI=1S/C31H52O3/c1-21(2)13-10-14-22(3)15-11-16-23(4)17-12-19-31(9)20-18-28-26(7)29(33-27(8)32)24(5)25(6)30(28)34-31/h21-23H,10-20H2,1-9H3/t22-,23-,31-/m1/s1	DSSTox_High	GC	GC	19.2	10.42	10.42	10.0261	10.0261		-4.85676	10.4185	10.4185	no charge
531	9-Vinylanthracene	C=CC1=C2C=CC=CC2=CC2=CC=CC=C12	204.094	C16H12	DTXSID30179197	17125	16209	2444-68-0	CAS_RN: 2444-68-0	OGOYZCQQQFAGRI-UHFFFAOYSA-N	InChI=1S/C16H12/c1-2-14-15-9-5-3-7-12(15)11-13-8-4-6-10-16(13)14/h2-11H,1H2	Public_Medium	GC	GC	3.25	4.69	5.34	5.14412	5.14412			4.6889	4.6889	not ionizable
532	Diphenylmethane	C(C1=CC=CC=C1)C1=CC=CC=C1	168.094	C13H12	DTXSID1041891	7580	7299	101-81-5	CAS_RN: 101-81-5	CZZYITDELCSZES-UHFFFAOYSA-N	InChI=1S/C13H12/c1-3-7-12(8-4-1)11-13-9-5-2-6-10-13/h1-10H,11H2	DSSTox_Low	GC	GC	0.559	4.07	4.08	4.12262	4.12262			4.06504	4.06504	not ionizable
533	m-Terphenyl	C1=CC=C(C=C1)C1=CC(=CC=C1)C1=CC=CC=C1	230.11	C18H14	DTXSID2029117	7076	6809	92-06-8	CAS_RN: 92-06-8	YJTKZCDBKVTVBY-UHFFFAOYSA-N	InChI=1S/C18H14/c1-3-8-15(9-4-1)17-12-7-13-18(14-17)16-10-5-2-6-11-16/h1-14H	DSSTox_Low	GC	GC	6.44	5.27	5.77	5.65117	5.65117			5.2677	5.2677	not ionizable
534	3-Bromocarbazole	BrC1=CC2=C(NC3=C2C=CC=C3)C=C1	244.984	C12H8BrN	DTXSID00936072	252446	221197	1592-95-6	CAS_RN: 1592-95-6	LTBWKAYPXIIVPC-UHFFFAOYSA-N	InChI=1S/C12H8BrN/c13-8-5-6-12-10(7-8)9-3-1-2-4-11(9)14-12/h1-7,14H	Public_Low	GC	GC	1.6	3.86	4.34	4.25568	4.25568	14.8841		3.85964	3.85964	no charge
535	2,6-Diisopropylnaphthalene	CC(C)C1=CC2=CC=C(C=C2C=C1)C(C)C	212.157	C16H20	DTXSID7035272	32241	29899	24157-81-1	CAS_RN: 24157-81-1	GWLLTEXUIOFAFE-UHFFFAOYSA-N	InChI=1S/C16H20/c1-11(2)13-5-7-16-10-14(12(3)4)6-8-15(16)9-13/h5-12H,1-4H3	DSSTox_Low	GC	GC	11.8	5.45	5.68	5.67458	5.67458			5.45274	5.45274	not ionizable
536	4H-Cyclopenta[def]phenanthrene	C1C2=C3C4=C1C=CC=C4C=CC3=CC=C2	190.078	C15H10	DTXSID1024887	9147	8793	203-64-5	CAS_RN: 203-64-5	RKZDZWJDQTZDLD-UHFFFAOYSA-N	InChI=1S/C15H10/c1-3-10-7-8-11-4-2-6-13-9-12(5-1)14(10)15(11)13/h1-8H,9H2	DSSTox_High	GC	GC	0.131	4.07	4.92	4.64095	4.64095	16.3917		4.07075	4.07075	no charge
537	Indane	C1CC2=CC=CC=C2C1	118.078	C9H10	DTXSID4052132	10326	9903	496-11-7	CAS_RN: 496-11-7	PQNFLJBBNBOBRQ-UHFFFAOYSA-N	InChI=1S/C9H10/c1-2-5-9-7-3-6-8(9)4-1/h1-2,4-5H,3,6-7H2	DSSTox_High	GC	GC	0.396	2.98	3.05	3.07275	3.07275			2.98093	2.98093	not ionizable
538	1-Phenylnaphthalene	C1=CC=C(C=C1)C1=CC=CC2=CC=CC=C12	204.094	C16H12	DTXSID8060539	11795	11302	605-02-7	CAS_RN: 605-02-7	IYDMICQAKLQHLA-UHFFFAOYSA-N	InChI=1S/C16H12/c1-2-7-13(8-3-1)16-12-6-10-14-9-4-5-11-15(14)16/h1-12H	Public_High	GC	GC	7.89	4.61	5.28	5.10911	5.10911			4.60995	4.60995	not ionizable
539	Benzo(b)fluorene	C1C2=CC=CC=C2C2=C1C=C1C=CC=CC1=C2	216.094	C17H12	DTXSID1022477	9201	8846	243-17-4	CAS_RN: 243-17-4	HAPOJKcreekGLOOD-UHFFFAOYSA-N	InChI=1S/C17H12/c1-2-6-13-11-17-15(9-12(13)5-1)10-14-7-3-4-8-16(14)17/h1-9,11H,10H2	DSSTox_Low	GC	GC	0.872	4.73	5.51	5.27022	5.27022	15.9848		4.7285	4.7285	no charge
540	Perylene	C1=CC2=C3C(C=CC=C3C3=C4C(C=CC=C24)=CC=C3)=C1	252.094	C20H12	DTXSID4047753	9142	8788	198-55-0	CAS_RN: 198-55-0	CSHWQDPOILHKBI-UHFFFAOYSA-N	InChI=1S/C20H12/c1-5-13-6-2-11-17-18-12-4-8-14-7-3-10-16(20(14)18)15(9-1)19(13)17/h1-12H	DSSTox_Low	GC	GC	0.984	5.27	6.19	6.01727	6.01727			5.2734	5.2734	not ionizable
541	Indeno[1,2,3cd]fluoranthene	C1=CC=C2C(=C1)C1=CC=C3C4=CC=CC=C4C4=CC=C2C1=C34	276.094	C22H12	DTXSID60172898	67450	60775	193-43-1	CAS_RN: 193-43-1	XAKRHFYJDSMEMI-UHFFFAOYSA-N	InChI=1S/C22H12/c1-2-6-14-13(5-1)17-9-10-19-15-7-3-4-8-16(15)20-12-11-18(14)21(17)22(19)20/h1-12H	Public_Medium	GC	GC	3570	1.47	4.13	4.14185	4.14185			5.60513	5.60513	not ionizable
542	Decahydronaphthalene	C1CCC2CCCCC2C1	138.141	C10H18	DTXSID1024912	7044	6777	91-17-8	CAS_RN: 91-17-8	NNBZCPXTIHJBJL-UHFFFAOYSA-N	InChI=1S/C10H18/c1-2-6-10-8-4-3-7-9(10)5-1/h9-10H,1-8H2	DSSTox_High	GC	GC	6.93	3.67	4.56	4.30922	4.30922			3.66686	3.66686	not ionizable
543	Diphenyl sulfone	O=S(=O)(C1=CC=CC=C1)C1=CC=CC=C1	218.04	C12H10O2S	DTXSID6041892	31386	29117	127-63-9	CAS_RN: 127-63-9	KZTYYGOKRVBIMI-UHFFFAOYSA-N	InChI=1S/C12H10O2S/c13-15(14,11-7-3-1-4-8-11)12-9-5-2-6-10-12/h1-10H	DSSTox_Low	GC	GC	0.175	2.25	2.33	2.50431	2.50431			2.92808	2.92808	not ionizable
544	2-Aminopyridine	NC1=CC=CC=N1	94.0531	C5H6N2	DTXSID0024505	10439	10008	504-29-0	CAS_RN: 504-29-0	ICSNLGPSRYBMBD-UHFFFAOYSA-N	InChI=1S/C5H6N2/c6-5-3-1-2-4-7-5/h1-4H,(H2,6,7)	DSSTox_Low	LC	LC	0.0175	0.47	0.53	0.438827	0.528883		6.83602	0.420121	0.521105	no charge
545	2-Aminobiphenyl	NC1=C(C=CC=C1)C1=CC=CC=C1	169.089	C12H11N	DTXSID3030189	7015	6748	90-41-5	CAS_RN: 90-41-5	TWBPWBPGNQWFSJ-UHFFFAOYSA-N	InChI=1S/C12H11N/c13-12-9-5-4-8-11(12)10-6-2-1-3-7-10/h1-9H,13H2	DSSTox_Low	LC	LC	0.75	2.69	2.79	2.77668	2.77678		4.0828	2.79134	2.79155	no charge
546	2-Bromoaniline	NC1=C(Br)C=CC=C1	170.968	C6H6BrN	DTXSID5060645	11992	21111816	615-36-1	CAS_RN: 615-36-1	AOPBDRUWRLBSDB-UHFFFAOYSA-N	InChI=1S/C6H6BrN/c7-5-3-1-2-4-6(5)8/h1-4H,8H2	Public_High	LC	LC	0.26	1.91	1.98	1.98802	1.98803		3.18275	1.91305	1.91307	no charge
547	Azobenzene	C1=CC=C(C=C1)N=NC1=CC=CC=C1	182.084	C12H10N2	DTXSID8020123	2272	21159446	103-33-3	CAS_RN: 103-33-3	DMLAVOWQYNRWNQ-UHFFFAOYSA-N	InChI=1S/C12H10N2/c1-3-7-11(8-4-1)13-14-12-9-5-2-6-10-12/h1-10H	DSSTox_Low	LC	LC	0.591	4.07	4.07	4.0655	4.0655		0.424865	4.37914	4.37914	no charge
548	Climbazole	CC(C)(C)C(=O)C(OC1=CC=C(Cl)C=C1)N1C=CN=C1	292.098	C15H17ClN2O2	DTXSID6046555	37907	34752	38083-17-9	CAS_RN: 38083-17-9	OWEGWHBOCFMBLP-UHFFFAOYSA-N	InChI=1/C15H17ClN2O2/c1-15(2,3)13(19)14(18-9-8-17-10-18)20-12-6-4-11(16)5-7-12/h4-10,14H,1-3H3	DSSTox_Low	LC	LC	4.78	3.32	3.33	3.58237	3.6624	18.8674	6.49036	4.29815	4.33505	no charge
549	Labetalol	CC(CCC1=CC=CC=C1)NCC(O)C1=CC=C(O)C(=C1)C(N)=O	328.179	C19H24N2O3	DTXSID2023191	3869	3734	36894-69-6	CAS_RN: 36894-69-6	SGUAFYQXFOLMHL-UHFFFAOYSA-N	InChI=1/C19H24N2O3/c1-13(7-8-14-5-3-2-4-6-14)21-12-18(23)15-9-10-17(22)16(11-15)19(20)24/h2-6,9-11,13,18,21-23H,7-8,12H2,1H3,(H2,20,24)	DSSTox_Low	LC	LC	0.01	1	2.64	1.56079	2.42162	8.0496	9.80078	1.25841	1.88651	positive charge
550	Torasemide	CC(C)NC(=O)NS(=O)(=O)C1=C(NC2=CC(C)=CC=C2)C=CN=C1	348.126	C16H20N4O3S	DTXSID2023690	41781	38123	56211-40-6	CAS_RN: 56211-40-6	NGBFQHCMQULJNZ-UHFFFAOYSA-N	InChI=1S/C16H20N4O3S/c1-11(2)18-16(21)20-24(22,23)15-10-17-8-7-14(15)19-13-6-4-5-12(3)9-13/h4-11H,1-3H3,(H,17,19)(H2,18,20,21)	DSSTox_Low	LC	LC	0.00968	1.12	3.43	1.53313	2.91399	5.92254	4.19782	1.11894	1.8639	negative charge
551	Trifloxystrobin CGA 321113	CO\N=C(\C(O)=O)C1=C(CO\N=C(/C)C2=CC(=CC=C2)C(F)(F)F)C=CC=C1	394.114	C19H17F3N2O4	DTXSID50892513	22899348	19122067	252913-85-2	CAS_RN: 252913-85-2	ISZQNKFXNXQTTF-NACSPRHISA-N	InChI=1S/C19H17F3N2O4/c1-12(13-7-5-8-15(10-13)19(20,21)22)23-28-11-14-6-3-4-9-16(14)17(18(25)26)24-27-2/h3-10H,11H2,1-2H3,(H,25,26)/b23-12+,24-17+	DSSTox_High	LC	LC	70.1	0.98	4.13	-0.603574	3.79941	3.24146	2.24887	0.97883	4.13465	negative charge
552	Candesartan	CCOC1=NC2=CC=CC(C(O)=O)=C2N1CC1=CC=C(C=C1)C1=C(C=CC=C1)C1=NN=NN1	440.16	C24H20N6O3	DTXSID0022725	2541	2445	139481-59-7	CAS_RN: 139481-59-7	HTQMVQVXFRQIKW-UHFFFAOYSA-N	InChI=1S/C24H20N6O3/c1-2-33-24-25-20-9-5-8-19(23(31)32)21(20)30(24)14-15-10-12-16(13-11-15)17-6-3-4-7-18(17)22-26-28-29-27-22/h3-13H,2,14H2,1H3,(H,31,32)(H,26,27,28,29)	DSSTox_Low	LC	LC	3.09	0.04	4.15	-0.905756	4.01791	3.43789	1.49833	-0.296631	4.67641	negative charge
553	Cyclohexylamine	NC1CCCCC1	99.1048	C6H13N	DTXSID1023996	7965	7677	108-91-8	CAS_RN: 108-91-8	PAFZNILMFXTMIY-UHFFFAOYSA-N	InChI=1S/C6H13N/c7-6-4-2-1-3-5-6/h6H,1-5,7H2	DSSTox_Low	LC	LC	0.369	-1.53	1.17	-1.70197	1.21293		10.4548	-1.56939	1.17381	positive charge
554	5-Aminonaphthalene-2-sulfonic acid	NC1=CC=CC2=CC(=CC=C12)S(O)(=O)=O	223.03	C10H9NO3S	DTXSID6059497	8408	8101	119-79-9	CAS_RN: 119-79-9	UWPJYQYRSWYIGZ-UHFFFAOYSA-N	InChI=1S/C10H9NO3S/c11-10-3-1-2-7-6-8(15(12,13)14)4-5-9(7)10/h1-6H,11H2,(H,12,13,14)	Public_High	LC	LC	0.0167	-1.05	-0.13	-3.01685	0.0577423	-2.18872	3.58372	-1.05239	1.09197	negative charge
555	1-Naphthol-5-sulfonic acid	OC1=C2C=CC=C(C2=CC=C1)S(O)(=O)=O	224.014	C10H8O4S	DTXSID0059459	67025	60378	117-59-9	CAS_RN: 117-59-9	YLKCHWCYYNKADS-UHFFFAOYSA-N	InChI=1S/C10H8O4S/c11-9-5-1-4-8-7(9)3-2-6-10(8)15(12,13)14/h1-6,11H,(H,12,13,14)	Public_High	LC	LC	0.0183	-0.54	0.27	-2.40703	0.633824	-1.9723	-5.60026	-0.539477	1.84006	negative charge
556	Decylsulfate	CCCCCCCCCCOS(O)(=O)=O	238.124	C10H22O4S	DTXSID8042428	8904	8564	142-98-3	CAS_RN: 142-98-3	CSMFSDCPJHNZRY-UHFFFAOYSA-N	InChI=1S/C10H22O4S/c1-2-3-4-5-6-7-8-9-10-14-15(11,12)13/h2-10H2,1H3,(H,11,12,13)	DSSTox_Low	LC	LC	0.0618	1	3.31	0.866801	2.82974	-1.45086		1.15132	3.52772	negative charge
557	4-Methylmorpholine-N-oxide	C[N+]1([O-])CCOCC1	117.079	C5H11NO2	DTXSID3029287	82029	74032	7529-22-8	CAS_RN: 7529-22-8	LFTLOKWAGJYHHR-UHFFFAOYSA-N	InChI=1S/C5H11NO2/c1-6(7)2-4-8-5-3-6/h2-5H2,1H3	DSSTox_Low	LC	LC	0.00524	-1.15	-1.15	-0.878214	-0.877772		3.60941	-1.15272	-1.15271	no charge
558	2-Chloronaphthalene	ClC1=CC2=CC=CC=C2C=C1	162.024	C10H7Cl	DTXSID8023971	7056	6789	91-58-7	CAS_RN: 91-58-7	CGYGETOMCSJHJU-UHFFFAOYSA-N	InChI=1S/C10H7Cl/c11-10-6-5-8-3-1-2-4-9(8)7-10/h1-7H	DSSTox_Low	GC	GC	5.8	3.57	4.02	3.92773	3.92773			3.56677	3.56677	not ionizable
559	Pentachloroethane	ClC(Cl)C(Cl)(Cl)Cl	199.852	C2HCl5	DTXSID7021104	6419	6179	76-01-7	CAS_RN: 76-01-7	BNIXVQGCZULYKV-UHFFFAOYSA-N	InChI=1S/C2HCl5/c3-1(4)2(5,6)7/h1H	DSSTox_Low	GC	GC	1.77	3.08	3.2	3.19434	3.19434			3.07987	3.07987	not ionizable
560	Hexachlorobutadiene	ClC(Cl)=C(Cl)C(Cl)=C(Cl)Cl	257.813	C4Cl6	DTXSID7020683	6901	6635	87-68-3	CAS_RN: 87-68-3	RWNKSTSCBHKHTB-UHFFFAOYSA-N	InChI=1S/C4Cl6/c5-1(3(7)8)2(6)4(9)10	DSSTox_Low	GC	GC	26.8	3.62	4.57	4.29616	4.29616			3.61621	3.61621	not ionizable
561	Hexachloropropene	ClC(Cl)=C(Cl)C(Cl)(Cl)Cl	245.813	C3Cl6	DTXSID7062039	15902	15113	1888-71-7	CAS_RN: 1888-71-7	VFDYKPARTDCDCU-UHFFFAOYSA-N	InChI=1S/C3Cl6/c4-1(2(5)6)3(7,8)9	Public_High	GC	GC	10.9	3.47	4.47	4.34724	4.34724			3.46902	3.46902	not ionizable
562	PCB 18	ClC1=CC(=C(Cl)C=C1)C1=C(Cl)C=CC=C1	255.961	C12H7Cl3	DTXSID6073491	37803	34664	37680-65-2	CAS_RN: 37680-65-2	DCMURXAZTZQAFB-UHFFFAOYSA-N	InChI=1S/C12H7Cl3/c13-8-5-6-12(15)10(7-8)9-3-1-2-4-11(9)14/h1-7H	Public_High	GC	GC	94.3	5.43	5.5	5.51559	5.51559			5.43261	5.43261	not ionizable
563	Endrin ketone	[H][C@@]12C[C@@]3([H])[C@@]([H])(C1=O)[C@@]1(Cl)[C@H](Cl)[C@@]4(Cl)[C@]2([H])[C@]3([H])[C@]1(Cl)C4(Cl)Cl	377.871	C12H8Cl6O	DTXSID00872845	71312648	57426878	53494-70-5	CAS_RN: 53494-70-5	IZHZFAQWVKBTSL-YTMKBKNTSA-N	InChI=1/C12H8Cl6O/c13-8-9(14)6-2-1-3(7(6)19)4-5(2)11(9,16)12(17,18)10(4,8)15/h2-6,8H,1H2/t2-,3+,4+,5-,6+,8+,9-,10+,11-/s2	DSSTox_High	GC	GC	19.1	3.34	4.32	4.42192	4.42192	19.168	-7.52206	4.32027	4.32027	no charge
564	Endrin aldehyde	Cl[C@@]12[C@@H]3C4CC(C=O)C5C4C(Cl)([C@]13Cl)C(Cl)(Cl)[C@@]25Cl	377.871	C12H8Cl6O	DTXSID0047743	138394063	455799	7421-93-4	CAS_RN: 7421-93-4	HCTWZIFNBBCVGM-YFQUMFGZSA-N	InChI=1/C12H8Cl6O/c13-8-5-3(2-19)1-4-6(5)9(14,12(8,17)18)11(16)7(4)10(8,11)15/h2-7H,1H2/t3-,4-,5+,6-,7-,8+,9+,10+,11-/s2	DSSTox_High	GC	GC	35.6	3.32	3.64	4.19907	4.19907	17.2575	-7.02872	3.64223	3.64223	no charge
565	delta-HCH	Cl[C@H]1[C@H](Cl)[C@@H](Cl)[C@H](Cl)[C@H](Cl)[C@@H]1Cl	287.86	C6H6Cl6	DTXSID5024134	727	10430682	319-86-8	CAS_RN: 319-86-8	JLYXXMFPNIAWKQ-GPIVLXJGSA-N	InChI=1/C6H6Cl6/c7-1-2(8)4(10)6(12)5(11)3(1)9/h1-6H/t1-,2-,3-,4+,5-,6-	DSSTox_High	GC	GC	17	3.82	3.82	3.94196	3.94196			4.34554	4.34554	not ionizable
566	Endrin	ClC1=C(Cl)[C@]2(Cl)[C@@H]3[C@H]4C[C@H]([C@@H]5O[C@H]45)[C@@H]3[C@@]1(Cl)C2(Cl)Cl	377.871	C12H8Cl6O	DTXSID6020561	12358480	10308856	72-20-8	CAS_RN: 72-20-8	DFBKLUNHFCTMDC-GKRDHZSOSA-N	InChI=1/C12H8Cl6O/c13-8-9(14)11(16)5-3-1-2(6-7(3)19-6)4(5)10(8,15)12(11,17)18/h2-7H,1H2/t2-,3+,4-,5+,6-,7+,10-,11+	DSSTox_High	GC	GC	103	3.95	4.94	4.77292	4.77292		-4.2068	3.94718	3.94718	no charge
567	Butocarboxim	CNC(=O)ON=C(C)C(C)SC	190.078	C7H14N2O2S	DTXSID5058062	36879	33840	34681-10-2	CAS_RN: 34681-10-2	SFNPDDSJBGRXLW-UHFFFAOYSA-N	InChI=1/C7H14N2O2S/c1-5(6(2)12-4)9-11-7(10)8-3/h6H,1-4H3,(H,8,10)	DSSTox_High	LC	LC	0.127	1.25	1.25	0.758323	1.22915	14.3296	1.33387	1.33112	1.33112	no charge
568	Daminozide	CN(C)NC(=O)CCC(O)=O	160.085	C6H12N2O3	DTXSID9020370	15331	14593	1596-84-5	CAS_RN: 1596-84-5	NOQGZXFMHARMLW-UHFFFAOYSA-N	InChI=1S/C6H12N2O3/c1-8(2)7-5(9)3-4-6(10)11/h3-4H2,1-2H3,(H,7,9)(H,10,11)	DSSTox_Low	LC	LC	0.0324	-3.29	-1.15	-4.49656	-1.13805	4.49906	2.19014	-4.15186	-1.33613	negative charge
569	Imazapyr	CC(C)C1(C)N=C(NC1=O)C1=NC=CC=C1C(O)=O	261.111	C13H15N3O3	DTXSID8034665	54738	49445	81334-34-1	CAS_RN: 81334-34-1	CLQMBPJKHLGMQK-UHFFFAOYSA-N	InChI=1/C13H15N3O3/c1-7(2)13(3)12(19)15-10(16-13)9-8(11(17)18)5-4-6-14-9/h4-7H,1-3H3,(H,17,18)(H,15,16,19)	DSSTox_Low	LC	LC	0.00256	-1.86	0.47	-2.24198	0.789613	3.6559	1.64746	-1.86376	1.46495	negative charge
570	(Methoxymethyl)triphenylphosphonium	COC[P+](C1=CC=CC=C1)(C1=CC=CC=C1)C1=CC=CC=C1	307.125	C20H20OP		2723799	2005990		CAS_RN: 4009-98-7	SDMCZCALYDCRBH-UHFFFAOYSA-N	InChI=1S/C20H20OP/c1-21-17-22(18-11-5-2-6-12-18,19-13-7-3-8-14-19)20-15-9-4-10-16-20/h2-16H,17H2,1H3/q+1		LC	LC	0.686	0.7	3.95	2.99468	2.99468		-4.28368	4.32995	4.32995	positive charge (permanent)
571	1,3-Dimethyl-2-imidazolidinone	CN1CCN(C)C1=O	114.079	C5H10N2O	DTXSID1073153	6661	6409	80-73-9	CAS_RN: 80-73-9	CYSGHNMQYZDMIA-UHFFFAOYSA-N	InChI=1S/C5H10N2O/c1-6-3-4-7(2)5(6)8/h3-4H2,1-2H3	Public_High	LC	LC	0.00317	0.38	0.21	-0.0182143	-0.0181016		-2.0201	-0.640655	-0.640655	no charge
572	1,3-Diphenylguanidine	N=C(NC1=CC=CC=C1)NC1=CC=CC=C1	211.111	C13H13N3	DTXSID3025178	7594	7313	102-06-7	CAS_RN: 102-06-7	OWRCNXZUPFZXOS-UHFFFAOYSA-N	InChI=1S/C13H13N3/c14-13(15-11-7-3-1-4-8-11)16-12-9-5-2-6-10-12/h1-10H,(H3,14,15,16)	DSSTox_Low	LC	LC	0.0683	1.28	2.97	1.42157	2.88944		9.38483	1.27905	3.13132	positive charge
573	1-Butyl-3-methyl-imidazolium	CCCCN1C=C[N+](C)=C1	139.123	C8H15N2	DTXSID6047238	2734162	2015918	80432-08-2	CAS_RN: 80432-08-2	IQQRAVYLUAZUGX-UHFFFAOYSA-N	InChI=1S/C8H15N2/c1-3-4-5-10-7-6-9(2)8-10/h6-8H,3-5H2,1-2H3/q+1	DSSTox_Low	LC	LC	2.05	-2.15	-2.15	-1.30762	-1.18819			-2.14598	-2.14598	positive charge (permanent)
574	1-Methylimidazole	CN1C=CN=C1	82.0531	C4H6N2	DTXSID6052291	1390	1348	616-47-7	CAS_RN: 616-47-7	MCTWTZJPVLRJOU-UHFFFAOYSA-N	InChI=1S/C4H6N2/c1-6-3-2-5-4-6/h2-4H,1H3	DSSTox_High	LC	LC	0.19	0.03	0.08	-0.0359009	0.082277		6.57506	0.0342707	0.0784519	no charge
575	2-Hydroxyquinoline	O=C1NC2=CC=CC=C2C=C1	145.053	C9H7NO	DTXSID1058769	6038	5816	59-31-4	CAS_RN: 59-31-4	LISFMEBWQUVKPJ-UHFFFAOYSA-N	InChI=1S/C9H7NO/c11-9-6-5-7-3-1-2-4-8(7)10-9/h1-6H,(H,10,11)	Public_High	LC	LC	0.164	1.31	1.32	0.61764	1.40938	13.9525	-2.18668	1.59714	1.59714	no charge
576	4-Hydroxyquinoline	O=C1C=CNC2=CC=CC=C12	145.053	C9H7NO	DTXSID50209980	69141	62357	611-36-9	CAS_RN: 611-36-9	PMZDQRJGMBOQBF-UHFFFAOYSA-N	InChI=1S/C9H7NO/c11-9-5-6-10-8-4-2-1-3-7(8)9/h1-6H,(H,10,11)	Public_Medium	LC	LC	0.136	1.23	1.34	1.08036	1.17255	15.3575	0.824921	1.94993	1.94993	no charge
577	Ciclopirox	CC1=CC(=O)N(O)C(=C1)C1CCCCC1	207.126	C12H17NO2	DTXSID9048564	2749	2647	29342-05-0	CAS_RN: 29342-05-0	SCKYRAXSEDYPSA-UHFFFAOYSA-N	InChI=1S/C12H17NO2/c1-9-7-11(13(15)12(14)8-9)10-5-3-2-4-6-10/h7-8,10,15H,2-6H2,1H3	DSSTox_High	LC	LC	0.509	1	2.07	1.43893	2.05141	6.84214	-6.19413	1.55916	2.21659	negative charge
578	7-(Ethylamino)-4-methylcoumarin	CCNC1=CC=C2C(C)=CC(=O)OC2=C1	203.095	C12H13NO2	DTXSID1067417	120061	107184	28821-18-3	CAS_RN: 28821-18-3	OTNIKUTWXUODJZ-UHFFFAOYSA-N	InChI=1S/C12H13NO2/c1-3-13-9-4-5-10-8(2)6-12(14)15-11(10)7-9/h4-7,13H,3H2,1-2H3	Public_High	LC	LC	0.111	1.91	2.03	2.11117	2.12129		4.26834	1.91202	1.91234	no charge
579	Amidosulfuron	COC1=CC(OC)=NC(N=C(O)NS(=O)(=O)N(C)S(C)(=O)=O)=N1	369.041	C9H15N5O7S2	DTXSID7057945	91777	82874	120923-37-7	CAS_RN: 120923-37-7	CTTHWASMBLQOFR-UHFFFAOYSA-N	InChI=1S/C9H15N5O7S2/c1-14(22(4,16)17)23(18,19)13-9(15)12-8-10-6(20-2)5-7(11-8)21-3/h5H,1-4H3,(H2,10,11,12,13,15)	DSSTox_High	LC	LC	0.00378	-4.09	-0.38	-3.78451	-0.103126	1.18347	-0.271297	-4.08585	-0.381845	negative charge
580	5-Carboline	N1C2=CC=CC=C2C2=C1C=CN=C2	168.069	C11H8N2	DTXSID80179147	130802	115684	244-69-9	CAS_RN: 244-69-9	RDMFHRSPDKWERA-UHFFFAOYSA-N	InChI=1S/C11H8N2/c1-2-4-10-8(3-1)9-7-12-6-5-11(9)13-10/h1-7,13H	Public_Medium	LC	LC	0.0157	1.26	2.65	1.51233	2.46079	13.1949	8.13237	1.25977	1.87321	positive charge
581	Carboline	N1C2=CC=CC=C2C2=C1N=CC=C2	168.069	C11H8N2	DTXSID40179148	67486	60810	244-76-8	CAS_RN: 244-76-8	BPMFPOGUJAAYHL-UHFFFAOYSA-N	InChI=1S/C11H8N2/c1-2-6-10-8(4-1)9-5-3-7-12-11(9)13-10/h1-7H,(H,12,13)	Public_Medium	LC	LC	0.0247	2.24	2.56	2.36426	2.57527	14.166	2.12898	2.24067	2.24068	no charge
582	Norharmane	N1C2=CN=CC=C2C2=C1C=CC=C2	168.069	C11H8N2	DTXSID2021070	64961	58486	244-63-3	CAS_RN: 244-63-3	AIFRHYZBTHREPW-UHFFFAOYSA-N	InChI=1S/C11H8N2/c1-2-4-10-8(3-1)9-5-6-12-7-11(9)13-10/h1-7,13H	DSSTox_Low	LC	LC	0.0157	1.87	2.78	1.80208	2.56739	13.2239	5.28448	1.87024	1.87321	no charge
583	Harmine	COC1=CC2=C(C=C1)C1=C(N2)C(C)=NC=C1	212.095	C13H12N2O	DTXSID30196066	5280953	4444445	442-51-3	CAS_RN: 442-51-3	BXNJHAXVSOCGBA-UHFFFAOYSA-N	InChI=1S/C13H12N2O/c1-8-13-11(5-6-14-8)10-4-3-9(16-2)7-12(10)15-13/h3-7,15H,1-2H3	Public_Medium	LC	LC	0.285	1.61	2.91	2.14862	2.74301	13.543	6.15384	1.82382	1.84691	no charge
584	Dimoxystrobin	CNC(=O)C(=N\OC)\C1=CC=CC=C1COC1=C(C)C=CC(C)=C1	326.163	C19H22N2O3	DTXSID3057981	10936292	9111528	149961-52-4	CAS_RN: 149961-52-4	WXUZAHCNPWONDH-DYTRJAOYSA-N	InChI=1S/C19H22N2O3/c1-13-9-10-14(2)17(11-13)24-12-15-7-5-6-8-16(15)18(21-23-4)19(22)20-3/h5-11H,12H2,1-4H3,(H,20,22)/b21-18+	DSSTox_High	LC	LC	0.897	3.89	3.89	3.28361	3.30803	14.6767	1.12318	3.88831	3.88831	no charge
585	Dioctylsulfosuccinate	CCCCC(CC)COC(=O)CC(C(=O)OCC(CC)CCCC)S(O)(=O)=O	422.234	C20H38O7S	DTXSID1044279	11339	10862	10041-19-7	CAS_RN: 10041-19-7	HNSDLXPSAYFUHK-UHFFFAOYSA-N	InChI=1/C20H38O7S/c1-5-9-11-16(7-3)14-26-19(21)13-18(28(23,24)25)20(22)27-15-17(8-4)12-10-6-2/h16-18H,5-15H2,1-4H3,(H,23,24,25)	DSSTox_Low	LC	LC	0.0297	1.01	4.52	2.79558	4.75459	-0.747715	-6.86786	2.86168	5.23807	negative charge
586	Diphenylphosphine oxide	O=[P+](C1=CC=CC=C1)C1=CC=CC=C1	201.046	C12H10OP	DTXSID60422562	6327869	4886281	4559-70-0	CAS_RN: 4559-70-0	YFPJFKYCVYXDJK-UHFFFAOYSA-N	InChI=1S/C12H10OP/c13-14(11-7-3-1-4-8-11)12-9-5-2-6-10-12/h1-10H/q+1	Public_Low	LC	LC	0.0904	1.31	2.62	2.07376	2.26584			2.61715	2.61715	positive charge (permanent)
587	Flumioxazin	FC1=CC2=C(C=C1N1C(=O)C3=C(CCCC3)C1=O)N(CC#C)C(=O)CO2	354.102	C19H15FN2O4	DTXSID7032555	92425	83443	103361-09-7	CAS_RN: 103361-09-7	FOUWCSDKDDHKQP-UHFFFAOYSA-N	InChI=1S/C19H15FN2O4/c1-2-7-21-15-9-14(13(20)8-16(15)26-10-17(21)23)22-18(24)11-5-3-4-6-12(11)19(22)25/h1,8-9H,3-7,10H2	DSSTox_High	LC	LC	0.507	1.48	2	1.99366	1.99367		1.03366	1.47846	1.47846	no charge
588	Gabapentin-Lactam	O=C1CC2(CN1)CCCCC2	153.115	C9H15NO	DTXSID40215070	47457	43180	64744-50-9	CAS_RN: 64744-50-9	JAWPQJDOQPSNIQ-UHFFFAOYSA-N	InChI=1S/C9H15NO/c11-8-6-9(7-10-8)4-2-1-3-5-9/h1-7H2,(H,10,11)	Public_Medium	LC	LC	0.122	1.03	1.49	1.47749	1.47754	14.9219	-1.23865	1.03334	1.03334	no charge
589	Indoxacarb	COC(=O)N(C(=O)N1CO[C@]2(CC3=C(C=CC(Cl)=C3)C2=N1)C(=O)OC)C1=CC=C(OC(F)(F)F)C=C1	527.071	C22H17ClF3N3O7	DTXSID1032690	107720	96889	173584-44-6	CAS_RN: 173584-44-6	VBCVPMMZEGZULK-NRFANRHFSA-N	InChI=1S/C22H17ClF3N3O7/c1-33-18(30)21-10-12-9-13(23)3-8-16(12)17(21)27-28(11-35-21)19(31)29(20(32)34-2)14-4-6-15(7-5-14)36-22(24,25)26/h3-9H,10-11H2,1-2H3/t21-/m0/s1	DSSTox_High	LC	LC	0.121	3.7	4.33	4.18733	4.47368		-1.43566	5.38944	5.38944	no charge
590	Isoxaben	CCC(C)(CC)C1=NOC(NC(=O)C2=C(OC)C=CC=C2OC)=C1	332.174	C18H24N2O4	DTXSID8024159	73672	66323	82558-50-7	CAS_RN: 82558-50-7	PMHURSZHKKJGBM-UHFFFAOYSA-N	InChI=1S/C18H24N2O4/c1-6-18(3,7-2)14-11-15(24-20-14)19-17(21)16-12(22-4)9-8-10-13(16)23-5/h8-11H,6-7H2,1-5H3,(H,19,21)	DSSTox_Low	LC	LC	0.502	3.6	3.97	3.86442	3.86444	11.3452	0.244357	4.02362	4.02367	no charge
591	Methyltriphenylphosphonium	C[P+](C1=CC=CC=C1)(C1=CC=CC=C1)C1=CC=CC=C1	277.114	C19H18P	DTXSID20166591	74506	67087	15912-74-0	CAS_RN: 15912-74-0	AZFQCTBZOPUVOW-UHFFFAOYSA-N	InChI=1S/C19H18P/c1-20(17-11-5-2-6-12-17,18-13-7-3-8-14-18)19-15-9-4-10-16-19/h2-16H,1H3/q+1	Public_Medium	LC	LC	1.4	0.73	4.73	3.57671	3.57671			4.73157	4.73157	positive charge (permanent)
592	S-Metolachlor NOA 413173	CCC1=CC=CC(C)=C1N(C(C)C(O)=O)C(=O)CS(O)(=O)=O	329.093	C14H19NO6S		71312478	57334360		CAS_RN: 1418095-19-8	WOXWIWNBIJDJHI-JTQLQIEISA-N	InChI=1S/C14H19NO6S/c1-4-11-7-5-6-9(2)13(11)15(10(3)14(17)18)12(16)8-22(19,20)21/h5-7,10H,4,8H2,1-3H3,(H,17,18)(H,19,20,21)		LC	LC	0.0342	-3.87	1	-3.54942	0.86448	-0.87888	-8.25893	-3.86859	1.7907	negative charge
593	Tetrapropylammonium	CCC[N+](CCC)(CCC)CCC	186.222	C12H28N	DTXSID6047026	9559	9184	13010-31-6	CAS_RN: 13010-31-6	OSBSFAARYOCBHB-UHFFFAOYSA-N	InChI=1S/C12H28N/c1-5-9-13(10-6-2,11-7-3)12-8-4/h5-12H2,1-4H3/q+1	DSSTox_Low	LC	LC	0.121	-0.45	-0.45	-1.68299	-0.826672			-0.454846	-0.454846	positive charge (permanent)
594	Pyridaben	CC(C)(C)N1N=CC(SCC2=CC=C(C=C2)C(C)(C)C)=C(Cl)C1=O	364.138	C19H25ClN2OS	DTXSID5032573	91754	82852	96489-71-3	CAS_RN: 96489-71-3	DWFZBUWUXWZWKD-UHFFFAOYSA-N	InChI=1S/C19H25ClN2OS/c1-18(2,3)14-9-7-13(8-10-14)12-24-15-11-21-22(19(4,5)6)17(23)16(15)20/h7-11H,12H2,1-6H3	DSSTox_High	LC	LC	10.8	5.2	5.44	5.58646	5.58667		-4.12233	5.2049	5.2049	no charge
595	Pyriproxyfen	CC(COC1=CC=C(OC2=CC=CC=C2)C=C1)OC1=NC=CC=C1	321.136	C20H19NO3	DTXSID1032640	91753	82851	95737-68-1	CAS_RN: 95737-68-1	NHDHVHZZCFYRSB-UHFFFAOYSA-N	InChI=1/C20H19NO3/c1-16(23-20-9-5-6-14-21-20)15-22-17-10-12-19(13-11-17)24-18-7-3-2-4-8-18/h2-14,16H,15H2,1H3	DSSTox_High	LC	LC	2.07	4.48	4.48	4.47747	4.47748		2.86474	4.75326	4.75327	no charge
596	Tepraloxydim	CCC(=NOC\C=C\Cl)C1=C(O)CC(CC1=O)C1CCOCC1	341.139	C17H24ClNO4	DTXSID7034252	136055781	38772537	149979-41-9	CAS_RN: 149979-41-9	IOYNQIMAUDJVEI-ZFNPBRLTSA-N	InChI=1/C17H24ClNO4/c1-2-14(19-23-7-3-6-18)17-15(20)10-13(11-16(17)21)12-4-8-22-9-5-12/h3,6,12-13,20H,2,4-5,7-11H2,1H3/b6-3+,19-14?	DSSTox_High	LC	LC	0.595	1	3.22	2.39523	3.19856	5.09602	1.69684	0.626889	2.90865	negative charge
597	Trichlorfon	COP(=O)(OC)C(O)C(Cl)(Cl)Cl	255.923	C4H8Cl3O4P	DTXSID0021389	5853	5644	52-68-6	CAS_RN: 52-68-6	NFACJZMKEDPNKN-UHFFFAOYSA-N	InChI=1/C4H8Cl3O4P/c1-10-12(9,11-2)3(8)4(5,6)7/h3,8H,1-2H3	DSSTox_Low	LC	LC	0.0957	1	0.73	0.831106	0.831512	10.1182	-4.93409	1.13743	1.13826	no charge
598	Azoxystrobin acid	CO\C=C(\C(O)=O)C1=CC=CC=C1OC1=CC(OC2=CC=CC=C2C#N)=NC=N1	389.101	C21H15N3O5	DTXSID10891507	66685656	28184900	1185255-09-7	CAS_RN: 1185255-09-7	IKCXDZCEWZARFL-FOWTUZBSSA-N	InChI=1S/C21H15N3O5/c1-27-12-16(21(25)26)15-7-3-5-9-18(15)29-20-10-19(23-13-24-20)28-17-8-4-2-6-14(17)11-22/h2-10,12-13H,1H3,(H,25,26)/b16-12+	Public_High	LC	LC	2.43	0.35	3.47	-0.186166	3.41073	3.17626	1.88636	0.387411	3.55086	negative charge
599	Dimethenamid ESA	COCC(C)N(C(=O)CS(O)(=O)=O)C1=C(C)SC=C1C	321.07	C12H19NO5S2	DTXSID50891445	6426850	4932270	205939-58-8	CAS_RN: 205939-58-8	YMYKMSAZEZQEER-UHFFFAOYSA-N	InChI=1/C12H19NO5S2/c1-8-6-19-10(3)12(8)13(9(2)5-18-4)11(14)7-20(15,16)17/h6,9H,5,7H2,1-4H3,(H,15,16,17)	DSSTox_Low	LC	LC	0.00592	-0.79	1.58	-2.02851	1.13135	-0.786892	-4.112	-0.794529	1.58187	negative charge
600	Mesotrione MNBA	CS(=O)(=O)C1=CC(=C(C=C1)C(O)=O)[N+]([O-])=O	244.999	C8H7NO6S	DTXSID0074639	184292	160237	110964-79-9	CAS_RN: 110964-79-9	QNOUABMNRMROSL-UHFFFAOYSA-N	InChI=1S/C8H7NO6S/c1-16(14,15)5-2-3-6(8(10)11)7(4-5)9(12)13/h2-4H,1H3,(H,10,11)	Public_High	LC	LC	0.0254	-2.45	0.41	-3.57862	0.484383	0.644023		-3.11809	0.411121	negative charge
601	Metazachlor OA	CC1=CC=CC(C)=C1N(CN1C=CC=N1)C(=O)C(O)=O	273.111	C14H15N3O3	DTXSID00891455	86290103	24721983		CAS_RN: 1231244-60-2	PHMHHVKFXZNTKU-UHFFFAOYSA-N	InChI=1S/C14H15N3O3/c1-10-5-3-6-11(2)12(10)17(13(18)14(19)20)9-16-8-4-7-15-16/h3-8H,9H2,1-2H3,(H,19,20)	Public_High	LC	LC	0.125	-1.09	1.85	-1.38179	2.04122	3.03109	2.15307	-1.09345	1.84675	negative charge
602	Quinmerac BH518-2	OC(=O)C1=CN=C2C(C=CC(Cl)=C2C(O)=O)=C1	250.999	C11H6ClNO4	DTXSID00536258	13309794	14718821	90717-07-0	CAS_RN: 90717-07-0	ZYIDIAPHYHJMCU-UHFFFAOYSA-N	InChI=1S/C11H6ClNO4/c12-7-2-1-5-3-6(10(14)15)4-13-9(5)8(7)11(16)17/h1-4H,(H,14,15)(H,16,17)	Public_Low	LC	LC	0.0608	-2	2.05	-3.29954	2.037	3.33263	0.298117	-4.59469	2.05011	negative charge
603	Methyldesphenylchloridazon	CN1N=CC(N)=C(Cl)C1=O	159.02	C5H6ClN3O	DTXSID80891453	594330	516658	17254-80-7	CAS_RN: 17254-80-7	XNSGCNYTNLWRKM-UHFFFAOYSA-N	InChI=1S/C5H6ClN3O/c1-9-5(10)4(6)3(7)2-8-9/h2H,7H2,1H3	DSSTox_High	LC	LC	0.0453	0.6	0.54	0.165815	0.167811	19.7918	-1.84088	-0.552516	-0.552516	no charge
604	Prochloraz BTS44596	CCCN(CCOC1=C(Cl)C=C(Cl)C=C1Cl)C(N)=O	324.02	C12H15Cl3N2O2	DTXSID10363092	1475957	1217696	139520-94-8	CAS_RN: 139520-94-8	MPNJTIZLDHWBFX-UHFFFAOYSA-N	InChI=1S/C12H15Cl3N2O2/c1-2-3-17(12(16)18)4-5-19-11-9(14)6-8(13)7-10(11)15/h6-7H,2-5H2,1H3,(H2,16,18)	Public_Low	LC	LC	0.669	3.42	3.42	3.50347	3.50352	14.3438	-1.46957	3.41903	3.41903	no charge
605	2-Hydroxydesethylterbuthylazine	CC(C)(C)NC1=NC(N)=NC(O)=N1	183.112	C7H13N5O	DTXSID60216887	6455361	4957628			NUISVCFZNCYUIM-UHFFFAOYSA-N	InChI=1S/C7H13N5O/c1-7(2,3)12-5-9-4(8)10-6(13)11-5/h1-3H3,(H4,8,9,10,11,12,13)	Public_Medium	LC	LC	0.0101	1	1.69	0.264913	1.63569	14.0161	4.1141	1.28611	1.28634	no charge
606	Tritosulfuron metabolite BH 635-2	NS(=O)(=O)C1=CC=CC=C1C(F)(F)F	225.007	C7H6F3NO2S	DTXSID80380751	2778018	2058284	1869-24-5	CAS_RN: 1869-24-5	AFFPZJFLSDVZBV-UHFFFAOYSA-N	InChI=1S/C7H6F3NO2S/c8-7(9,10)5-3-1-2-4-6(5)14(11,12)13/h1-4H,(H2,11,12,13)	Public_Low	LC	LC	0.374	1.13	1.46	1.4118	1.47085	8.94169		1.44624	1.45713	no charge
607	Vancomycin	CN[C@H](CC(C)C)C(=O)N[C@@H]1[C@H](O)C2=CC=C(OC3=CC4=CC(OC5=CC=C(C=C5Cl)[C@@H](O)[C@@H]5NC(=O)[C@H](NC(=O)[C@@H]4NC(=O)[C@H](CC(N)=O)NC1=O)C1=CC=C(O)C(=C1)C1=C(O)C=C(O)C=C1[C@H](NC5=O)C(O)=O)=C3O[C@@H]1O[C@H](CO)[C@@H](O)[C@H](O)[C@H]1O[C@H]1C[C@](C)(N)[C@H](O)[C@H](C)O1)C(Cl)=C2	1447.43	C66H75Cl2N9O24	DTXSID0042664	14969	14253	1404-90-6	CAS_RN: 1404-90-6	MYPYJXKWCTUITO-LYRMYLQWSA-N	InChI=1S/C66H75Cl2N9O24/c1-23(2)12-34(71-5)58(88)76-49-51(83)26-7-10-38(32(67)14-26)97-40-16-28-17-41(55(40)101-65-56(54(86)53(85)42(22-78)99-65)100-44-21-66(4,70)57(87)24(3)96-44)98-39-11-8-27(15-33(39)68)52(84)50-63(93)75-48(64(94)95)31-18-29(79)19-37(8	DSSTox_High	LC	LC	5.88e-10	-4.85	-2.06	-4.99712	-1.35714	2.98721	9.88871	-4.85424	-4.39022	zwitter ion
608	Tylosin	CC[C@H]1OC(=O)C[C@@H](O)[C@H](C)[C@@H](O[C@@H]2O[C@H](C)[C@@H](O[C@H]3C[C@@](C)(O)[C@@H](O)[C@H](C)O3)[C@@H]([C@H]2O)N(C)C)[C@@H](CC=O)C[C@@H](C)C(=O)\C=C\C(\C)=C\C1CO[C@@H]1O[C@H](C)[C@@H](O)[C@@H](OC)[C@H]1OC	915.519	C46H77NO17	DTXSID3043996	5284478	4447542	1401-69-0	CAS_RN: 1401-69-0	WBPYTXDJUQJLPQ-SZRMRBKTSA-N	InChI=1S/C46H77NO17/c1-13-33-30(22-58-45-42(57-12)41(56-11)37(52)26(5)60-45)18-23(2)14-15-31(49)24(3)19-29(16-17-48)39(25(4)32(50)20-34(51)62-33)64-44-38(53)36(47(9)10)40(27(6)61-44)63-35-21-46(8,55)43(54)28(7)59-35/h14-15,17-18,24-30,32-33,35-45,50,52-55	DSSTox_High	LC	LC	0.0166	1.25	1.8	1.3378	1.94331	12.4497	7.19532	2.10533	2.31591	no charge
609	Ivermectin B1a	CC[C@H](C)[C@H]1O[C@]2(CC[C@@H]1C)C[C@@H]1C[C@@H](C\C=C(C)\[C@@H](O[C@H]3C[C@H](OC)[C@@H](O[C@H]4C[C@H](OC)[C@@H](O)[C@H](C)O4)[C@H](C)O3)[C@@H](C)\C=C\C=C3/CO[C@@H]4[C@H](O)C(C)=C[C@@H](C(=O)O1)[C@]34O)O2	874.508	C48H74O14	DTXSID8023181	6321424	16736314	71827-03-7	CAS_RN: 71827-03-7	AZSNMRSAGSSBNP-XPNPUAGNSA-N	InChI=1S/C48H74O14/c1-11-25(2)43-28(5)17-18-47(62-43)23-34-20-33(61-47)16-15-27(4)42(26(3)13-12-14-32-24-55-45-40(49)29(6)19-35(46(51)58-34)48(32,45)52)59-39-22-37(54-10)44(31(8)57-39)60-38-21-36(53-9)41(50)30(7)56-38/h12-15,19,25-26,28,30-31,33-45,49-50,	DSSTox_High	LC	LC	24	5.83	5.83	4.84802	4.90961	12.4679	-3.44908	5.82574	5.82575	no charge
610	Methiocarb-sulfoxide phenol	CC1=CC(O)=CC(C)=C1S(C)=O	184.056	C9H12O2S	DTXSID20865052	3029900	2295156	22454-92-8	CAS_RN: 22454-92-8	ZHBBDQFXEDCQFI-UHFFFAOYSA-N	InChI=1/C9H12O2S/c1-6-4-8(10)5-7(2)9(6)12(3)11/h4-5,10H,1-3H3	DSSTox_High	LC	LC	0.061	1.4	1.43	1.38403	1.43847	8.56097	-6.50942	1.40114	1.42994	no charge
611	2-(Piperazin-1-yl)ethanamine	NCCN1CCNCC1	129.127	C6H15N3	DTXSID2021997	8795	8465	140-31-8	CAS_RN: 140-31-8	IMUDHTPIFIBORV-UHFFFAOYSA-N	InChI=1S/C6H15N3/c7-1-4-9-5-2-8-3-6-9/h8H,1-7H2	DSSTox_High	LC	LC	0.013	-4.53	-0.86	-4.19078	-0.899007		9.61439	-4.88576	-1.14274	positive charge
612	4-Hydroxy-1-(2-hydroxyethyl)-2,2,6,6-tetramethylpiperidine	CC1(C)CC(O)CC(C)(C)N1CCO	201.173	C11H23NO2	DTXSID4068795	104301	94161	52722-86-8	CAS_RN: 52722-86-8	STEYNUVPFMIUOY-UHFFFAOYSA-N	InChI=1S/C11H23NO2/c1-10(2)7-9(14)8-11(3,4)12(10)5-6-13/h9,13-14H,5-8H2,1-4H3	DSSTox_High	LC	LC	0.00721	-0.97	1.34	-1.30556	0.99088	15.0115	9.93159	-2.27625	0.21243	positive charge
613	Dicyclohexyl sulfosuccinate	OS(=O)(=O)C(CC(=O)OC1CCCCC1)C(=O)OC1CCCCC1	362.14	C16H26O7S	DTXSID3047213	90918	82099	137361-04-7	CAS_RN: 137361-04-7	QPSVFNQMURAADJ-UHFFFAOYSA-N	InChI=1/C16H26O7S/c17-15(22-12-7-3-1-4-8-12)11-14(24(19,20)21)16(18)23-13-9-5-2-6-10-13/h12-14H,1-11H2,(H,19,20,21)	DSSTox_High	LC	LC	0.0108	0	2.36	0.341098	2.29992	-0.812433	-6.87605	0.415061	2.79146	negative charge
614	Dimethachlor CGA369873	CC1=CC=CC(C)=C1NC(=O)CS(O)(=O)=O	243.057	C10H13NO4S		139292176				ZNKNVJGSYJFDHT-UHFFFAOYSA-N	InChI=1S/C10H13NO4S/c1-7-4-3-5-8(2)10(7)11-9(12)6-16(13,14)15/h3-5H,6H2,1-2H3,(H,11,12)(H,13,14,15)		LC	LC	0.00714	-0.94	0.53	-2.26554	0.493417	-0.896037	-8.92073	-0.941076	1.43532	negative charge
615	Dimethyl-5-sulfoisophthalate	COC(=O)C1=CC(=CC(=C1)C(=O)OC)S(O)(=O)=O	274.015	C10H10O7S	DTXSID9027071	67310	60642	138-25-0	CAS_RN: 138-25-0	HTXMGVTWXZBZNC-UHFFFAOYSA-N	InChI=1S/C10H10O7S/c1-16-9(11)6-3-7(10(12)17-2)5-8(4-6)18(13,14)15/h3-5H,1-2H3,(H,13,14,15)	DSSTox_Low	LC	LC	0.000463	-1.22	0.74	-3.24644	0.792033	-2.61882	-6.59853	-1.21529	1.16111	negative charge
616	Metazachlor BH479-12	CC1=C(N(CN2C=CC=N2)C(=O)C(O)=O)C(=CC=C1)C(O)=O	303.086	C14H13N3O5		139291822	71047188			DFJUHFNLKWOTIZ-UHFFFAOYSA-N	InChI=1S/C14H13N3O5/c1-9-4-2-5-10(13(19)20)11(9)17(12(18)14(21)22)8-16-7-3-6-15-16/h2-7H,8H2,1H3,(H,19,20)(H,21,22)		LC	LC	0.108	-3.74	1.01	-2.97314	1.02754	2.00257	2.58354	-5.35004	0.818553	negative charge
617	Phenyl phosphate	OP(O)(=O)OC1=CC=CC=C1	174.008	C6H7O4P	DTXSID6044981	12793	12267	701-64-4	CAS_RN: 701-64-4	CMPQUABWPXYYSH-UHFFFAOYSA-N	InChI=1S/C6H7O4P/c7-11(8,9)10-6-4-2-1-3-5-6/h1-5H,(H2,7,8,9)	DSSTox_Low	LC	LC	0.0438	-2.09	-0.11	-3.35184	0.240409	1.78894		-2.09365	1.01582	negative charge
618	Phenylethylmalonamide	CCC(C(N)=O)(C(N)=O)C1=CC=CC=C1	206.106	C11H14N2O2	DTXSID3025885	23611	22078	7206-76-0	CAS_RN: 7206-76-0	JFZHPFOXAAIUMB-UHFFFAOYSA-N	InChI=1S/C11H14N2O2/c1-2-11(9(12)14,10(13)15)8-6-4-3-5-7-8/h3-7H,2H2,1H3,(H2,12,14)(H2,13,15)	DSSTox_High	LC	LC	0.00114	0.73	0.21	-0.00012639	0.344257	15.7334	-5.63159	0.732371	0.732371	no charge
619	Trifloxystrobin NOA413161	CO\N=C(\C(O)=O)C1=CC=CC=C1CO\N=C(/C(O)=O)C1=CC(=CC=C1)C(F)(F)F	424.088	C19H15F3N2O6			71047417			FNMBGDHYHINSHI-TYNPDKIBSA-N	InChI=1S/C19H15F3N2O6/c1-29-23-16(18(27)28)14-8-3-2-5-12(14)10-30-24-15(17(25)26)11-6-4-7-13(9-11)19(20,21)22/h2-9H,10H2,1H3,(H,25,26)(H,27,28)/b23-16+,24-15-		LC	LC	97.6	-0.82	3.93	-2.64033	3.68647	2.75323	-0.568577	-2.47054	4.38493	negative charge
620	Trifloxystrobin NOA413163	CO\N=C(\C(O)=O)c1ccccc1CO\N=C(\C(O)=O)c1cccc(c1)C(F)(F)F	424.088	C19H15F3N2O6			71047418			FNMBGDHYHINSHI-VDYLEKFBSA-N	InChI=1S/C19H15F3N2O6/c1-29-23-16(18(27)28)14-8-3-2-5-12(14)10-30-24-15(17(25)26)11-6-4-7-13(9-11)19(20,21)22/h2-9H,10H2,1H3,(H,25,26)(H,27,28)/b23-16+,24-15+		LC	LC	97.6	-0.82	3.93	-2.64033	3.68647	2.75323	-0.568577	-2.47054	4.38493	negative charge
621	Tripropyl phosphate	CCCOP(=O)(OCCC)OCCC	224.118	C9H21O4P	DTXSID4052712	10546	10106	513-08-6	CAS_RN: 513-08-6	RXPQRKFMDQNODS-UHFFFAOYSA-N	InChI=1S/C9H21O4P/c1-4-7-11-14(10,12-8-5-2)13-9-6-3/h4-9H2,1-3H3	DSSTox_Low	LC	LC	0.0549	2.47	2.47	2.37438	2.37438		-9.0569	2.75177	2.75177	no charge
622	Thiadone	FC(F)(F)C1=NNC(=O)S1	169.976	C3HF3N2OS	DTXSID40510618	12816283	15046294	84352-75-0	CAS_RN: 84352-75-0	JFZSAWUKZISBJM-UHFFFAOYSA-N	InChI=1S/C3HF3N2OS/c4-3(5,6)1-7-8-2(9)10-1/h(H,8,9)	Public_Low	LC	LC	0.108	1.42	1.42	1.15315	1.15316	8.14479		1.32001	1.38306	no charge
623	Dimethenamid OA	COCC(C)N(C(=O)C(O)=O)C1=C(C)SC=C1C	271.088	C12H17NO4S	DTXSID4037530	86290064	28290255	380412-59-9	CAS_RN: 380412-59-9	HOYCASTVMCEOTP-UHFFFAOYSA-N	InChI=1/C12H17NO4S/c1-7-6-18-9(3)10(7)13(8(2)5-17-4)11(14)12(15)16/h6,8H,5H2,1-4H3,(H,15,16)	DSSTox_High	LC	LC	0.0149	-1.12	1.83	-2.48893	1.86408	3.13932	-4.07061	-1.12313	2.34394	negative charge
624	Metolachlor CGA 357704	CCC1=CC=CC(C)=C1N(C(C)C(O)=O)C(=O)C(O)=O	279.111	C14H17NO5		139035264	34451926		CAS_RN: 1217465-10-5	IMFSUYMDPTXKCC-UHFFFAOYSA-N	InChI=1S/C14H17NO5/c1-4-10-7-5-6-8(2)11(10)15(9(3)13(17)18)12(16)14(19)20/h5-7,9H,4H2,1-3H3,(H,17,18)(H,19,20)		LC	LC	0.0423	-3.47	2.42	-2.82095	2.08504	2.93371	-5.46987	-4.05013	2.55278	negative charge
625	Metolachlor CGA 368208	CCC1=CC=CC(C)=C1NC(=O)CS(O)(=O)=O	257.072	C11H15NO4S		71312480	28274751			QPVPJECIHVSBLZ-UHFFFAOYSA-N	InChI=1S/C11H15NO4S/c1-3-9-6-4-5-8(2)11(9)12-10(13)7-17(14,15)16/h4-6H,3,7H2,1-2H3,(H,12,13)(H,14,15,16)		LC	LC	0.00922	-0.5	1.08	-1.23724	0.990153	-0.824949	-8.92372	-0.496508	1.87989	negative charge
626	Prochloraz BTS40348	CCCNCCOC1=C(Cl)C=C(Cl)C=C1Cl	281.014	C11H14Cl3NO	DTXSID90891606	3842173	3067696		CAS_RN: 67747-01-7	CLFQSOIBYICELN-UHFFFAOYSA-N	InChI=1S/C11H14Cl3NO/c1-2-3-15-4-5-16-11-9(13)6-8(12)7-10(11)14/h6-7,15H,2-5H2,1H3	Public_High	LC	LC	65.2	1.94	4.14	2.79265	4.14362		9.64498	1.93685	4.14264	positive charge
627	Chlorothalonil R611965	NC(=O)C1=C(Cl)C(=CC(Cl)=C1Cl)C(O)=O	266.926	C8H4Cl3NO3	DTXSID10597537	19028628	14051622	142733-37-7	CAS_RN: 142733-37-7	XKFUETYLBPYNKF-UHFFFAOYSA-N	InChI=1S/C8H4Cl3NO3/c9-3-1-2(8(14)15)5(10)4(6(3)11)7(12)13/h1H,(H2,12,13)(H,14,15)	Public_Low	LC	LC	0.0305	-0.68	2.29	-1.78459	2.02961	2.79377	-1.59608	-1.20091	2.2936	negative charge
628	Metazachlor BH 479-9	CC1=CC=CC(C)=C1N(CN1C=CC=N1)C(=O)CS(=O)CC(O)=O	349.11	C16H19N3O4S		139291839	71047190			DYCHUHSHQIYFAI-UHFFFAOYSA-N	InChI=1S/C16H19N3O4S/c1-12-5-3-6-13(2)16(12)19(11-18-8-4-7-17-18)14(20)9-24(23)10-15(21)22/h3-8H,9-11H2,1-2H3,(H,21,22)		LC	LC	0.121	-2.2	0.95	-0.794818	1.48966	3.70359	2.31101	-2.19562	0.947831	negative charge
629	Metazachlor BH 479-11	CC1=CC=CC(C)=C1N(CN1C=CC=N1)C(=O)CS(C)=O	305.12	C15H19N3O2S		51071993	26470876			GFGYMDAFJMPNCC-UHFFFAOYSA-N	InChI=1S/C15H19N3O2S/c1-12-6-4-7-13(2)15(12)18(14(19)10-21(3)20)11-17-9-5-8-16-17/h4-9H,10-11H2,1-3H3		LC	LC	0.0907	1.19	1.38	0.415067	1.66727	9.32803	2.34258	1.18649	1.19158	no charge
630	Simazine 2-Hydroxy	CCNC1=NC(NCC)=NC(O)=N1	183.112	C7H13N5O	DTXSID6062547	17448	16505		CAS_RN: 2599-11-3	YQIXRXMOJFQVBV-UHFFFAOYSA-N	InChI=1S/C7H13N5O/c1-3-8-5-10-6(9-4-2)12-7(13)11-5/h3-4H2,1-2H3,(H3,8,9,10,11,12,13)	Public_High	LC	LC	0.0149	1	1.62	-0.097754	1.76904	14.2709	4.01461	1.24752	1.2477	no charge
631	Etoposide	COC1=CC(=CC(OC)=C1O)[C@H]1[C@@H]2C(COC2=O)C(O[C@@H]2O[C@@H]3CO[C@@H](C)O[C@H]3[C@H](O)[C@H]2O)C2=CC3=C(OCO3)C=C12	588.184	C29H32O13	DTXSID5023035	5284558	4447613	33419-42-0	CAS_RN: 33419-42-0	VJJPUSNTGOMMGY-NBJJDLTASA-N	InChI=1S/C29H32O13/c1-11-36-9-20-27(40-11)24(31)25(32)29(41-20)42-26-14-7-17-16(38-10-39-17)6-13(14)21(22-15(26)8-37-28(22)33)12-4-18(34-2)23(30)19(5-12)35-3/h4-7,11,15,20-22,24-27,29-32H,8-10H2,1-3H3/t11-,15?,20-,21-,22+,24-,25-,26?,27-,29+/m1/s1	DSSTox_Low	LC	LC	0.000572	0.66	0.75	0.794523	0.856602	9.32995	-3.68541	1.15539	1.16043	no charge
632	Tributylamine	CCCCN(CCCC)CCCC	185.214	C12H27N	DTXSID4026183	7622	7340	102-82-9	CAS_RN: 102-82-9	IMFACGCPASFAPR-UHFFFAOYSA-N	InChI=1S/C12H27N/c1-4-7-10-13(11-8-5-2)12-9-6-3/h4-12H2,1-3H3	DSSTox_Low	LC	LC	0.427	1	4.16	0.760728	3.79015		10.8246	1.00145	4.16187	positive charge
633	N-Methyldodecylamine	CCCCCCCCCCCCNC	199.23	C13H29N	DTXSID90223387	81746	73762	7311-30-0	CAS_RN: 7311-30-0	OMEMQVZNTDHENJ-UHFFFAOYSA-N	InChI=1S/C13H29N/c1-3-4-5-6-7-8-9-10-11-12-13-14-2/h14H,3-13H2,1-2H3	Public_Medium	LC	LC	5.7	1.8	4.69	1.47125	4.49023		10.5446	1.79771	4.68757	positive charge
634	2-Naphthol-8-sulfonic acid	OC1=CC=C2C=CC=C(C2=C1)S(O)(=O)=O	224.014	C10H8O4S	DTXSID9059626	67237	60572	132-57-0	CAS_RN: 132-57-0	HUYJTJXLNBOVFO-UHFFFAOYSA-N	InChI=1S/C10H8O4S/c11-8-5-4-7-2-1-3-10(9(7)6-8)15(12,13)14/h1-6,11H,(H,12,13,14)	Public_High	LC	LC	0.0148	-0.54	0.27	-2.34672	0.626345	-2.00632	-5.50251	-0.538411	1.84006	negative charge
635	Benzyldimethyltetradecylammonium	CCCCCCCCCCCCCC[N+](C)(C)CC1=CC=CC=C1	332.331	C23H42N	DTXSID3048360	8756	8426	16287-71-1	CAS_RN: 16287-71-1	WNBGYVXHFTYOBY-UHFFFAOYSA-N	InChI=1S/C23H42N/c1-4-5-6-7-8-9-10-11-12-13-14-18-21-24(2,3)22-23-19-16-15-17-20-23/h15-17,19-20H,4-14,18,21-22H2,1-3H3/q+1	DSSTox_High	LC	LC	2.97	3.02	3.52	3.78039	4.07613	18.1098		3.52189	3.52189	positive charge (permanent)
636	N,N-Dimethyldecylamine	CCCCCCCCCCN(C)C	185.214	C12H27N	DTXSID1049566	70711	63876	1120-24-7	CAS_RN: 1120-24-7	YWWNNLPSZSEZNZ-UHFFFAOYSA-N	InChI=1S/C12H27N/c1-4-5-6-7-8-9-10-11-12-13(2)3/h4-12H2,1-3H3	DSSTox_Low	LC	LC	0.365	1.82	4.18	1.6837	3.89142		9.7903	1.8218	4.18148	positive charge
637	Salinomycin	CC[C@H]([C@H]1CC[C@H](C)[C@@H](O1)[C@@H](C)[C@H](O)[C@H](C)C(=O)[C@H](CC)[C@H]1O[C@@]2(O[C@@]3(CC[C@](C)(O3)[C@H]3CC[C@](O)(CC)[C@H](C)O3)[C@H](O)C=C2)[C@H](C)C[C@@H]1C)C(O)=O	750.492	C42H70O11	DTXSID4048486	3085092	2342058	53003-10-4	CAS_RN: 53003-10-4	KQXDHUJYNAXLNZ-XQSDOZFQSA-N	InChI=1S/C42H70O11/c1-11-29(38(46)47)31-15-14-23(4)36(50-31)27(8)34(44)26(7)35(45)30(12-2)37-24(5)22-25(6)41(51-37)19-16-32(43)42(53-41)21-20-39(10,52-42)33-17-18-40(48,13-3)28(9)49-33/h16,19,23-34,36-37,43-44,48H,11-15,17-18,20-22H2,1-10H3,(H,46,47)/t23-	DSSTox_Low	LC	LC	15.6	2.77	5.73	2.71516	5.72797	4.45248	-3.03743	4.66484	7.51185	negative charge
638	4-tert-Butylbenzenesulfonamide	CC(C)(C)C1=CC=C(C=C1)S(N)(=O)=O	213.082	C10H15NO2S	DTXSID70278754	222872	193526	6292-59-7	CAS_RN: 6292-59-7	KYDZEZNYRFJCSA-UHFFFAOYSA-N	InChI=1S/C10H15NO2S/c1-10(2,3)8-4-6-9(7-5-8)14(11,12)13/h4-7H,1-3H3,(H2,11,12,13)	Public_Low	LC	LC	0.491	2.12	2.18	2.23261	2.23281	10.4011		2.12395	2.12433	no charge
639	Piperine	O=C(\C=C\C=C\C1=CC=C2OCOC2=C1)N1CCCCC1	285.136	C17H19NO3	DTXSID3021805	638024	553590	94-62-2	CAS_RN: 94-62-2	MXXWOMGUGJBKIW-YPCIICBESA-N	InChI=1S/C17H19NO3/c19-17(18-10-4-1-5-11-18)7-3-2-6-14-8-9-15-16(12-14)21-13-20-15/h2-3,6-9,12H,1,4-5,10-11,13H2/b6-2+,7-3+	DSSTox_Low	LC	LC	0.939	2.55	2.72	2.06117	2.68328		-0.132002	2.77731	2.77731	no charge
640	4-Hydroxycoumarin	OC1=CC(=O)OC2=CC=CC=C12	162.032	C9H6O3	DTXSID8061472	54682930	10254753	1076-38-6	CAS_RN: 1076-38-6	VXIXUWQIVKSKSA-UHFFFAOYSA-N	InChI=1S/C9H6O3/c10-7-5-9(11)12-8-4-2-1-3-6(7)8/h1-5,10H	Public_High	LC	LC	0.0449	1	1.25	1.11582	1.18997	5.29547	-7.04356	-1.00316	1.02981	negative charge
641	DINCH	CC(C)CCCCCCOC(=O)C1CCCCC1C(=O)OCCCCCCC(C)C	424.355	C26H48O4	DTXSID20274044	11524680	9699466	318292-43-2	CAS_RN: 318292-43-2	HORIEOQXBKUKGQ-UHFFFAOYSA-N	InChI=1/C26H48O4/c1-21(2)15-9-5-7-13-19-29-25(27)23-17-11-12-18-24(23)26(28)30-20-14-8-6-10-16-22(3)4/h21-24H,5-20H2,1-4H3	DSSTox_High	LC	LC	1.48	8.18	8.66	8.6048	8.6048		-6.77951	8.18307	8.18307	no charge
642	Quinoline	C1=CC2=C(C=C1)N=CC=C2	129.058	C9H7N	DTXSID1021798	7047	6780	91-22-5	CAS_RN: 91-22-5	SMWDFEZZVXVKRB-UHFFFAOYSA-N	InChI=1S/C9H7N/c1-2-6-9-8(4-1)5-3-7-10-9/h1-7H	DSSTox_High	LC	LC	0.291	1.98	2.11	2.07492	2.07521		4.5028	2.13038	2.1309	no charge
643	Octyl-3,5-di-tert-butyl-4-hydroxyhydrocinnamate	CCCCCCCCOC(=O)CCC1=CC(=C(O)C(=C1)C(C)(C)C)C(C)(C)C	390.313	C25H42O3	DTXSID60273995	9908458	8084110	13417-12-4	CAS_RN: 13417-12-4	CFXCGWWYIDZIMU-UHFFFAOYSA-N	InChI=1S/C25H42O3/c1-8-9-10-11-12-13-16-28-22(26)15-14-19-17-20(24(2,3)4)23(27)21(18-19)25(5,6)7/h17-18,27H,8-16H2,1-7H3	DSSTox_High	LC	LC	1.36	8.09	8.56	8.44888	8.44895	10.754	-5.08179	8.08999	8.09018	no charge
644	alpha-Endosulfan	ClC1=C(Cl)[C@]2(Cl)[C@@H]3COS(=O)OC[C@@H]3[C@@]1(Cl)C2(Cl)Cl	403.817	C9H6Cl6O3S	DTXSID9037539	12309460	32700852	959-98-8	CAS_RN: 959-98-8	RDYMFSUJUZBWLH-AZVNHNRSSA-N	InChI=1S/C9H6Cl6O3S/c10-5-6(11)8(13)4-2-18-19(16)17-1-3(4)7(5,12)9(8,14)15/h3-4H,1-2H2/t3-,4+,7-,8+,19?	DSSTox_High	GC	GC	5.39	2.6	3.68	3.38258	3.38258		-5.48641	2.59913	2.59913	no charge
645	beta-Endosulfan	ClC1=C(Cl)[C@@]2(Cl)[C@@H]3COS(=O)OC[C@@H]3[C@@]1(Cl)C2(Cl)Cl	403.817	C9H6Cl6O3S	DTXSID8037540	12309467	30771744	33213-65-9	CAS_RN: 33213-65-9	RDYMFSUJUZBWLH-BRZMKDEISA-N	InChI=1S/C9H6Cl6O3S/c10-5-6(11)8(13)4-2-18-19(16)17-1-3(4)7(5,12)9(8,14)15/h3-4H,1-2H2/t3-,4+,7-,8-,19?/m0/s1	DSSTox_High	GC	GC	5.39	2.6	3.68	3.38258	3.38258		-5.48641	2.59913	2.59913	no charge
														131
														513

## Sheet: S2b
internal standards
LC	GC
Mono-isobutylphthalate-D4	Naphthalene-D8
Creatinine-D3	Acenaphthen-D10
Diazinon-D10	Hexachlorobenzene-13C6
Benzophenone-3-D5	13C6-gamma-HCH
p-Toluene-sulfonamide-D4	Phenanthren-D10
1-Naphthol-D7	PCB-180-13C6
Cotinine-D3	Chrysene-D12
Bisphenol A-D16	13C12-BDE-99
Diglyme-D6	Perylene-D12
4-Nitrophenol-D4
Chlormequat-D9
Carbamazepine-D10
Triclosan-D3
Atrazine-13C3
Estradiol-D3
4-Nonylphenol-D4
Benzotriazole-D4
Carbendazim-D4
Tri-n-butylphosphate-D27
DEET-D7
Metolachlor-D6
Isoproturon-D3
Mecoprop-D3
Diclofenac-D4
Caffeine-D3
Clarithromycin-D3
Desisopropylatrazine-D5
Decyltrimethylammonium-D30
Laurylsulfate-D25
Atenolol-D7
Progesterone-D9
Verapamil-D6
Bezafibrate-D4
Sulfamethoxazole-D4
Acesulfame-D4
Tebuconazole-D9
Hydrochlorothiazide-13C6
Imidacloprid-D4
Bentazone-D6
Cyclamate-D11

## Sheet: S2c
Compound names and classes
#	Name	CompoundClass/use	"high concentration"	included in main part of paper	compound class level 1	compound class level 2	compound class level 3	Compound class alternative level 1	compound class alternative level 2	dual level 1 group	Is parent or TP	classification comment
1	Naproxen	pharmaceuticals	TRUE	TRUE	pharmaceutical	anti-inflammatory/antirheumatic	NSAID	no	no	pharmaceutical	parent
2	Ciprofloxacin	pharmaceuticals	FALSE	FALSE	pharmaceutical	antibiotic	fluoroquinolone	no	no	pharmaceutical	parent
3	Phenazone	pharmaceuticals	FALSE	TRUE	pharmaceutical	analgesic	pyrazolone analgesic	no	no	pharmaceutical	parent
4	Musk ambrette	personal care & household	FALSE	TRUE	personal care and household	fragrance	musk fragrance	no	no	personal care and household	parent
5	Dichlorvos	pesticides/biocides	FALSE	FALSE	pesticide	insecticide	organophosphate	no	no	pesticide	parent
6	Azinphos methyl	pesticides/biocides	FALSE	TRUE	pesticide	insecticide	organophosphate	no	no	pesticide	parent
7	2,4-Dichlorophenoxyacetic acid	pesticides/biocides	FALSE	TRUE	pesticide	herbicide	phenoxyacetic acid	no	no	pesticide	parent
8	Clofibric acid	pharmaceuticals	FALSE	TRUE	pharmaceutical	lipid-lowering	fibrate	no	no	pharmaceutical	TP	TP of clofibrate
9	Bezafibrate	pharmaceuticals	FALSE	TRUE	pharmaceutical	lipid-lowering	fibrate	no	no	pharmaceutical	parent
10	Monensin	pharmaceuticals	FALSE	TRUE	veterinary pharmaceutical	antiparasitic	antiprotozoal	no	no	veterinary pharmaceutical	parent
11	Clotrimazole	pharmaceuticals	FALSE	TRUE	pharmaceutical	antifungal	azole	no	no	pharmaceutical	parent
12	Propyphenazone	pharmaceuticals	FALSE	TRUE	pharmaceutical	analgesic	pyrazolone analgesic	no	no	pharmaceutical	parent
13	Dimethoate	pesticides/biocides	FALSE	TRUE	pesticide	insecticide	organophosphate	no	no	pesticide	parent	phased out EU 2019
14	Metoprolol	pharmaceuticals	FALSE	TRUE	pharmaceutical	antihypertensive	beta blocker	no	no	pharmaceutical	parent
15	Bentazone	pesticides/biocides	FALSE	TRUE	pesticide	herbicide	other	no	no	pesticide	parent	legacy, phased out 2018
16	Diuron	pesticides/biocides	FALSE	TRUE	biocide	herbicide	phenylurea	pesticide	no	biocide/pesticide	parent
17	Isoproturon	pesticides/biocides	FALSE	TRUE	pesticide	herbicide	phenylurea	biocide	no	pesticide/biocide	parent	only allowed as biocide, pesticide phased out 2017
18	Chloramphenicol	pharmaceuticals	FALSE	TRUE	pharmaceutical	antibiotic	Amphenicol	no	no	pharmaceutical	parent
19	4-Nitrophenol	other	FALSE	TRUE	intermediate	intermediate	phenol	no	no	intermediate	parent and TP	synthesis intermediate for broad chemical classes, TP of several compounds
20	Erythromycin	pharmaceuticals	FALSE	FALSE	pharmaceutical	antibiotic	macrolide	no	no	pharmaceutical	parent
21	Ofloxacin	pharmaceuticals	FALSE	FALSE	pharmaceutical	antibiotic	fluoroquinolone	no	no	pharmaceutical	parent
22	Atenolol	pharmaceuticals	FALSE	FALSE	pharmaceutical	antihypertensive	beta blocker	no	no	pharmaceutical	parent
23	Cyclophosphamide	pharmaceuticals	FALSE	TRUE	pharmaceutical	antineoplastic	alkylating agent	no	no	pharmaceutical	parent
24	Fenvalerate	pesticides/biocides	FALSE	TRUE	pesticide	insecticide	pyrethoid	biocide	no	pesticide/biocide	parent	actually Esfenvalerate
25	Gemfibrozil	pharmaceuticals	FALSE	FALSE	pharmaceutical	lipid-lowering	fibrate	no	no	pharmaceutical	parent
26	Diazinon	pesticides/biocides	FALSE	TRUE	biocide	insecticide	organophosphate	veterinary pharmaceutical	no	biocide/veterinary pharmaceutical	parent	only allowed as vet. Pharmaceutical in EU
27	Furosemide	pharmaceuticals	FALSE	FALSE	pharmaceutical	diuretic	sulfonamide	no	no	pharmaceutical	parent
28	Perfluorodecanoic acid	other	FALSE	TRUE	PFAS	Perfluoroalkyl acids	Perfluoroalkyl carboxylic acids	no	no	PFAS	parent ant TP	multiple uses of PFCs are reported
29	Chlorotoluron	pesticides/biocides	FALSE	TRUE	pesticide	herbicide	phenylurea	no	no	pesticide	parent
30	Paroxetine	pharmaceuticals	FALSE	TRUE	pharmaceutical	antidepressant	SSRI	no	no	pharmaceutical	parent
31	Propranolol	pharmaceuticals	FALSE	TRUE	pharmaceutical	antihypertensive	beta blocker	no	no	pharmaceutical	parent	treatment of high blood pressure
32	Verapamil	pharmaceuticals	FALSE	TRUE	pharmaceutical	antihypertensive	Ca channel blocker	no	no	pharmaceutical	parent	treatment of high blood pressure
33	Myclobutanil	pesticides/biocides	FALSE	TRUE	pesticide	fungicide	azole	no	no	pesticide	parent	phased out EU 30.04.21
34	Iminostilbene	pharmaceuticals	FALSE	TRUE	pharmaceutical	antiepileptic	carboxamide	no	no	pharmaceutical	TP	TP of carbamazepine
35	2-Aminobenzimidazole	pesticides/biocides	FALSE	TRUE	biocide	fungicide	benzimidazole	pesticide	no	biocide/pesticide	TP	TP of carbendazim but also pesticides Thiophanate, Thiophanate methyl
36	Isophorone diamine	other	FALSE	FALSE	intermediate	intermediate	isophorone	no	no	intermediate	parent
37	Quaternium-15 (free base)	personal care & household	FALSE	FALSE	personal care and household	antimicrobial	preservative	no	no	personal care and household	parent	preservative in cosmetics
38	3,3'-Dichlorobenzidine	other	FALSE	TRUE	intermediate	dye intermediate	aromatic amine	no	no	intermediate	parent	legacy compound; used mainly for dye production, also as polymer curing agent
39	4'-Aminoacetanilide	other	FALSE	FALSE	intermediate	intermediate	aromatic amine	no	no	intermediate	parent
40	N,N-Dimethyldodecylamine-N-oxide	personal care & household	FALSE	TRUE	personal care and household	surfactant	nonionic surfactant	no	no	personal care and household	parent	foam stabilizer in detergents, shower gels etc.
41	Triethyl citrate	polymer additives	TRUE	TRUE	polymer additive	plasticizer	polyacid ester	food and beverage	food additive	polymer additive/food and beverage	parent
42	Piperonyl butoxide	pesticides/biocides	TRUE	TRUE	pesticide	insecticide	synergist	biocide	no	pesticide/biocide	parent
43	2,6-di-tert-Butylphenol	polymer additives	TRUE	TRUE	polymer additive	antioxidant	hindered phenol	solvent and fluid additive	fluid additive	polymer additive/solvent and fluid additive	parent	also used as fuel antioxidant
44	2-Aminonaphthalene-1,5-disulfonic acid	other	FALSE	FALSE	intermediate	dye intermediate	arylsulfonic acid	no	no	intermediate	parent	used as intermediate in dye prodution and others
45	Imazalil	pesticides/biocides	FALSE	TRUE	pesticide	fungicide	imidazole	preservative	no	pesticide/preservative	parent	mainly used as fruit preservative
46	Fipronil	pesticides/biocides	FALSE	TRUE	biocide	insecticide	phenylpyrazole	pesticide	no	biocide/pesticide	parent	used in few EU countries as pesticide
47	Diflufenican	pesticides/biocides	FALSE	TRUE	pesticide	herbicide	phenyl ether	no	no	pesticide	parent
48	Flusilazole	pesticides/biocides	FALSE	TRUE	pesticide	fungicide	azole	no	no	pesticide	parent	legacy, CH still approved
49	Trifloxystrobin	pesticides/biocides	FALSE	TRUE	pesticide	fungicide	strobilurine	no	no	pesticide	parent
50	Sulcotrione	pesticides/biocides	FALSE	TRUE	pesticide	herbicide	triketone	no	no	pesticide	parent
51	Propoxycarbazone	pesticides/biocides	FALSE	TRUE	pesticide	herbicide	triazolinone	no	no	pesticide	parent
52	4-Amino-N,N-dimethylbenzenesulfonamide	other	FALSE	TRUE	intermediate	intermediate	sulfonamide	no	no	intermediate	parent
53	4-Aminobenzamide	other	FALSE	TRUE	intermediate	intermediate	aromatic amine	no	no	intermediate	parent	intermdiate for dye and pigment synthesis
54	2-Methylbenzothiazole	other	FALSE	FALSE	intermediate	intermediate	benzothiazole	no	no	intermediate	parent
55	N-Acetyl-4-aminoantipyrine	pharmaceuticals	FALSE	TRUE	pharmaceutical	analgesic	pyrazolone analgesic	no	no	pharmaceutical	TP	TP of 4-Aminoantipyrine
56	4-Aminoantipyrine	pharmaceuticals	FALSE	FALSE	pharmaceutical	analgesic	pyrazolone analgesic	no	no	pharmaceutical	parent
57	Benzyl-2-naphthylether	other	FALSE	TRUE	intermediate	paper/printing chemical	sensitizer	no	no	intermediate	parent	used in thermal paper
58	Ethylene glycol diphenylether	other	TRUE	TRUE	intermediate	paper/printing chemical	sensitizer	no	no	intermediate	parent	Sensitizer for Coating on Thermal Paper
59	Permethrin	pesticides/biocides	TRUE	TRUE	biocide	insecticide	pyrethoid	veterinary pharmaceutical	no	biocide/veterinary pharmaceutical	parent	used agains ectoparasites in vet.
60	Benzophenone-3	personal care & household	FALSE	TRUE	personal care and household	UV filter	benzophenone	polymer additive	no	personal care and household/polymer additive	parent
61	Phenylbenzimidazole sulfonic acid	personal care & household	FALSE	FALSE	personal care and household	UV filter	benzimidazole	no	no	personal care and household	parent
62	Thiabendazole	pesticides/biocides	FALSE	TRUE	pesticide	fungicide	benzimidazole	preservative	no	pesticide/preservative	parent	mainly used as fruit preservative
63	Hydrochlorothiazide	pharmaceuticals	FALSE	TRUE	pharmaceutical	diuretc	thiazide	no	no	pharmaceutical	parent
64	2-Acetonaphthone	personal care & household	FALSE	FALSE	personal care and household	fragrance	aromatic compound	no	no	personal care and household	parent	used in cosmetics and air fresheners
65	Metribuzin	pesticides/biocides	FALSE	TRUE	pesticide	herbicide	triazinone	no	no	pesticide	parent
66	Prochloraz	pesticides/biocides	FALSE	TRUE	pesticide	fungicide	imidazole	no	no	pesticide	parent
67	Dimethenamid	pesticides/biocides	FALSE	TRUE	pesticide	herbicide	amide	no	no	pesticide	parent
68	Hexazinone	pesticides/biocides	FALSE	TRUE	pesticide	herbicide	triazinone	no	no	pesticide	parent
69	Carbetamide	pesticides/biocides	FALSE	FALSE	pesticide	herbicide	carbamate	no	no	pesticide	parent	legacy EU
70	Metalaxyl	pesticides/biocides	FALSE	FALSE	pesticide	fungicide	acylalanine	no	no	pesticide	parent
71	Chlorpyrifos	pesticides/biocides	FALSE	TRUE	pesticide	insecticide	organophosphate	no	no	pesticide	parent
72	Cyprodinil	pesticides/biocides	FALSE	TRUE	pesticide	fungicide	anilino-pyrimidine	no	no	pesticide	parent
73	Dichlorprop	pesticides/biocides	FALSE	TRUE	pesticide	herbicide	phenoxyacetic acid	no	no	pesticide	parent
74	Imidacloprid	pesticides/biocides	FALSE	TRUE	pesticide	insecticide	neonicotinoide	biocide	no	pesticide/biocide	parent	only allowed as biocide
75	Dimethachlor	pesticides/biocides	FALSE	TRUE	pesticide	herbicide	chloroacetanilide	no	no	pesticide	parent
76	Dinoseb	pesticides/biocides	FALSE	TRUE	pesticide	herbicide	dinitrophenol	no	no	pesticide	parent	legacy
77	Nicosulfuron	pesticides/biocides	FALSE	TRUE	pesticide	herbicide	sulfonylurea	no	no	pesticide	parent
78	Flufenacet	pesticides/biocides	FALSE	TRUE	pesticide	herbicide	oxyacetamide	no	no	pesticide	parent
79	Propachlor	pesticides/biocides	FALSE	TRUE	pesticide	herbicide	chloroacetanilide	no	no	pesticide	parent
80	Prosulfocarb	pesticides/biocides	FALSE	TRUE	pesticide	herbicide	thiocarbamate	no	no	pesticide	parent
81	Kresoxim-methyl	pesticides/biocides	FALSE	TRUE	pesticide	fungicide	strobilurine	no	no	pesticide	parent
82	Pethoxamid	pesticides/biocides	FALSE	TRUE	pesticide	herbicide	chloroacetanilide	no	no	pesticide	parent
83	Ethofumesate	pesticides/biocides	FALSE	TRUE	pesticide	herbicide	benzofurane	no	no	pesticide	parent
84	Metamitron	pesticides/biocides	FALSE	TRUE	pesticide	herbicide	triazinone	no	no	pesticide	parent
85	Chloridazon	pesticides/biocides	FALSE	TRUE	pesticide	herbicide	pyidazinone	no	no	pesticide	parent	phased out DE 2018, EU allowed
86	Spiroxamine	pesticides/biocides	FALSE	TRUE	pesticide	fungicide	spiroketal amine	no	no	pesticide	parent
87	Chlormequat	pesticides/biocides	FALSE	TRUE	pesticide	herbicide	plant growth regulator	no	no	pesticide	parent
88	Pyrazophos	pesticides/biocides	FALSE	TRUE	pesticide	insecticide	organophosphate	no	no	pesticide	parent	legacy
89	Simetryn	pesticides/biocides	FALSE	TRUE	pesticide	herbicide	triazine	no	no	pesticide	parent	legacy EU
90	Azoxystrobin	pesticides/biocides	FALSE	TRUE	pesticide	fungicide	strobilurine	no	no	pesticide	parent
91	Fenpropimorph	pesticides/biocides	FALSE	TRUE	pesticide	fungicide	morpholine	no	no	pesticide	parent	phased out 30.04.2019
92	Epoxiconazole	pesticides/biocides	FALSE	TRUE	pesticide	fungicide	azole	no	no	pesticide	parent	phased out 2020
93	Bendiocarb	pesticides/biocides	FALSE	TRUE	biocide	insecticide	carbamate	pesticide	no	biocide/pesticide	parent
94	N-Butylbenzenesulfonamide	polymer additives	FALSE	TRUE	polymer additive	plasticizer	sulfonamide	no	no	polymer additive	parent
95	Diatrizoate	pharmaceuticals	FALSE	FALSE	pharmaceutical	contrast media	X-ray contrast media	no	no	pharmaceutical	parent
96	Diazepam	pharmaceuticals	FALSE	TRUE	pharmaceutical	anxiolytic	benzodiazepine	no	no	pharmaceutical	parent
97	Tris(2-chloroethyl)phosphate	polymer additives	FALSE	TRUE	polymer additive	plasticizer	organophosphate	no	flame retardant	polymer additive	parent
98	Octocrylene	personal care & household	TRUE	TRUE	personal care and household	UV filter	other	polymer additive	no	personal care and household/polymer additive	parent
99	Cypermethrin	pesticides/biocides	FALSE	TRUE	pesticide	insecticide	pyrethoid	biocide	no	pesticide/biocide	parent
100	Clarithromycin	pharmaceuticals	FALSE	TRUE	pharmaceutical	antibiotic	macrolide	no	no	pharmaceutical	parent
101	Deltamethrin	pesticides/biocides	FALSE	TRUE	pesticide	insecticide	pyrethoid	biocide	no	pesticide/biocide	parent
102	Desethylatrazine	pesticides/biocides	FALSE	TRUE	pesticide	herbicide	triazine	no	no	pesticide	TP	TP of atrazine, legacy
103	Ketoprofen	pharmaceuticals	FALSE	TRUE	pharmaceutical	pharmaceutical	NSAID	no	no	pharmaceutical	parent	nonsteroidal anti-inflammatory drugs
104	Sulfamethoxazole	pharmaceuticals	FALSE	TRUE	pharmaceutical	pharmaceutical	sulfonamide	no	no	pharmaceutical	parent
105	TMDD	other	FALSE	FALSE	solvent and fluid additive	defoamer/wetting agent	defoamer/wetting agent	no	no	solvent and fluid additive	parent	used as defoamer, wetting agent, additive, also in pesticide formulations
106	Sulfapyridine	pharmaceuticals	FALSE	TRUE	pharmaceutical	pharmaceutical	sulfonamide	no	no	pharmaceutical	parent
107	Desethylterbutylazine	pesticides/biocides	FALSE	TRUE	pesticide	herbicide	triazine	no	no	pesticide	TP	TP of terbuthylazine
108	Ethion	pesticides/biocides	FALSE	TRUE	pesticide	insecticide	organophosphate	no	no	pesticide	parent	legacy
109	Pirimiphos-methyl	pesticides/biocides	FALSE	TRUE	pesticide	insecticide	organophosphate	biocide	no	pesticide/biocide	parent	legacy
110	Ethyl azinphos	pesticides/biocides	FALSE	TRUE	pesticide	insecticide	organophosphate	no	no	pesticide	parent	legacy
111	Desisopropylatrazine	pesticides/biocides	FALSE	TRUE	pesticide	herbicide	triazine	no	no	pesticide	TP	TP of atrazine, legacy
112	Perfluorooctanoic acid	other	FALSE	TRUE	PFAS	Perfluoroalkyl acids	Perfluoroalkyl carboxylic acids	no	no	PFAS	parent ant TP	multiple uses of PFCs are reported
113	Caffeine	food, beverage & stimulants	TRUE	TRUE	food and beverage	stimulans	stimulans	natural compound	no	food and beverage/natural compound	parent
114	Celestolide	personal care & household	FALSE	TRUE	personal care and household	fragrance	musk fragrance	no	no	personal care and household	parent
115	Tonalide	personal care & household	TRUE	TRUE	personal care and household	fragrance	musk fragrance	no	no	personal care and household	parent
116	Octyl-methoxycinnamate	personal care & household	FALSE	TRUE	personal care and household	UV filter	cinnamate	polymer additive	no	personal care and household/polymer additive	parent
117	2-(2-(Chlorophenyl)amino)benzaldehyde	pharmaceuticals	FALSE	TRUE	pharmaceutical	anti-inflammatory/antirheumatic	NSAID	no	no	pharmaceutical	TP	TP of diclofenac
118	Carbendazim	pesticides/biocides	FALSE	TRUE	biocide	fungicide	benzimidazole	pesticide	no	biocide/pesticide	parent and TP	TP of benomyl, thiophanate methyl
119	Acetaminophen	pharmaceuticals	FALSE	TRUE	pharmaceutical	analgesic	anilide analgesic	no	no	pharmaceutical	parent
120	Acesulfame	food, beverage & stimulants	FALSE	TRUE	food and beverage	sweetener	sweetener	no	no	food and beverage	parent	artificial sweetener
121	Flutamide	pharmaceuticals	FALSE	TRUE	pharmaceutical	endocrine therapy	anti-androgen	no	no	pharmaceutical	parent
122	1,2-Benzisothiazolinone	pesticides/biocides	FALSE	TRUE	biocide	antimicrobial	isothiazolinone	no	no	biocide	parent	also in pesticide formulations
123	Linuron	pesticides/biocides	FALSE	TRUE	pesticide	herbicide	phenylurea	no	no	pesticide	parent	legacy
124	Terbuthylazine	pesticides/biocides	FALSE	TRUE	pesticide	herbicide	triazine	no	no	pesticide	parent
125	Terbutryn	pesticides/biocides	FALSE	TRUE	biocide	herbicide	triazine	pesticide	no	biocide/pesticide	parent
126	Carbamazepine	pharmaceuticals	FALSE	TRUE	pharmaceutical	antiepileptic	carboxamide	no	no	pharmaceutical	parent
127	Musk xylene	personal care & household	FALSE	FALSE	personal care and household	fragrance	musk fragrance	no	no	personal care and household	parent
128	Sucralose	food, beverage & stimulants	FALSE	FALSE	food and beverage	sweetener	sweetener	no	no	food and beverage	parent	artificial sweetener
129	Triclosan	pesticides/biocides	FALSE	TRUE	biocide	antimicrobial	chlorinated phenoxyphenol	no	no	biocide	parent	approved use in pharmaceuticals/cosmetics
130	Triphenyl phosphate	polymer additives	FALSE	TRUE	polymer additive	plasticizer	organophosphate	no	flame retardant	polymer additive	parent
131	Saccharin	food, beverage & stimulants	FALSE	TRUE	food and beverage	sweetener	sweetener	no	no	food and beverage	parent	artificial sweetener
132	Perfluorooctanesulfonic acid	other	FALSE	TRUE	PFAS	Perfluoroalkyl acids	Perfluoroalkyl sulfonic acids	no	no	PFAS	parent ant TP	multiple uses of PFCs are reported
133	Cyclamate	food, beverage & stimulants	FALSE	TRUE	food and beverage	sweetener	sweetener	no	no	food and beverage	parent	artificial sweetener
134	2-Octyl-4-isothiazolin-3-one	pesticides/biocides	FALSE	TRUE	biocide	antimicrobial	isothiazolinone	no	no	biocide	parent
135	DEET	pesticides/biocides	FALSE	TRUE	biocide	insect repellent	insect repellent	no	no	biocide	parent
136	Atrazine	pesticides/biocides	FALSE	TRUE	pesticide	herbicide	triazine	no	no	pesticide	parent	phased oput 1991
137	Irgarol	pesticides/biocides	FALSE	TRUE	biocide	herbicide	triazine	no	no	biocide	parent	legacy, was used in antifouling paints
138	1H-Benzotriazole	personal care & household	TRUE	TRUE	personal care and household	corrosion inhibitor	benzotriazole	no	no	personal care and household	parent	corrosion inhibitor mainly in dishwasher detergents
139	Propiconazole	pesticides/biocides	FALSE	TRUE	pesticide	fungicide	azole	biocide	no	pesticide/biocide	parent
140	Galaxolide	personal care & household	TRUE	TRUE	personal care and household	fragrance	musk fragrance	no	no	personal care and household	parent
141	Phantolide	personal care & household	FALSE	TRUE	personal care and household	fragrance	musk fragrance	no	no	personal care and household	parent
142	Diclofenac	pharmaceuticals	FALSE	TRUE	pharmaceutical	anti-inflammatory/antirheumatic	NSAID	no	no	pharmaceutical	parent
143	Fluoranthene	PAHs	TRUE	TRUE	PAH	Parent PAH	4-ring PAH	Combustion and coal tar	no	PAH/Combustion and coal tar	parent
144	Pentachlorobenzene	POPs	FALSE	TRUE	POP	fungicide	chlorobenzene	pesticide	no	POP/pesticide	TP	legacy POP, TP of Pentachloronitrobenzene
145	Hexachlorobenzene	POPs	FALSE	TRUE	POP	POP	chlorobenzene	no	no	POP	parent	legacy insecticide
146	Indeno[1,2,3-cd]pyrene	PAHs	FALSE	TRUE	PAH	Parent PAH	6-ring PAH	Combustion and coal tar	no	PAH/Combustion and coal tar	parent
147	Benzo[ghi]perylene	PAHs	FALSE	TRUE	PAH	Parent PAH	6-ring PAH	Combustion and coal tar	no	PAH/Combustion and coal tar	parent
148	Mefenamic acid	pharmaceuticals	FALSE	TRUE	pharmaceutical	anti-inflammatory/antirheumatic	NSAID	no	no	pharmaceutical	parent
149	3,5-Dimethyl-1-hexyn-3-ol	other	FALSE	FALSE	solvent and fluid additive	defoamer/wetting agent	defoamer/wetting agent	no	no	solvent and fluid additive	parent	used as defoamer and wettign agent
150	Benzo[k]fluoranthene	PAHs	FALSE	TRUE	PAH	Parent PAH	5-ring PAH	Combustion and coal tar	no	PAH/Combustion and coal tar	parent
151	Metazachlor	pesticides/biocides	FALSE	TRUE	pesticide	herbicide	chloroacetanilide	no	no	pesticide	parent
152	Triclosan-methyl	pesticides/biocides	FALSE	TRUE	biocide	antimicrobial	chlorinated phenoxyphenol	no	no	biocide	TP	TP of triclosan
153	Acenaphthene	PAHs	FALSE	FALSE	PAH	Parent PAH	3-ring PAH	Combustion and coal tar	no	PAH/Combustion and coal tar	parent
154	Phenanthrene	PAHs	TRUE	TRUE	PAH	Parent PAH	3-ring PAH	Combustion and coal tar	no	PAH/Combustion and coal tar	parent
155	Pyrene	PAHs	TRUE	TRUE	PAH	Parent PAH	4-ring PAH	Combustion and coal tar	no	PAH/Combustion and coal tar	parent
156	gamma-HCH	POPs	FALSE	TRUE	POP	insecticide	organochlorine	pesticide	no	POP/pesticide	parent	legacy insecticide (Lindan; rare uses)
157	N-Phenyl-1-naphthylamine	polymer additives	FALSE	TRUE	polymer additive	antioxidant	amine antioxidant	no	rubber additive	polymer additive	parent
158	Chlorfenvinphos	pesticides/biocides	FALSE	TRUE	pesticide	insecticide	organophosphate	no	no	pesticide	parent	akaricide
159	Pirimicarb	pesticides/biocides	FALSE	TRUE	pesticide	insecticide	carbamate	no	no	pesticide	parent
160	Perfluorohexanoic acid	other	FALSE	TRUE	PFAS	Perfluoroalkyl acids	Perfluoroalkyl carboxylic acids	no	no	PFAS	parent ant TP	multiple uses of PFCs are reported
161	Metolachlor	pesticides/biocides	FALSE	TRUE	pesticide	herbicide	chloroacetanilide	no	no	pesticide	parent	phased out EU 31.07.19
162	Simazine	pesticides/biocides	FALSE	TRUE	pesticide	herbicide	triazine	no	no	pesticide	parent	legacy EU
163	Primidone	pharmaceuticals	FALSE	TRUE	pharmaceutical	antiepileptic	barbiturate derivative	no	no	pharmaceutical	parent
164	Mecoprop	pesticides/biocides	FALSE	TRUE	pesticide	herbicide	phenoxyacetic acid	biocide	no	pesticide/biocide	parent
165	Enrofloxacin	pharmaceuticals	FALSE	FALSE	veterinary pharmaceutical	antibiotic	fluoroquinolone	no	no	veterinary pharmaceutical	parent
166	Roxithromycin	pharmaceuticals	FALSE	TRUE	pharmaceutical	antibiotic	macrolide	no	no	pharmaceutical	parent
167	Ranitidine	pharmaceuticals	FALSE	FALSE	pharmaceutical	gastrointestinal	H2-receptor antagonist	no	no	pharmaceutical	parent
168	Warfarin	pesticides/biocides	FALSE	TRUE	biocide	rodenticide	coumarin	no	no	biocide	parent
169	2,2-Dimethoxy-2-phenylacetophenone	other	FALSE	TRUE	solvent and fluid additive	fluid additive	aromatic compound	no	no	solvent and fluid additive	parent	used in paints and coatings,
170	2-Isopropylthioxanthone	other	FALSE	TRUE	intermediate	paper/printing chemical	photoinitiator	no	no	intermediate	parent
171	MCPA	pesticides/biocides	FALSE	TRUE	pesticide	herbicide	phenoxyacetic acid	no	no	pesticide	parent
172	4-Methylbenzylidene camphor	personal care & household	FALSE	TRUE	personal care and household	UV filter	camphor	no	no	personal care and household	parent
173	5-Methyl-1H-benzotriazole	personal care & household	FALSE	TRUE	personal care and household	corrosion inhibitor	benzotriazole	no	no	personal care and household	parent	corrosion inhibitor mainly in dishwasher detergents
174	Benzethonium	pesticides/biocides	FALSE	TRUE	biocide	antimicrobial	QAC	personal care and household	no	biocide/personal care and household	parent
175	Benzophenone-4	personal care & household	FALSE	FALSE	personal care and household	UV filter	benzophenone	no	no	personal care and household	parent
176	Benzyldimethyldodecylammonium	pesticides/biocides	FALSE	TRUE	biocide	antimicrobial	QAC	no	no	biocide	parent
177	Benzyldimethylhexadecylammonium	pesticides/biocides	FALSE	TRUE	biocide	antimicrobial	QAC	no	no	biocide	parent
178	Hexadecyltrimethylammonium	pesticides/biocides	FALSE	TRUE	biocide	antimicrobial	QAC	no	no	biocide	parent
179	Chlorophene	pesticides/biocides	FALSE	TRUE	biocide	antimicrobial	phenol	no	no	biocide	parent	phased out 2021
180	Chlorothalonil-4-hydroxy	pesticides/biocides	FALSE	TRUE	pesticide	fungicide	aromatic compound	no	no	pesticide	TP	TP of chlorothalonil
181	Didecyldimethylammonium	pesticides/biocides	FALSE	TRUE	biocide	antimicrobial	QAC	no	no	biocide	parent
182	Diglyme	other	FALSE	FALSE	solvent and fluid additive	fluid additive	ethyleneglycol ether	no	no	solvent and fluid additive	parent	fuel additive, lubricant
183	Ethyl 4-(dimethylamino)benzoate	other	FALSE	TRUE	solvent and fluid additive	fluid additive	aminobenzoic acid ester	no	no	solvent and fluid additive	parent	used as paint additive, coatings, adhesives
184	Hexadecylpyridinium	pesticides/biocides	FALSE	TRUE	biocide	antimicrobial	QAC	no	no	biocide	parent
185	3-Iodopropynyl butylcarbamate	pesticides/biocides	FALSE	TRUE	biocide	fungicide	carbamate	no	no	biocide	parent
186	Lauryl diethanolamide	personal care & household	FALSE	TRUE	personal care and household	surfactant	nonionic surfactant	no	no	personal care and household	parent
187	p-Toluenesulfonamide	other	FALSE	TRUE	intermediate	intermediate	sulfonamide	no	no	intermediate	parent and TP	used as prcusor in synthesis, TP of chloramine T
188	Dodecyl sulfate	personal care & household	FALSE	FALSE	personal care and household	surfactant	anionic surfactant	no	no	personal care and household	parent	in shampoos, shower gels and lotions
189	Tebuconazole	pesticides/biocides	FALSE	TRUE	pesticide	fungicide	azole	biocide	no	pesticide/biocide	parent
190	Thiacloprid	pesticides/biocides	FALSE	TRUE	pesticide	insecticide	neonicotinoide	biocide	no	pesticide/biocide	parent	phased out 2020
191	Tri(butoxyethyl)phosphate	polymer additives	TRUE	TRUE	polymer additive	plasticizer	organophosphate	no	flame retardant	polymer additive	parent
192	Triclocarban	pesticides/biocides	FALSE	TRUE	biocide	antimicrobial	carbanilide	no	no	biocide	parent	legacy compound in EU
193	Tributyl phosphate	polymer additives	TRUE	TRUE	polymer additive	plasticizer	organophosphate	no	flame retardant	polymer additive	parent
194	Trimethyloctylammonium	other	FALSE	TRUE	intermediate	intermediate	QAC	no	no	intermediate	parent	used as antistatic in polymer processing
195	TDCPP	polymer additives	FALSE	TRUE	polymer additive	plasticizer	organophosphate	no	flame retardant	polymer additive	parent
196	Tris(1-chloro-2-propyl) phosphate	polymer additives	TRUE	TRUE	polymer additive	plasticizer	organophosphate	no	flame retardant	polymer additive	parent
197	2,7-Naphthalenedisulfonic acid	other	FALSE	FALSE	intermediate	intermediate	arylsulfonic acid	no	no	intermediate	parent and TP	used as intermediate in dye prodcution and others; TP/byproduct of concretesuperpalsticizers (alkylnaphthalenensulfonates
198	2-Naphthalene sulfonic acid	other	FALSE	FALSE	intermediate	intermediate	arylsulfonic acid	no	no	intermediate	parent and TP	used as intermediate in dye prodcution and others; TP/byproduct of concretesuperpalsticizers (alkylnaphthalenensulfonates
199	Metformin	pharmaceuticals	FALSE	FALSE	pharmaceutical	antidiabetic	biguanide	no	no	pharmaceutical	parent
200	Lauric isopropanolamide	personal care & household	FALSE	TRUE	personal care and household	surfactant	nonionic surfactant	no	no	personal care and household	parent
201	Hexa(methoxymethyl)melamine	polymer additives	FALSE	FALSE	polymer additive	monomer	melamine	intermediate	rubber additive	polymer additive/intermediate	parent
202	Pindolol	pharmaceuticals	FALSE	TRUE	pharmaceutical	antihypertensive	beta blocker	no	no	pharmaceutical	parent
203	Fenuron	polymer additives	FALSE	TRUE	polymer additive	rubber additive	phenylurea	pesticide	herbicide	polymer additive/pesticide	parent	legacy herbicide EU; used in coatings, rubber, selaings, etc (similar to cyclohexylureas)
204	Chloroxuron	pesticides/biocides	FALSE	TRUE	pesticide	herbicide	phenylurea	no	no	pesticide	parent	legacy EU
205	Triphenylphosphine oxide	other	FALSE	TRUE	intermediate	catalyst	catalyst	no	no	intermediate	TP	TP of triphenylphosphin, which is used as "catalyst" in chemcial synthesis
206	Lenacil	pesticides/biocides	FALSE	TRUE	pesticide	herbicide	uracil	no	no	pesticide	parent
207	Ametryn	pesticides/biocides	FALSE	TRUE	pesticide	herbicide	triazine	no	no	pesticide	parent	legacy
208	Pentobarbital	pharmaceuticals	FALSE	FALSE	pharmaceutical	sedative	barbiturate	no	no	pharmaceutical	parent
209	Sulfamethazine	pharmaceuticals	FALSE	TRUE	veterinary pharmaceutical	antibiotic	sulfonamide	no	no	veterinary pharmaceutical	parent	may be used as human pharmaceutical outside Europe
210	Ketoconazole	pharmaceuticals	FALSE	FALSE	pharmaceutical	antimycotics	imidazole	no	no	pharmaceutical	parent
211	Ambrettolide	personal care & household	FALSE	FALSE	personal care and household	fragrance	musk fragrance	no	no	personal care and household	parent
212	2-Isopropyl-6-methyl-pyrimidin-4-ol	pesticides/biocides	FALSE	TRUE	biocide	insecticide	organophosphate	veterinary pharmaceutical	no	biocide/veterinary pharmaceutical	TP	TP of diazinon, only allowed as vet. Pharm
213	o-Dianisidine	other	FALSE	FALSE	intermediate	dye intermediate	aromatic amine	no	no	intermediate	parent	legacy, used mainly for dye production, also as polymer curing agent
214	Bis(4-chlorophenyl)sulfone	polymer additives	TRUE	TRUE	polymer additive	monomer	sulfone	intermediate	rubber additive	polymer additive/intermediate	parent	precursor for polymer synthesis
215	Diphenyl phosphate	polymer additives	FALSE	FALSE	polymer additive	plasticizer	organophosphate	no	flame retardant	polymer additive	TP	TP of Triphenylphophate
216	N-Ethyl-o-toluenesulfonamide	other	FALSE	TRUE	solvent and fluid additive	fluid additive	sulfonamide	polymer additive	plasticizer	solvent and fluid additive/polymer additive	parent	used in coatings, inks, sealants, nail polish and as plasticizer
217	2-(Methylthio)benzothiazole	polymer additives	TRUE	FALSE	polymer additive	rubber additive	vulcanisation accelerator	no	no	polymer additive	parent
218	Triglyme	other	FALSE	FALSE	solvent and fluid additive	fluid additive	ethyleneglycol ether	no	no	solvent and fluid additive	parent
219	Acenaphthylene	PAHs	FALSE	FALSE	PAH	Parent PAH	3-ring PAH	Combustion and coal tar	no	PAH/Combustion and coal tar	parent
220	Methylchloroisothiazolinone	pesticides/biocides	FALSE	FALSE	biocide	antimicrobial	isothiazolinone	no	no	biocide	parent
221	4-Hydroxybenzotriazole	personal care & household	FALSE	FALSE	personal care and household	corrosion inhibitor	benzotriazole	no	no	personal care and household	TP	TP of benzotriazole
222	Aniline Yellow	other	FALSE	TRUE	dye	azo dye	dye	no	no	dye	parent	legacy compound ; C.I. 11000; used for foodstuff, but forbidden
223	4,4'-Methylene-bis(2-methyl aniline)	other	FALSE	FALSE	intermediate	dye intermediate	aromatic amine	no	no	intermediate	parent	dye precursor and byproduct
224	4,4'-Thiodianiline	other	FALSE	FALSE	intermediate	dye intermediate	aromatic amine	no	no	intermediate	parent	dye precursor and byproduct
225	PCB 52	POPs	FALSE	TRUE	POP	PCB	PCB	no	no	POP	parent	legacy POP
226	PCB 101	POPs	FALSE	TRUE	POP	PCB	PCB	no	no	POP	parent	legacy POP
227	PCB 180	POPs	FALSE	TRUE	POP	PCB	PCB	no	no	POP	parent	legacy POP
228	Tetrabromobisphenol A	polymer additives	FALSE	FALSE	polymer additive	flame retardant	BFR	no	no	polymer additive	parent
229	4-Methylanisole	personal care & household	FALSE	FALSE	personal care and household	fragrance	aromatic compound	no	no	personal care and household	parent
230	Dibutylhydroxytoluene	polymer additives	FALSE	FALSE	polymer additive	antioxidant	hindered phenol	personal care and household	no	polymer additive/personal care and household	parent	antioxidant, used in polymers, dyes, personal care, pharmaceuticals, packaging materials, diesel fuel
231	Homosalate	personal care & household	TRUE	TRUE	personal care and household	UV filter	other	no	no	personal care and household	parent
232	Perfluorobutanoic acid	other	FALSE	TRUE	PFAS	Perfluoroalkyl acids	Perfluoroalkyl carboxylic acids	no	no	PFAS	parent ant TP	multiple uses of PFCs are reported
233	Michler's ketone	other	FALSE	TRUE	intermediate	dye intermediate	aromatic amine	no	no	intermediate	parent	dye precursor and byproduct
234	Perfluorotetradecanoic acid	other	FALSE	FALSE	PFAS	Perfluoroalkyl acids	Perfluoroalkyl carboxylic acids	no	no	PFAS	parent ant TP	multiple uses of PFCs are reported
235	Hexachlorocyclopentadiene	other	FALSE	FALSE	intermediate	intermediate	organochlorine	POP	no	intermediate/POP	parent	precursor for flame retardants, resins,
236	Tetrachlorosalicylanilide	pesticides/biocides	FALSE	TRUE	biocide	antimicrobial	salicylanilide	no	no	biocide	parent	legacy
237	BDE-47	polymer additives	FALSE	TRUE	polymer additive	flame retardant	PBDE	no	no	polymer additive	parent
238	BDE-99	polymer additives	FALSE	TRUE	polymer additive	flame retardant	PBDE	no	no	polymer additive	parent
239	Benzothiazole	polymer additives	FALSE	FALSE	polymer additive	rubber additive	vulcanisation accelerator	intermediate	no	polymer additive/intermediate	TP and parent	TP of benzothiaziole derivatives
240	Desphenyl chloridazon	pesticides/biocides	FALSE	TRUE	pesticide	herbicide	pyidazinone	no	no	pesticide	TP	TP of chloridazon, phased out DE 2018, EU allowed
241	2,6-Dichlorobenzamide	pesticides/biocides	FALSE	FALSE	pesticide	herbicide	nitrile	no	no	pesticide	TP	TP of diclobenil and fluopicolide, fluopicolide allowed
242	3,4-Dichlorophenylurea	pesticides/biocides	FALSE	TRUE	biocide	herbicide	phenylurea	pesticide	no	biocide/pesticide	TP	TP of diuron
243	4-Isopropylaniline	pesticides/biocides	FALSE	FALSE	pesticide	herbicide	phenylurea	biocide	no	pesticide/biocide	TP	TP of isoproturon, but also intermediate
244	Metolachlor OA	pesticides/biocides	FALSE	TRUE	pesticide	herbicide	chloroacetanilide	no	no	pesticide	TP	TP of metolachlor, phased out 31.07.19
245	Metolachlor ESA	pesticides/biocides	FALSE	FALSE	pesticide	herbicide	chloroacetanilide	no	no	pesticide	TP	TP of metolachlor, phased out 31.07.19
246	(4-Sulfophenyl)acetic acid	personal care & household	FALSE	FALSE	personal care and household	surfactant	anionic surfactant	no	no	personal care and household	TP	TP of linear alkylbenezesulfonates
247	2,4-Dinitrophenol	other	FALSE	TRUE	intermediate	intermediate	phenol	no	no	intermediate	parent and TP	synthesis intermediate for broad chemical classes, TP of several compounds
248	Lidocaine	pharmaceuticals	FALSE	TRUE	pharmaceutical	anesthetics	amide	no	no	pharmaceutical	parent
249	2,6-Xylidine	other	FALSE	FALSE	intermediate	intermediate	aromatic amine	no	no	intermediate	parent	precursor for many chemicals
250	Tramadol	pharmaceuticals	TRUE	TRUE	pharmaceutical	analgesic	opioid	no	no	pharmaceutical	parent
251	Mycophenolic acid	pharmaceuticals	FALSE	TRUE	pharmaceutical	antineoplastic	immunosuppressant	no	no	pharmaceutical	parent
252	Capecitabine	pharmaceuticals	FALSE	FALSE	pharmaceutical	antineoplastic	antimetabolite	no	no	pharmaceutical	parent
253	Dimethylaminophenazone	pharmaceuticals	FALSE	FALSE	pharmaceutical	analgesic	pyrazolone analgesic	no	no	pharmaceutical	parent
254	Methotrexate	pharmaceuticals	FALSE	FALSE	pharmaceutical	antineoplastic	immunosuppressant	no	no	pharmaceutical	parent
255	7-Hydroxymethotrexate	pharmaceuticals	FALSE	FALSE	pharmaceutical	antineoplastic	immunosuppressant	no	no	pharmaceutical	TP	TP of methotrexate
256	Icaridin	pesticides/biocides	FALSE	TRUE	biocide	insect repellent	insect repellent	no	no	biocide	parent
257	Cotinine	food, beverage & stimulants	TRUE	TRUE	food and beverage	stimulans	stimulans	no	no	food and beverage	TP	TP of nicotine
258	2-Benzothiazolesulfonic acid	polymer additives	TRUE	TRUE	polymer additive	rubber additive	vulcanisation accelerator	no	no	polymer additive	TP	TP of mercaptobenzothiazole derivatives
259	Aclonifen	pesticides/biocides	FALSE	FALSE	pesticide	herbicide	diphenylether	no	no	pesticide	parent
260	Dicofol	POPs	FALSE	TRUE	POP	insecticide	organochlorine	pesticide	no	POP/pesticide	parent	legacy acaricide
261	Lincomycin	pharmaceuticals	FALSE	FALSE	pharmaceutical	antibiotic	lincosamide	no	no	pharmaceutical	parent
262	Salicylic acid	pharmaceuticals	FALSE	TRUE	pharmaceutical	analgesic	salicylic acid	natural compound	no	pharmaceutical/natural compound	TP and parent	TP of acetylsalicylic acid
263	Trimethoprim	pharmaceuticals	FALSE	TRUE	pharmaceutical	antibiotic	antifolate	no	no	pharmaceutical	parent
264	4-Formyl-antipyrine	pharmaceuticals	FALSE	TRUE	pharmaceutical	analgesic	pyrazolone analgesic	no	no	pharmaceutical	TP	TP of phenazone
265	Crotamiton	pharmaceuticals	FALSE	TRUE	pharmaceutical	antiparasitic	anilide analgesic	no	no	pharmaceutical	parent
266	ISO E Super	personal care & household	TRUE	FALSE	personal care and household	fragrance	musk fragrance	no	no	personal care and household	parent
267	10,11-Dihydro-10,11-dihydroxycarbamazepine	pharmaceuticals	FALSE	FALSE	pharmaceutical	antiepileptic	carboxamide	no	no	pharmaceutical	TP	TP of carbamazepine
268	Quinoxyfen	pesticides/biocides	FALSE	TRUE	pesticide	fungicide	aryloxyquinoline	no	no	pesticide	parent	phased out 30.04.2019, EU allowed
269	Cetrizine	pharmaceuticals	FALSE	FALSE	pharmaceutical	antihistamine	piperazine	no	no	pharmaceutical	parent
270	TOSU	other	FALSE	FALSE	solvent and fluid additive	solvent	solvent	no	no	solvent and fluid additive	parent
271	2-Hydroxycarbamazepine	pharmaceuticals	FALSE	TRUE	pharmaceutical	antiepileptic	carboxamide	no	no	pharmaceutical	TP	TP of carbamazepine
272	10,11-Dihydro-10-hydroxycarbamazepine	pharmaceuticals	FALSE	TRUE	pharmaceutical	antiepileptic	carboxamide	no	no	pharmaceutical	TP	TP of carbamazepine
273	Amantadine	pharmaceuticals	FALSE	TRUE	pharmaceutical	anti-parkinson	Amantadine	no	no	pharmaceutical	parent
274	Benzenesulfonic acid	other	FALSE	FALSE	intermediate	intermediate	arylsulfonic acid	no	no	intermediate	parent
275	Clomazone	pesticides/biocides	FALSE	TRUE	pesticide	herbicide	isoxazolidinone	no	no	pesticide	parent
276	Methiocarb	pesticides/biocides	FALSE	TRUE	pesticide	insecticide	carbamate	no	no	pesticide	parent	phased out 31.07.19, EU allowed
277	Cyhalothrin	pesticides/biocides	FALSE	TRUE	pesticide	insecticide	pyrethoid	biocide	no	pesticide/biocide	parent	also repellent; used also in vet. pharma
278	3,5,6-Trichloro-2-pyridinol	pesticides/biocides	FALSE	TRUE	pesticide	insecticide	organophosphate	no	no	pesticide	TP	TP of chlorpyrifos, chlorpyrifos methyl and triclopyr, Triclopyr is allowed
279	Pendimethalin	pesticides/biocides	FALSE	TRUE	pesticide	herbicide	dinitroaniline	no	no	pesticide	parent
280	Boscalid	pesticides/biocides	FALSE	TRUE	pesticide	fungicide	pydidine-carboxamide	no	no	pesticide	parent
281	Prothioconazole-desthio	pesticides/biocides	FALSE	TRUE	pesticide	fungicide	azole	no	no	pesticide	TP	TP of prothioconazole (actually, active ingredient)
282	Sotalol	pharmaceuticals	FALSE	TRUE	pharmaceutical	antihypertensive	beta blocker	no	no	pharmaceutical	parent
283	N-Formyl-4-aminoantipyrine	pharmaceuticals	FALSE	FALSE	pharmaceutical	analgesic	pyrazolone analgesic	no	no	pharmaceutical	TP	TP of Dimethylaminophenazone
284	2,4-Dichlorophenol	other	FALSE	TRUE	intermediate	intermediate	phenol	no	no	intermediate	parent and TP	precursor for many chemicals; TP of pharmaceuticlas/pesticides
285	Genistein	food, beverage & stimulants	FALSE	TRUE	food and beverage	isoflavone	soy isoflavone	natural compound	no	food and beverage/natural compound	parent	isoflavone in legumes (mainly soy)
286	Daidzein	food, beverage & stimulants	FALSE	TRUE	food and beverage	isoflavone	soy isoflavone	natural compound	no	food and beverage/natural compound	parent	isoflavone in legumes (mainly soy)
287	Amidosulfobetaine-14	personal care & household	FALSE	FALSE	personal care and household	surfactant	zwitterionic surfactant	no	no	personal care and household	parent
288	Bisphenol S	other	FALSE	TRUE	intermediate	paper/printing chemical	bisphenol	no	textile chemical	intermediate	parent	used in thermal paper, coatings
289	Flurtamone	pesticides/biocides	FALSE	TRUE	pesticide	herbicide	other	no	no	pesticide	parent	phased out 27.06.19, EU allowed
290	Gabapentin	pharmaceuticals	FALSE	FALSE	pharmaceutical	antiepileptic	other	no	no	pharmaceutical	parent
291	Picolinafen	pesticides/biocides	FALSE	TRUE	pesticide	herbicide	phenyl ether	no	no	pesticide	parent
292	Finasteride	pharmaceuticals	FALSE	TRUE	pharmaceutical	urological	anti-androgenic	no	no	pharmaceutical	parent
293	Diphenhydramine	pharmaceuticals	FALSE	TRUE	pharmaceutical	antineoplastic	immunosuppressant	no	no	pharmaceutical	parent
294	Acetyl-sulfamethoxazole	pharmaceuticals	FALSE	TRUE	pharmaceutical	antibiotic	sulfonamide	no	no	pharmaceutical	TP	TP of sulfamethoxazole
295	Citalopram	pharmaceuticals	FALSE	TRUE	pharmaceutical	antidepressant	SSRI	no	no	pharmaceutical	parent
296	Secobarbital	pharmaceuticals	FALSE	FALSE	pharmaceutical	sedative	barbiturate	no	no	pharmaceutical	parent
297	4-Chloroaniline	other	FALSE	FALSE	intermediate	intermediate	aromatic amine	no	no	intermediate	parent	precursor for many chemicals
298	Bromoxynil	pesticides/biocides	FALSE	TRUE	pesticide	herbicide	nitrile	no	no	pesticide	parent	no product registered in Germany
299	Amiodarone	pharmaceuticals	FALSE	TRUE	pharmaceutical	cardiac therapy	antiarrhythmics	no	no	pharmaceutical	parent
300	Amitriptyline	pharmaceuticals	FALSE	TRUE	pharmaceutical	antidepressant	non-selective monoamine reuptake inhibitor	no	no	pharmaceutical	parent
301	Atorvastatin	pharmaceuticals	FALSE	FALSE	pharmaceutical	lipid-lowering	Statin (HMG-CoA reductase inhibitor)	no	no	pharmaceutical	parent
302	Azelastine	pharmaceuticals	FALSE	TRUE	pharmaceutical	antihistamine	other	no	no	pharmaceutical	parent
303	Azithromycin	pharmaceuticals	FALSE	TRUE	pharmaceutical	antibiotic	macrolide	no	no	pharmaceutical	parent
304	Bisoprolol	pharmaceuticals	FALSE	TRUE	pharmaceutical	antihypertensive	beta blocker	no	no	pharmaceutical	parent
305	Bupropion	pharmaceuticals	FALSE	TRUE	pharmaceutical	antidepressant	other	no	no	pharmaceutical	parent
306	Desloratadine	pharmaceuticals	FALSE	FALSE	pharmaceutical	antihistamine	other	no	no	pharmaceutical	TP	TP of loratadine
307	Duloxetine	pharmaceuticals	FALSE	TRUE	pharmaceutical	antidepressant	other	no	no	pharmaceutical	parent
308	EDDP	pharmaceuticals	FALSE	FALSE	pharmaceutical	analgesic	opioid	pharmaceutical	no	pharmaceutical/pharmaceutical	TP	TP of methadone
309	Fluconazole	pharmaceuticals	FALSE	FALSE	pharmaceutical	antimycotics	azole	no	no	pharmaceutical	parent
310	Glibenclamide	pharmaceuticals	FALSE	TRUE	pharmaceutical	antidiabetic	sulfonylurea	no	no	pharmaceutical	parent
311	Glimepiride	pharmaceuticals	FALSE	TRUE	pharmaceutical	antidiabetic	sulfonylurea	no	no	pharmaceutical	parent
312	Ketamine	pharmaceuticals	FALSE	FALSE	pharmaceutical	anesthetics	other	no	no	pharmaceutical	parent
313	Loperamide	pharmaceuticals	FALSE	TRUE	pharmaceutical	gastrointestinal	antipropulsive	no	no	pharmaceutical	parent
314	Lorazepam	pharmaceuticals	FALSE	TRUE	pharmaceutical	anxiolytic	benzodiazepine	no	no	pharmaceutical	parent
315	Memantine	pharmaceuticals	FALSE	TRUE	pharmaceutical	anti-dementia	anticholinesterase	no	no	pharmaceutical	parent
316	Miconazole	pharmaceuticals	FALSE	TRUE	pharmaceutical	antimycotics	imidazole	no	no	pharmaceutical	parent
317	Mirtazapine	pharmaceuticals	FALSE	FALSE	pharmaceutical	antidepressant	other	no	no	pharmaceutical	parent
318	Norfloxacin	pharmaceuticals	FALSE	FALSE	pharmaceutical	antibiotic	fluoroquinolone	no	no	pharmaceutical	parent
319	Oxazepam	pharmaceuticals	FALSE	TRUE	pharmaceutical	anxiolytic	benzodiazepine	no	no	pharmaceutical	parent	antidepressant and other
320	Risperidone	pharmaceuticals	FALSE	TRUE	pharmaceutical	antipsychotic	other	no	no	pharmaceutical	parent
321	Sertraline	pharmaceuticals	FALSE	TRUE	pharmaceutical	antidepressant	SSRI	no	no	pharmaceutical	parent
322	Telmisartan	pharmaceuticals	FALSE	TRUE	pharmaceutical	antihypertensive	Sartan (Angiotensin II receptor blocker)	no	no	pharmaceutical	parent
323	Temazepam	pharmaceuticals	FALSE	FALSE	pharmaceutical	anxiolytic	benzodiazepine	no	no	pharmaceutical	parent
324	o-Toluidine	other	TRUE	FALSE	intermediate	intermediate	aromatic amine	no	no	intermediate	parent and TP	precursor for several herbicides, dyes, pigments, pharmaceuticals
325	N-Methyl-2-pyrrolidone	other	FALSE	FALSE	solvent and fluid additive	fluid additive	pyrrolidone	intermediate	solvent	solvent and fluid additive/intermediate	parent	many uses: additive in paints, inks, lubricaants, adhesives, processing aid, …
326	Anthracene	PAHs	FALSE	TRUE	PAH	Parent PAH	3-ring PAH	Combustion and coal tar	no	PAH/Combustion and coal tar	parent
327	Melamine	other	FALSE	FALSE	polymer additive	monomer	melamine	intermediate	intermediate	polymer additive/intermediate	parent	used as monomer in resins, intermediate for synthesis
328	Dicyclohexylphthalate	polymer additives	FALSE	TRUE	polymer additive	plasticizer	phthalate	no	no	polymer additive	parent
329	Triethyl phosphate	polymer additives	TRUE	TRUE	polymer additive	plasticizer	organophosphate	no	flame retardant	polymer additive	parent
330	Tris(2-ethylhexl) phosphate	polymer additives	FALSE	TRUE	polymer additive	plasticizer	organophosphate	no	flame retardant	polymer additive	parent
331	Tris(4-methylphenyl) phosphate	polymer additives	FALSE	TRUE	polymer additive	plasticizer	organophosphate	no	flame retardant	polymer additive	parent
332	Bis(2-ethylhexyl) phosphate	polymer additives	FALSE	FALSE	polymer additive	plasticizer	organophosphate	no	flame retardant	polymer additive	parent
333	Fenthion	pesticides/biocides	FALSE	TRUE	pesticide	insecticide	organophosphate	no	no	pesticide	parent	legacy
334	Di-n-butyl phosphate	polymer additives	FALSE	FALSE	polymer additive	plasticizer	organophosphate	no	flame retardant	polymer additive	TP	TP of Tributylphosphate
335	Propamocarb	pesticides/biocides	FALSE	TRUE	pesticide	fungicide	carbamate	no	no	pesticide	parent
336	Acyclovir	pharmaceuticals	FALSE	FALSE	pharmaceutical	antiviral	nucleoside	no	no	pharmaceutical	parent
337	Prosulfuron	pesticides/biocides	FALSE	TRUE	pesticide	herbicide	sulfonylurea	no	no	pesticide	parent
338	Acetochlor	pesticides/biocides	FALSE	TRUE	pesticide	herbicide	chloroacetanilide	no	no	pesticide	parent
339	2-Hydroxyatrazine	pesticides/biocides	FALSE	TRUE	pesticide	herbicide	triazine	no	no	pesticide	TP	TP of atrazine, legacy
340	Omethoate	pesticides/biocides	FALSE	TRUE	pesticide	insecticide	organophosphate	no	no	pesticide	TP and parent	TP of dimethoate
341	Triadimenol	pesticides/biocides	FALSE	TRUE	pesticide	fungicide	azole	no	no	pesticide	parent	phased out 31.08.19
342	Ethylenethiourea	pesticides/biocides	FALSE	FALSE	pesticide	fungicide	dithiocarbamate	no	no	pesticide	TP	TP of metiram, mancozeb, maneb
343	Dieldrin	POPs	FALSE	TRUE	POP	insecticide	cyclodiene	pesticide	no	POP/pesticide	parent	legacy insecticide
344	4,4'-DDT	POPs	FALSE	TRUE	POP	insecticide	organochlorine	pesticide	no	POP/pesticide	parent	legacy insecticide
345	4,4'-DDE	POPs	FALSE	TRUE	POP	insecticide	organochlorine	pesticide	no	POP/pesticide	TP	TP of DDT
346	4,4'-DDD	POPs	FALSE	TRUE	POP	insecticide	organochlorine	pesticide	no	POP/pesticide	TP	TP of DDT
347	Heptachlor-endo-epoxide (Isomer A)	POPs	FALSE	TRUE	POP	insecticide	cyclodiene	pesticide	no	POP/pesticide	TP	TP of heptachlor
348	Heptachlor	POPs	FALSE	TRUE	POP	insecticide	cyclodiene	pesticide	no	POP/pesticide	parent	legacy insecticide
349	Aldrin	POPs	FALSE	TRUE	POP	insecticide	cyclodiene	pesticide	no	POP/pesticide	parent	legacy insecticide
350	Endosulfan sulfate	POPs	FALSE	TRUE	POP	insecticide	cyclodiene	pesticide	no	POP/pesticide	TP	TP of endosulfane
351	Methoxychlor	POPs	FALSE	TRUE	POP	insecticide	organochlorine	pesticide	no	POP/pesticide	parent	legacy insecticide
352	Methomyl	pesticides/biocides	FALSE	TRUE	pesticide	insecticide	carbamate	no	no	pesticide	parent	legacy, allowed EU
353	Thiophanate-methyl	pesticides/biocides	FALSE	FALSE	pesticide	fungicide	thiophanate	no	no	pesticide	parent	legacy EU
354	alpha-HCH	POPs	FALSE	TRUE	POP	insecticide	organochlorine	pesticide	no	POP/pesticide	parent	byproduct of Lindane
355	beta-HCH	POPs	FALSE	TRUE	POP	insecticide	organochlorine	pesticide	no	POP/pesticide	parent	byproduct of Lindane
356	4-Chlorophenol	other	FALSE	TRUE	intermediate	intermediate	phenol	no	no	intermediate	parent and TP	precursor for many chemicals; TP of pharmaceuticlas/pesticides
357	(Benzothiazol-2-ylthio)methyl thiocyanate	polymer additives	FALSE	TRUE	polymer additive	rubber additive	vulcanisation accelerator	no	no	polymer additive	parent
358	DCOIT	pesticides/biocides	FALSE	TRUE	biocide	antimicrobial	isothiazolinone	no	no	biocide	parent
359	Bifenthrin	pesticides/biocides	FALSE	TRUE	biocide	insecticide	pyrethoid	pesticide	no	biocide/pesticide	parent	legacy
360	Fluorene	PAHs	FALSE	FALSE	PAH	Parent PAH	3-ring PAH	Combustion and coal tar	no	PAH/Combustion and coal tar	parent
361	Benz[a]anthracene	PAHs	FALSE	TRUE	PAH	Parent PAH	4-ring PAH	Combustion and coal tar	no	PAH/Combustion and coal tar	parent
362	Chrysene	PAHs	FALSE	TRUE	PAH	Parent PAH	4-ring PAH	Combustion and coal tar	no	PAH/Combustion and coal tar	parent
363	Benzo[b]fluoranthene	PAHs	TRUE	TRUE	PAH	Parent PAH	5-ring PAH	Combustion and coal tar	no	PAH/Combustion and coal tar	parent
364	Benzo[e]pyrene	PAHs	FALSE	TRUE	PAH	Parent PAH	5-ring PAH	Combustion and coal tar	no	PAH/Combustion and coal tar	parent
365	Benzo[a]pyrene	PAHs	FALSE	TRUE	PAH	Parent PAH	5-ring PAH	Combustion and coal tar	no	PAH/Combustion and coal tar	parent
366	Dibenz[a,h]anthracene	PAHs	TRUE	TRUE	PAH	Parent PAH	5-ring PAH	Combustion and coal tar	no	PAH/Combustion and coal tar	parent
367	Dibenzo(a,e)pyrene	PAHs	FALSE	TRUE	PAH	Parent PAH	6-ring PAH	Combustion and coal tar	no	PAH/Combustion and coal tar	parent
368	PCB 28/31	POPs	FALSE	TRUE	POP	PCB	PCB	no	no	POP	parent	legacy POP
369	PCB 44	POPs	FALSE	TRUE	POP	PCB	PCB	no	no	POP	parent	legacy POP
370	PCB 118	POPs	FALSE	TRUE	POP	PCB	PCB	no	no	POP	parent	legacy POP
371	PCB 138	POPs	FALSE	TRUE	POP	PCB	PCB	no	no	POP	parent	legacy POP
372	PCB 149	POPs	FALSE	TRUE	POP	PCB	PCB	no	no	POP	parent	legacy POP
373	PCB 153	POPs	FALSE	TRUE	POP	PCB	PCB	no	no	POP	parent	legacy POP
374	PCB 170	POPs	FALSE	TRUE	POP	PCB	PCB	no	no	POP	parent	legacy POP
375	PCB 194	POPs	FALSE	TRUE	POP	PCB	PCB	no	no	POP	parent	legacy POP
376	PCB 209	POPs	FALSE	TRUE	POP	PCB	PCB	no	no	POP	parent	legacy POP
377	BDE-100	polymer additives	FALSE	FALSE	polymer additive	flame retardant	PBDE	no	no	polymer additive	parent
378	BDE-153	polymer additives	FALSE	TRUE	polymer additive	flame retardant	PBDE	no	no	polymer additive	parent
379	BDE-154	polymer additives	FALSE	TRUE	polymer additive	flame retardant	PBDE	no	no	polymer additive	parent
380	Hexachloroethane	other	FALSE	FALSE	intermediate	additive	organochlorine	POP	no	intermediate/POP	parent	used in explosves, pyrotechnics
381	2,4-Dichlorobenzoic acid	pesticides/biocides	FALSE	TRUE	pesticide	insecticide	tetronic acid	no	no	pesticide	TP	TP of spirodiclofen and others, allowed in soem Eu countries
382	1,2-Dichlorobenzene	POPs	FALSE	FALSE	POP	POP	chlorobenzene	no	no	POP	parent	legacy, precursor for several pesticides, dyes, pharmaceuticals, solvent
383	1,4-Dichlorobenzene	POPs	FALSE	FALSE	POP	POP	chlorobenzene	no	no	POP	parent	legacy, precursor for several pesticides, dyes, pharmaceuticals, solvent
384	1,3-Dichlorobenzene	POPs	FALSE	FALSE	POP	POP	chlorobenzene	no	no	POP	parent	legacy, precursor for several pesticides, dyes, pharmaceuticals, solvent
385	1,2,4-Trichlorobenzene	POPs	FALSE	FALSE	POP	POP	chlorobenzene	no	no	POP	parent	legacy, precursor for several pesticides, dyes, pharmaceuticals, solvent
386	1,2,4,5-Tetrachlorobenzene	POPs	FALSE	FALSE	POP	POP	chlorobenzene	no	no	POP	parent	legacy, precursor for several pesticides, dyes, pharmaceuticals, solvent
387	Isophorone	other	FALSE	FALSE	intermediate	intermediate	isophorone	natural compound	no	intermediate/natural compound	parent	precursor of polyurethane (via diisocyanate), variuos isophorne chemsitries
388	Aniline	other	FALSE	FALSE	intermediate	intermediate	aromatic amine	no	no	intermediate	parent	precursor for dyes and other chemcials
389	Benzidine	other	FALSE	FALSE	intermediate	dye intermediate	aromatic amine	no	no	intermediate	parent	used mainly for dye production, also as polymer curing agent
390	3,3'-Dimethylbenzidine	other	FALSE	FALSE	intermediate	dye intermediate	aromatic amine	no	no	intermediate	parent	used mainly for dye production, also as polymer curing agent
391	1-Naphthylamine	other	FALSE	FALSE	intermediate	intermediate	aromatic amine	no	no	intermediate	parent	intermediate in the synthesis of dyes, antioxidants, herbicides, some drugs, and other chemicals
392	Dioctyldiphenylamine	polymer additives	FALSE	TRUE	polymer additive	antioxidant	amine antioxidant	no	rubber additive	polymer additive	parent
393	Methyltolylsulfone	other	FALSE	FALSE	intermediate	intermediate	sulfone	no	no	intermediate	parent	precursor in synthesis
394	Musk ketone	personal care & household	FALSE	TRUE	personal care and household	fragrance	musk fragrance	no	no	personal care and household	parent
395	Habanolide	personal care & household	FALSE	FALSE	personal care and household	fragrance	musk fragrance	no	no	personal care and household	parent
396	Perfluorooctanesulfonamide	other	FALSE	TRUE	PFAS	Perfluoroalkyl sulfonamide	Perfluoroalkyl sulfonamide	no	no	PFAS	parent	multiple uses of PFCs are reported
397	Perfluoroheptanoic acid	other	FALSE	TRUE	PFAS	Perfluoroalkyl acids	Perfluoroalkyl carboxylic acids	no	no	PFAS	parent ant TP	multiple uses of PFCs are reported
398	6:2 fluorotelomer sulfonic acid	other	FALSE	TRUE	PFAS	Fluorotelomer acid	Fluorotelomer sulfonic acid	no	no	PFAS	parent and TP	multiple uses of PFCs are reported
399	Bromochlorophen	pesticides/biocides	FALSE	TRUE	biocide	antimicrobial	phenol	no	no	biocide	parent	legacy
400	Hexabromobenzene	polymer additives	FALSE	TRUE	polymer additive	flame retardant	BFR	no	no	polymer additive	parent
401	Pentachloronitrobenzene	pesticides/biocides	FALSE	TRUE	pesticide	fungicide	aromatic compound	POP	no	pesticide/POP	parent	fungicide, also used in pharma
402	o-Terphenyl	other	FALSE	TRUE	solvent and fluid additive	heat transfer agent	aromatic compound	no	no	solvent and fluid additive	parent	legacy use as heat transfer agent
403	p-Terphenyl	other	FALSE	TRUE	solvent and fluid additive	heat transfer agent	aromatic compound	no	no	solvent and fluid additive	parent	legacy use as heat transfer agent
404	Metobromuron	pesticides/biocides	FALSE	TRUE	pesticide	herbicide	phenylurea	no	no	pesticide	parent
405	Fenofibrate	pharmaceuticals	FALSE	TRUE	pharmaceutical	lipid-lowering	fibrate	no	no	pharmaceutical	parent	primary hypercholesterolemia or mixed dyslipidemia drug
406	Metconazole	pesticides/biocides	FALSE	TRUE	pesticide	fungicide	azole	no	no	pesticide	parent
407	Bosentan	pharmaceuticals	FALSE	TRUE	pharmaceutical	antihypertensive	sulfonamide	no	no	pharmaceutical	parent
408	Celecoxib	pharmaceuticals	FALSE	TRUE	pharmaceutical	anti-inflammatory/antirheumatic	NSAID	no	no	pharmaceutical	parent	nonsteroidal anti-inflammatory drug
409	Domperidone	pharmaceuticals	FALSE	FALSE	pharmaceutical	gastrointestinal	propulsive	no	no	pharmaceutical	parent
410	Efavirenz	pharmaceuticals	FALSE	TRUE	pharmaceutical	antiviral	reverse transciptase inhibitor	no	no	pharmaceutical	parent	antiretroviral medication used to treat and prevent HIV/AIDS
411	Fluvoxamine	pharmaceuticals	FALSE	TRUE	pharmaceutical	antidepressant	SSRI	no	no	pharmaceutical	parent
412	Hydroxychloroquine	pharmaceuticals	FALSE	FALSE	pharmaceutical	antiparasitic	Antimalarial	no	no	pharmaceutical	parent
413	L-Thyroxine	pharmaceuticals	FALSE	FALSE	pharmaceutical	thyroid hormone	thyroid hormone	endogeneous compound	no	pharmaceutical/endogeneous compound	parent
414	Losartan	pharmaceuticals	FALSE	TRUE	pharmaceutical	antihypertensive	Sartan (Angiotensin II receptor blocker)	no	no	pharmaceutical	parent
415	Mebeverine	pharmaceuticals	FALSE	TRUE	pharmaceutical	gastrointestinal	anticholinergic	no	no	pharmaceutical	parent
416	Montelukast	pharmaceuticals	FALSE	TRUE	pharmaceutical	obstructive airway disease	Leukotriene receptor antagonist	no	no	pharmaceutical	parent
417	Ondansetron	pharmaceuticals	FALSE	TRUE	pharmaceutical	antiemetic	serotonin antagonist	no	no	pharmaceutical	parent
418	Pioglitazone	pharmaceuticals	FALSE	TRUE	pharmaceutical	antidiabetic	Thiazolidinedione	no	no	pharmaceutical	parent
419	Ropinirole	pharmaceuticals	FALSE	FALSE	pharmaceutical	anti-parkinson	dopamine agonist	no	no	pharmaceutical	parent
420	Tacrolimus	pharmaceuticals	FALSE	TRUE	pharmaceutical	antineoplastic	immunosuppressant	no	no	pharmaceutical	parent
421	Valsartan	pharmaceuticals	FALSE	TRUE	pharmaceutical	antihypertensive	Sartan (Angiotensin II receptor blocker)	no	no	pharmaceutical	parent
422	Vardenafil	pharmaceuticals	FALSE	TRUE	pharmaceutical	urological	erectile disfunction	no	no	pharmaceutical	parent
423	Ziprasidone	pharmaceuticals	FALSE	TRUE	pharmaceutical	antipsychotic	indole	no	no	pharmaceutical	parent
424	Amoxicillin	pharmaceuticals	FALSE	FALSE	pharmaceutical	antibiotic	beta-lactam	no	no	pharmaceutical	parent
425	Fluvalinate peak A	pesticides/biocides	FALSE	TRUE	pesticide	insecticide	pyrethoid	no	no	pesticide	parent	legacy
426	1-Chloro-2-nitrobenzene	other	FALSE	FALSE	intermediate	intermediate	organochlorine	no	no	intermediate	parent	used for sythesis of dyes, corrison inhibitors and others
427	Terbinafine	pharmaceuticals	FALSE	TRUE	pharmaceutical	antifungal	other	no	no	pharmaceutical	parent	antimycotic medication
428	Clopidogrel	pharmaceuticals	FALSE	TRUE	pharmaceutical	antirhombotic	platelet aggregation inhibitor	no	no	pharmaceutical	parent
429	Clozapine	pharmaceuticals	FALSE	TRUE	pharmaceutical	antipsychotic	diazepine	no	no	pharmaceutical	parent
430	Indometacin	pharmaceuticals	FALSE	TRUE	pharmaceutical	anti-inflammatory/antirheumatic	NSAID	no	no	pharmaceutical	parent
431	Benalaxyl	pesticides/biocides	FALSE	TRUE	pesticide	fungicide	acylalanine	no	no	pesticide	parent
432	Tamoxifen	pharmaceuticals	FALSE	TRUE	pharmaceutical	endocrine therapy	anti-estrogen	no	no	pharmaceutical	parent	breast cancer drug
433	4-Hydroxytamoxifen	pharmaceuticals	FALSE	TRUE	pharmaceutical	endocrine therapy	anti-estrogen	no	no	pharmaceutical	TP	TP of tamoxifen
434	Pentoxifylline	pharmaceuticals	FALSE	TRUE	pharmaceutical	vasodilator	purine	no	no	pharmaceutical	parent
435	Anastrozole	pharmaceuticals	FALSE	FALSE	pharmaceutical	endocrine therapy	aromatase inhibitor	no	no	pharmaceutical	parent
436	Bicalutamide	pharmaceuticals	FALSE	TRUE	pharmaceutical	endocrine therapy	anti-androgen	no	no	pharmaceutical	parent
437	Flumequine	pharmaceuticals	FALSE	FALSE	pharmaceutical	antibiotic	quinolone	no	no	pharmaceutical	parent
438	Propanil	pesticides/biocides	FALSE	TRUE	pesticide	herbicide	amide	no	no	pesticide	parent	legacy
439	Enalapril	pharmaceuticals	FALSE	FALSE	pharmaceutical	antihypertensive	ACE inhibitor	no	no	pharmaceutical	parent
440	Acetamiprid	pesticides/biocides	FALSE	TRUE	pesticide	insecticide	neonicotinoide	biocide	no	pesticide/biocide	parent
441	Mebendazole	pharmaceuticals	FALSE	TRUE	pharmaceutical	anthelmintics	benzimidazole	no	no	pharmaceutical	parent
442	Mepiquat	pesticides/biocides	FALSE	TRUE	pesticide	herbicide	plant growth regulator	no	no	pesticide	parent
443	Albendazole	pharmaceuticals	FALSE	TRUE	pharmaceutical	anthelmintics	benzimidazole	no	no	pharmaceutical	parent
444	Terbuthylazine-2-hydroxy	pesticides/biocides	FALSE	TRUE	pesticide	herbicide	triazine	no	no	pesticide	TP	TP of terbuthylazine
445	Tetraglyme	other	FALSE	TRUE	solvent and fluid additive	fluid additive	ethyleneglycol ether	no	no	solvent and fluid additive	parent	lubricant additive
446	Clofibrate	pharmaceuticals	FALSE	FALSE	pharmaceutical	lipid-lowering	fibrate	no	no	pharmaceutical	parent
447	Chlorpropham	pesticides/biocides	FALSE	FALSE	pesticide	herbicide	carbamate	no	no	pesticide	parent	phased out 2019, EU allowed
448	Denatonium	personal care & household	FALSE	TRUE	personal care and household	bittern	bittern	no		personal care and household	parent
449	Carbaryl	pesticides/biocides	FALSE	TRUE	pesticide	insecticide	carbamate	no	no	pesticide	parent	legacy EU
450	Clonidine	pharmaceuticals	FALSE	TRUE	pharmaceutical	antihypertensive	imidazoline receptor agonist	no	no	pharmaceutical	parent
451	Picoxystrobin	pesticides/biocides	FALSE	TRUE	pesticide	fungicide	strobilurine	no	no	pesticide	parent	phased out 10/17, not allowed EU
452	2-Oxindole	other	FALSE	FALSE	natural compound	human metabolite	human metabolite	intermediate	no	natural compound/intermediate	TP	TP of indole and tryptophjan (gut microbiome)
453	4-(Dimethylamino)pyridine	other	FALSE	TRUE	intermediate	intermediate	N-heteroaromatic compound	no	no	intermediate	parent
454	Allopurinol	pharmaceuticals	FALSE	FALSE	pharmaceutical	antigout	uric acid prod. Inihbitor	no	no	pharmaceutical	parent
455	Lamotrigine	pharmaceuticals	FALSE	TRUE	pharmaceutical	antiepileptic	other	no	no	pharmaceutical	parent
456	5-Chlorobenzotriazole	personal care & household	FALSE	TRUE	personal care and household	corrosion inhibitor	benzotriazole	no	no	personal care and household	parent and TP	TP of UV-326
457	Methylphenylsulfone	other	TRUE	TRUE	intermediate	intermediate	sulfone	no	no	intermediate	parent	precursor in synthesis
458	Quinoline N-oxide	other	FALSE	TRUE	intermediate	intermediate	N-heteroaromatic compound	Combustion and coal tar	heteroaromatic compound	intermediate/Combustion and coal tar	TP	TP of quinoline
459	Ifosfamide	pharmaceuticals	FALSE	TRUE	pharmaceutical	antineoplastic	alkylating agent	no	no	pharmaceutical	parent
460	Sulfathiazole	pharmaceuticals	FALSE	FALSE	veterinary pharmaceutical	antibiotic	sulfonamide	no	no	veterinary pharmaceutical	parent	may be used as human pharmaceutical outside Europe
461	Bupirimate	pesticides/biocides	FALSE	TRUE	pesticide	fungicide	pyrimidine	no	no	pesticide	parent
462	Clothianidin	pesticides/biocides	FALSE	TRUE	pesticide	insecticide	neonicotinoide	biocide	no	pesticide/biocide	parent	phased out 2018 (pesticide) TP of thiamethoxam, used with special allowance
463	Cyromazine	pesticides/biocides	FALSE	TRUE	biocide	insecticide	moulting inhibitor	pesticide	no	biocide/pesticide	parent	DE not allowed pesticide, but other EU countrie
464	Difenoconazole	pesticides/biocides	FALSE	TRUE	pesticide	fungicide	azole	no	no	pesticide	parent
465	Diflubenzuron	pesticides/biocides	FALSE	TRUE	pesticide	insecticide	benzoylurea	no	no	pesticide	parent	legacy DE, EU allowed
466	Dodemorph	pesticides/biocides	FALSE	TRUE	pesticide	fungicide	morpholine	no	no	pesticide	parent
467	Fenoxycarb	pesticides/biocides	FALSE	TRUE	biocide	insecticide	juvenile hormone mimic	pesticide	no	biocide/pesticide	parent
468	Fenpropidin	pesticides/biocides	FALSE	TRUE	pesticide	fungicide	piperidine	no	no	pesticide	parent
469	Fluoxastrobin	pesticides/biocides	FALSE	TRUE	pesticide	fungicide	strobilurine	no	no	pesticide	parent
470	Imidacloprid-urea	pesticides/biocides	FALSE	TRUE	pesticide	insecticide	neonicotinoide	biocide	no	pesticide/biocide	TP	TP of Imidacloprid, only allowed as biocide
471	Imidacloprid-guanidine	pesticides/biocides	FALSE	TRUE	pesticide	insecticide	neonicotinoide	biocide	no	pesticide/biocide	TP	TP of Imidacloprid, only allowed as biocide
472	Oryzalin	pesticides/biocides	FALSE	TRUE	pesticide	herbicide	dinitroaniline	no	no	pesticide	parent	legacy, never used DE
473	Oxadiazone	pesticides/biocides	FALSE	TRUE	pesticide	herbicide	oxadiazole	no	no	pesticide	parent
474	Propyzamide	pesticides/biocides	FALSE	TRUE	pesticide	herbicide	benzamide	no	no	pesticide	parent
475	Pyraclostrobin	pesticides/biocides	FALSE	TRUE	pesticide	fungicide	strobilurine	no	no	pesticide	parent
476	Quinmerac	pesticides/biocides	FALSE	TRUE	pesticide	herbicide	quinolinecarboxylic acid	no	no	pesticide	parent
477	Thiacloprid amide	pesticides/biocides	FALSE	TRUE	pesticide	insecticide	neonicotinoide	biocide	no	pesticide/biocide	TP	TP of Thiacloprid, phased out 2020
478	Thiamethoxam	pesticides/biocides	FALSE	TRUE	pesticide	insecticide	neonicotinoide	no	no	pesticide	parent	legacy sicne 2009 (pesticide) / used with specail allowance, allowed EU, still allowed as biocide
479	Flufenoxuron	pesticides/biocides	FALSE	TRUE	biocide	insecticide	benzoylurea	pesticide	no	biocide/pesticide	parent
480	Triallate	pesticides/biocides	FALSE	FALSE	pesticide	herbicide	thiocarbamate	no	no	pesticide	parent	legacy
481	Nitrofurantoin	pharmaceuticals	FALSE	FALSE	pharmaceutical	antibiotic	nitrofuran derivative	no	no	pharmaceutical	parent
482	Orlistat	pharmaceuticals	FALSE	TRUE	pharmaceutical	antiobesity	other	no	no	pharmaceutical	parent
483	Sulfadimethoxine	pharmaceuticals	FALSE	TRUE	veterinary pharmaceutical	antibiotic	sulfonamide	no	no	veterinary pharmaceutical	parent	may be used as human pharmaceutical outside Europe
484	4-Fluorobenzoylpropionic acid	pharmaceuticals	FALSE	FALSE	pharmaceutical	antipsychotic	butyrophenone	no	no	pharmaceutical	TP	TP of haloperidol
485	Benzocain	pharmaceuticals	FALSE	FALSE	pharmaceutical	anesthetics	aminobenzoic acid ester	no	no	pharmaceutical	parent
486	Metoprolol acid	pharmaceuticals	FALSE	FALSE	pharmaceutical	antihypertensive	beta blocker	no	no	pharmaceutical	TP	TP of metoprolol
487	Ambroxol	pharmaceuticals	FALSE	TRUE	pharmaceutical	obstructive airway disease	beta-2-adrenoreceptor agonist	no	no	pharmaceutical	parent
488	Ebastin	pharmaceuticals	FALSE	TRUE	pharmaceutical	antihistamine	other	no	no	pharmaceutical	parent
489	Melperon	pharmaceuticals	FALSE	TRUE	pharmaceutical	antipsychotic	butyrophenone	no	no	pharmaceutical	parent
490	Pipamperone	pharmaceuticals	FALSE	FALSE	pharmaceutical	antipsychotic	butyrophenone	no	no	pharmaceutical	parent
491	Oxybutynin	pharmaceuticals	FALSE	TRUE	pharmaceutical	urological	incontinence	no	no	pharmaceutical	parent
492	Nitrendipine	pharmaceuticals	FALSE	TRUE	pharmaceutical	antihypertensive	Ca channel blocker	no	no	pharmaceutical	parent
493	Guanylurea	pharmaceuticals	FALSE	FALSE	pharmaceutical	antidiabetic	biguanide	no	no	pharmaceutical	TP	TP of metformin
494	Dichlorophen	pesticides/biocides	FALSE	TRUE	biocide	antimicrobial	phenol	no	no	biocide	parent	legacy since 2011
495	2-Hydroxybenzothiazole	polymer additives	FALSE	TRUE	polymer additive	rubber additive	vulcanisation accelerator	no	no	polymer additive	TP	TP of benzothiaziole and derivatives
496	2-Thiouracil	pharmaceuticals	FALSE	FALSE	pharmaceutical	thyroid therapy	thiouracil	no	no	pharmaceutical	TP	TP of 6-Propyl-2-thiouracil
497	6-Mercaptopurine	pharmaceuticals	FALSE	FALSE	pharmaceutical	antineoplastic	antimetabolite	no	no	pharmaceutical	parent
498	6-Propyl-2-thiouracil	pharmaceuticals	FALSE	FALSE	pharmaceutical	thyroid therapy	thiouracil	no	no	pharmaceutical	parent
499	Dimethachlor OA	pesticides/biocides	FALSE	FALSE	pesticide	herbicide	chloroacetanilide	no	no	pesticide	TP	TP of dimethachlor
500	Metazachlor ESA	pesticides/biocides	FALSE	FALSE	pesticide	herbicide	chloroacetanilide	no	no	pesticide	TP	TP of metazachlor
501	Oxypurinol	pharmaceuticals	FALSE	FALSE	pharmaceutical	antigout	uric acid prod. Inihbitor	no	no	pharmaceutical	TP	TP of allopurinol
502	7-Amino-4-methylcoumarin	other	FALSE	TRUE	dye	fluorescent dye	fluorescent dye	no	no	dye	TP	TP of 7-Diethylamino-4-methylcoumarin
503	2(4-morpholinyl)benzothiazole	polymer additives	FALSE	TRUE	polymer additive	rubber additive	vulcanisation accelerator	no	no	polymer additive	parent
504	2-Morpholinothiobenzothiazole	polymer additives	FALSE	FALSE	polymer additive	rubber additive	vulcanisation accelerator	no	no	polymer additive	parent
505	7-Diethylamino-4-methylcoumarin	other	FALSE	TRUE	dye	fluorescent dye	fluorescent dye	no	no	dye	parent	C.I. 551100; fluorescent dye
506	Fipronil sulfide	pesticides/biocides	FALSE	TRUE	biocide	insecticide	phenylpyrazole	pesticide	no	biocide/pesticide	TP	TP of fipronil
507	Fipronil sulfone	pesticides/biocides	FALSE	TRUE	biocide	insecticide	phenylpyrazole	pesticide	no	biocide/pesticide	TP	TP of fipronil
508	N-Cyclohexyl-2-benzothiazole-amine	polymer additives	FALSE	TRUE	polymer additive	rubber additive	vulcanisation accelerator	no	no	polymer additive	parent
509	N-Cyclohexyl-2-benzothiazole-sulfenamide	polymer additives	FALSE	TRUE	polymer additive	rubber additive	vulcanisation accelerator	no	no	polymer additive	parent
510	Fipronil desulfinyl	pesticides/biocides	FALSE	TRUE	biocide	insecticide	phenylpyrazole	pesticide	no	biocide/pesticide	TP	TP of fipronil
511	m-Xylene-4-sulfonic acid	personal care & household	FALSE	FALSE	personal care and household	hydrotrope	defoamer/wetting agent	no	no	personal care and household	parent	Hydrotrope used to solubilize complex formulas, elevate cloud points, and control viscosity
512	Dimethachlor ESA	pesticides/biocides	FALSE	FALSE	pesticide	herbicide	chloroacetanilide	no	no	pesticide	TP	TP of dimethachlor
513	Velvione	personal care & household	FALSE	FALSE	personal care and household	fragrance	musk fragrance	no	no	personal care and household	parent
514	Benzyl benzoate	personal care & household	FALSE	FALSE	personal care and household	antimicrobial	preservative	intermediate	no	personal care and household/intermediate	parent	used as preservative in cosmetics, as intermdite in syntehsis
515	Etofenprox	pesticides/biocides	FALSE	TRUE	pesticide	insecticide	pyrethoid	biocide	no	pesticide/biocide	parent
516	2,6-Di-tert-butyl-1,4-benzoquinone	polymer additives	FALSE	FALSE	polymer additive	antioxidant	hindered phenol	intermediate	catalyst	polymer additive/intermediate	parent and TP	TP of 2,6-di-tert-Butylphenol, also used as catalyst in synthesis
517	Acrinathrin	pesticides/biocides	FALSE	TRUE	pesticide	insecticide	pyrethoid	no	no	pesticide	parent	allowd EU, not DE
518	Cyfluthrin	pesticides/biocides	FALSE	FALSE	biocide	insecticide	pyrethoid	pesticide	no	biocide/pesticide	parent	allowd EU, not DE
519	Transfluthrin	pesticides/biocides	FALSE	TRUE	biocide	insecticide	pyrethoid	no	no	biocide	parent
520	Tefluthrin	pesticides/biocides	FALSE	TRUE	pesticide	insecticide	pyrethoid	no	no	pesticide	parent
521	Acridine	other	FALSE	FALSE	intermediate	intermediate	N-heteroaromatic compound	Combustion and coal tar	heteroaromatic compound	intermediate/Combustion and coal tar	parent
522	4-Nitroquinoline-1-oxide	other	FALSE	FALSE	intermediate	intermediate	N-heteroaromatic compound	no	no	intermediate	parent	more likely a lab test compound
523	Acridone	other	FALSE	TRUE	intermediate	intermediate	N-heteroaromatic compound	Combustion and coal tar	heteroaromatic compound	intermediate/Combustion and coal tar	TP	TP of acridine
524	Harman	food, beverage & stimulants	FALSE	TRUE	food and beverage	alkaloid	carboline	natural compound	no	food and beverage/natural compound	parent	formed by heating of food, but also naturally in plants
525	Cyclopenta[cd]pyren-3[4H]-one	PAHs	FALSE	TRUE	PAH	Oxy-PAH	5-ring PAH	Combustion and coal tar	no	PAH/Combustion and coal tar	TP	TP of cyclopenta[cd]pyrene
526	4,4'-DDMU	POPs	FALSE	TRUE	POP	insecticide	organochlorine	pesticide	no	POP/pesticide	TP	TP of DDT
527	1,1-Dichloro-2,2-bis(4-methoxyphenyl)ethane	POPs	FALSE	TRUE	POP	insecticide	organochlorine	pesticide	no	POP/pesticide	TP	TP of methoxychlor
528	p-Benzyldiphenyl	other	FALSE	TRUE	solvent and fluid additive	heat transfer agent	aromatic compound	no	no	solvent and fluid additive	parent	legacy use as heat transfer agent
529	cis-Stilbene	other	FALSE	TRUE	intermediate	intermediate	aromatic compound	no	no	intermediate	parent	legacy compound
530	alpha-tocopherol acetate	pharmaceuticals	TRUE	TRUE	pharmaceutical	vitamin	vitamin	no	no	pharmaceutical	parent
531	9-Vinylanthracene	PAHs	FALSE	TRUE	PAH	Alkyl-PAH	3-ring PAH	Combustion and coal tar	no	PAH/Combustion and coal tar	parent
532	Diphenylmethane	other	FALSE	TRUE	solvent and fluid additive	fluid additive	aromatic compound	intermediate	no	solvent and fluid additive/intermediate	parent
533	m-Terphenyl	other	FALSE	TRUE	solvent and fluid additive	heat transfer agent	aromatic compound	no	no	solvent and fluid additive	parent	legacy use as heat transfer agent
534	3-Bromocarbazole	POPs	FALSE	TRUE	POP	Halogenated carbazole	bromocarbazole	no	no	POP	TP	likely degradation product from dye, but sources of halogenated carbazoles are not clear
535	2,6-Diisopropylnaphthalene	other	FALSE	FALSE	solvent and fluid additive	heat transfer agent	aromatic compound	polymer additive	rubber additive	solvent and fluid additive/polymer additive	parent	representative for bis-isopropylnaphthalene isomers, used as PCB substitue as heat transfer , in coatings, adhesives
536	4H-Cyclopenta[def]phenanthrene	PAHs	TRUE	TRUE	PAH	Parent PAH	4-ring PAH	Combustion and coal tar	no	PAH/Combustion and coal tar	parent
537	Indane	other	TRUE	FALSE	intermediate	intermediate	aromatic compound	Combustion and coal tar	no	intermediate/Combustion and coal tar	parent	precursor for pharmaceuticals, insecticides,fragrances
538	1-Phenylnaphthalene	PAHs	TRUE	TRUE	PAH	Substituted PAH	3-ring PAH	Combustion and coal tar	no	PAH/Combustion and coal tar	parent
539	Benzo(b)fluorene	PAHs	FALSE	TRUE	PAH	Parent PAH	4-ring PAH	Combustion and coal tar	no	PAH/Combustion and coal tar	parent
540	Perylene	PAHs	FALSE	TRUE	PAH	Parent PAH	5-ring PAH	Combustion and coal tar	no	PAH/Combustion and coal tar	parent
541	Indeno(1,2,3cd)fluoranthene	PAHs	FALSE	TRUE	PAH	Parent PAH	6-ring PAH	Combustion and coal tar	no	PAH/Combustion and coal tar	parent
542	Decahydronaphthalene	other	FALSE	FALSE	solvent and fluid additive	fluid additive	alicyclic compound	intermediate	intermediate	solvent and fluid additive/intermediate	parent
543	Diphenyl sulfone	other	FALSE	TRUE	intermediate	intermediate	sulfone	solvent and fluid additive	solvent	intermediate/solvent and fluid additive	parent	solvent a nd synthis precursor
544	2-Aminopyridine	other	FALSE	FALSE	intermediate	intermediate	aromatic amine	no	no	intermediate	parent	precursor for syntehsis of dyes, pharmaceuticals, additives, herbicides
545	2-Aminobiphenyl	other	FALSE	FALSE	intermediate	intermediate	aromatic amine	no	no	intermediate	parent	intermediate for resins, rubebrs
546	2-Bromoaniline	other	FALSE	FALSE	intermediate	intermediate	aromatic amine	no	no	intermediate	parent
547	Azobenzene	other	FALSE	FALSE	intermediate	dye intermediate	aromatic amine	no	no	intermediate	parent	used mainly for dye production, also as polymer curing agent
548	Climbazole	personal care & household	FALSE	TRUE	personal care and household	antifungal	imidazole	pharmaceutical		personal care and household/pharmaceutical	parent	although similar to other azoles, no pharma use, only shampoo.
549	Labetalol	pharmaceuticals	FALSE	TRUE	pharmaceutical	antihypertensive	beta blocker	no	no	pharmaceutical	parent
550	Torasemide	pharmaceuticals	FALSE	TRUE	pharmaceutical	diuretic	sulfonamide	no	no	pharmaceutical	parent
551	Trifloxystrobin CGA 321113	pesticides/biocides	FALSE	TRUE	pesticide	fungicide	strobilurine	no	no	pesticide	TP	TP of trifloxystrobin
552	Candesartan	pharmaceuticals	FALSE	TRUE	pharmaceutical	antihypertensive	Sartan (Angiotensin II receptor blocker)	no	no	pharmaceutical	parent
553	Cyclohexylamine	other	FALSE	TRUE	solvent and fluid additive	corrosion inhibitor	alkylamine	intermediate	intermediate	solvent and fluid additive/intermediate	parent
554	5-Aminonaphthalene-2-sulfonic acid	other	FALSE	FALSE	intermediate	intermediate	arylsulfonic acid	no	no	intermediate	parent	precursor for dye production
555	1-Naphthol-5-sulfonic acid	other	FALSE	FALSE	intermediate	intermediate	arylsulfonic acid	no	no	intermediate	parent and TP	precursor for dye production, TP of naphthalene sulfonic acid
556	Decylsulfate	personal care & household	FALSE	FALSE	personal care and household	surfactant	anionic surfactant	no	no	personal care and household	parent
557	4-Methylmorpholine-N-oxide	other	FALSE	FALSE	solvent and fluid additive	solvent	amine oxide	intermediate	intermediate	solvent and fluid additive/intermediate	parent	solvent in fiber production, intermediate
558	2-Chloronaphthalene	POPs	FALSE	FALSE	POP	PCN	PCN	intermediate	intermediate	POP/intermediate	parent	intermediate fpor
559	Ethane, pentachloro-	other	FALSE	FALSE	solvent and fluid additive	solvent	organochlorine	POP	no	solvent and fluid additive/POP	parent
560	Hexachlorobutadiene	other	FALSE	FALSE	intermediate	intermediate	organochlorine	POP	no	intermediate/POP	parent
561	Hexachloropropene	other	FALSE	FALSE	intermediate	intermediate	organochlorine	POP	no	intermediate/POP	parent
562	PCB 18	POPs	FALSE	FALSE	POP	PCB	PCB	no	no	POP	parent	legacy POP
563	Endrin ketone	POPs	FALSE	TRUE	POP	insecticide	cyclodiene	pesticide	no	POP/pesticide	TP	TP of endrin
564	Endrin aldehyde	POPs	FALSE	TRUE	POP	insecticide	cyclodiene	pesticide	no	POP/pesticide	TP	TP of endrin
565	delta-HCH	POPs	FALSE	TRUE	POP	insecticide	organochlorine	pesticide	no	POP/pesticide	parent	byproduct of Lindane
566	Endrin	POPs	FALSE	TRUE	POP	insecticide	cyclodiene	pesticide	no	POP/pesticide	parent	legacy insecticide
567	Butocarboxim	pesticides/biocides	FALSE	FALSE	pesticide	insecticide	carbamate	no	no	pesticide	parent	legacy EU
568	Daminozide	pesticides/biocides	FALSE	FALSE	pesticide	herbicide	plant growth regulator	no	no	pesticide	parent
569	Imazapyr	pesticides/biocides	FALSE	TRUE	pesticide	herbicide	imidazolinone	no	no	pesticide	parent	legacy EU
570	(Methoxymethyl)triphenylphosphonium	other	FALSE	TRUE	intermediate	catalyst	catalyst	no	no	intermediate	parent	used as catalyst in chemcial synthesis
571	1,3-Dimethyl-2-imidazolidinone	other	FALSE	TRUE	intermediate	intermediate	urea derivative	solvent and fluid additive	solvent	intermediate/solvent and fluid additive	parent
572	1,3-Diphenylguanidine	polymer additives	FALSE	TRUE	polymer additive	rubber additive	vulcanisation accelerator	no	no	polymer additive	parent	Processing aids, not otherwise listed
573	1-Butyl-3-methyl-imidazolium	other	FALSE	TRUE	solvent and fluid additive	ionic liquid	ionic liquid	no	no	solvent and fluid additive	parent	use unclear, poor data, but reg. By ECHA
574	1-Methylimidazole	other	FALSE	FALSE	solvent and fluid additive	solvent	solvent	intermediate	intermediate	solvent and fluid additive/intermediate	parent	solvent, precursor of ionic liquids
575	2-Hydroxyquinoline	other	FALSE	TRUE	intermediate	intermediate	N-heteroaromatic compound	Combustion and coal tar	heteroaromatic compound	intermediate/Combustion and coal tar	TP	TP of quinoline
576	4-Hydroxyquinoline	other	FALSE	TRUE	intermediate	intermediate	N-heteroaromatic compound	Combustion and coal tar	heteroaromatic compound	intermediate/Combustion and coal tar	TP	TP of quinoline
577	Ciclopirox	pharmaceuticals	FALSE	FALSE	pharmaceutical	antifungal	other	personal care and household	no	pharmaceutical/personal care and household	parent	used in dandruff shamppoo, but also dermatol. Pharma.
578	7-(Ethylamino)-4-methylcoumarin	other	FALSE	TRUE	dye	fluorescent dye	fluorescent dye	no	no	dye	TP	TP of 7-Diethylamino-4-methylcoumarin
579	Amidosulfuron	pesticides/biocides	FALSE	TRUE	pesticide	herbicide	sulfonylurea	no	no	pesticide	parent
580	5-Carboline	food, beverage & stimulants	FALSE	TRUE	food and beverage	alkaloid	carboline	natural compound	no	food and beverage/natural compound	parent	formed by heating of food, but also naturally in plants
581	Carboline	food, beverage & stimulants	FALSE	TRUE	food and beverage	alkaloid	carboline	natural compound	no	food and beverage/natural compound	parent	formed by heating of food, but also naturally in plants
582	Norharmane	food, beverage & stimulants	FALSE	TRUE	food and beverage	alkaloid	carboline	natural compound	no	food and beverage/natural compound	parent	formed by heating of food, but also naturally in plants
583	Harmine	food, beverage & stimulants	FALSE	TRUE	food and beverage	alkaloid	carboline	natural compound	no	food and beverage/natural compound	parent	formed by heating of food, but also naturally in plants
584	Dimoxystrobin	pesticides/biocides	FALSE	FALSE	pesticide	fungicide	strobilurine	no	no	pesticide	parent
585	Dioctylsulfosuccinate	personal care & household	FALSE	FALSE	personal care and household	hydrotrope	wetting agent	no	surfactant	personal care and household	parent	used in cosmetics, selanats, adhesicves, pharmaceutcal formulations
586	Diphenylphosphine oxide	other	FALSE	FALSE	intermediate	catalyst	catalyst	no	no	intermediate	TP	TP of Triphenylphophine (oxide)
587	Flumioxazin	pesticides/biocides	FALSE	TRUE	pesticide	herbicide	N-Phenyl-phthalimides	no	no	pesticide	parent
588	Gabapentin-Lactam	pharmaceuticals	FALSE	TRUE	pharmaceutical	antiepileptic	other	no	no	pharmaceutical	TP	TP of gabapentin
589	Indoxacarb	pesticides/biocides	FALSE	TRUE	pesticide	insecticide	oxadiazine	no	no	pesticide	parent
590	Isoxaben	pesticides/biocides	FALSE	TRUE	pesticide	herbicide	benzamide	no	no	pesticide	parent
591	Methyltriphenylphosphonium	other	FALSE	TRUE	intermediate	catalyst	catalyst	no	no	intermediate	parent	used as catalyst in chemcial synthesis
592	S-Metolachlor NOA 413173	pesticides/biocides	FALSE	FALSE	pesticide	herbicide	chloroacetanilide	no	no	pesticide	TP	TP of metolachlor, phase out 31.7.19
593	Tetrapropylammonium	other	FALSE	FALSE	intermediate	intermediate	QAC	no	no	intermediate	parent	used as intrmdiate for chemcial synthesis, anion exchangrs
594	Pyridaben	pesticides/biocides	FALSE	TRUE	pesticide	insecticide	other	no	no	pesticide	parent	legacy, allowed EU
595	Pyriproxyfen	pesticides/biocides	FALSE	TRUE	biocide	insecticide	juvenile hormone mimic	pesticide	no	biocide/pesticide	parent	not allowed EU
596	Tepraloxydim	pesticides/biocides	FALSE	TRUE	pesticide	herbicide	cyclohexene oxime	no	no	pesticide	parent	legacy, aloowed NL
597	Trichlorfon	pesticides/biocides	FALSE	TRUE	pesticide	insecticide	organophosphate	no	no	pesticide	parent	legacy
598	Azoxystrobin acid	pesticides/biocides	FALSE	TRUE	pesticide	fungicide	strobilurine	no	no	pesticide	TP	TP of azoxystrobin
599	Dimethenamid ESA	pesticides/biocides	FALSE	FALSE	pesticide	herbicide	amide	no	no	pesticide	TP	TP of dimethenamid
600	Mesotrione MNBA	pesticides/biocides	FALSE	FALSE	pesticide	herbicide	triketone	no	no	pesticide	TP	TP of mesotrione
601	Metazachlor OA	pesticides/biocides	FALSE	FALSE	pesticide	herbicide	chloroacetanilide	no	no	pesticide	TP	TP of metazachlor
602	Quinmerac BH518-2	pesticides/biocides	FALSE	FALSE	pesticide	herbicide	quinolinecarboxylic acid	no	no	pesticide	TP	TP of Quinmerac
603	Methyldesphenylchloridazon	pesticides/biocides	FALSE	TRUE	pesticide	herbicide	pyidazinone	no	no	pesticide	TP	TP of chloridazon, phased out DE 2018, EU allowed
604	Prochloraz BTS44596	pesticides/biocides	FALSE	TRUE	pesticide	fungicide	imidazole	no	no	pesticide	TP	TP of prochloraz
605	2-Hydroxydesethylterbuthylazine	pesticides/biocides	FALSE	TRUE	pesticide	herbicide	triazine	no	no	pesticide	TP	TP of terbuthylazine
606	Tritosulfuron metabolite BH 635-2	pesticides/biocides	FALSE	FALSE	pesticide	herbicide	sulfonylurea	no	no	pesticide	TP	TP of tritosulfuron
607	Vancomycin	pharmaceuticals	FALSE	FALSE	pharmaceutical	antibiotic	glycopeptide	no	no	pharmaceutical	parent
608	Tylosin	pharmaceuticals	FALSE	TRUE	veterinary pharmaceutical	antibiotic	macrolide	no	no	veterinary pharmaceutical	parent
609	Ivermectin B1a	pharmaceuticals	FALSE	TRUE	pharmaceutical	anthelmintics	avermectin	veterinary pharmaceutical	no	pharmaceutical/veterinary pharmaceutical	parent
610	Methiocarb-sulfoxide phenol	pesticides/biocides	FALSE	TRUE	pesticide	insecticide	carbamate	no	no	pesticide	TP	TP of methiocarb, phased out 31.07.19
611	2-(Piperazin-1-yl)ethanamine	other	FALSE	FALSE	polymer additive	monomer	alkylamine	solvent and fluid additive	corrosion inihbitor	polymer additive/solvent and fluid additive	parent	used as curing ageng for pU/Epoxy resins, formelry used as corrosion inhibitor
612	4-Hydroxy-1-(2-hydroxyethyl)-2,2,6,6-tetramethylpiperidine	other	FALSE	TRUE	intermediate	intermediate	alkylamine	no	no	intermediate	parent
613	Dicyclohexyl sulfosuccinate	personal care & household	FALSE	TRUE	personal care and household	hydrotrope	wetting agent	no	surfactant	personal care and household	parent	used in cosmetics, building materials (adhesives?)
614	Dimethachlor CGA369873	pesticides/biocides	FALSE	FALSE	pesticide	herbicide	chloroacetanilide	no	no	pesticide	TP	TP of dimethachlor
615	Dimethyl-5-sulfoisophthalate	other	FALSE	TRUE	intermediate	intermediate	phthalate	no	no	intermediate	parent
616	Metazachlor BH479-12	pesticides/biocides	FALSE	FALSE	pesticide	herbicide	chloroacetanilide	no	no	pesticide	TP	TP of dimethachlor
617	Phenyl phosphate	polymer additives	FALSE	FALSE	polymer additive	plasticizer	organophosphate	no	flame retardant	polymer additive	TP	TP of Triphenylphophate
618	Phenylethylmalonamide	pharmaceuticals	FALSE	TRUE	pharmaceutical	antiepileptic	barbiturate derivative	no	no	pharmaceutical	TP	TP of primidone
619	Trifloxystrobin NOA413161	pesticides/biocides	FALSE	TRUE	pesticide	fungicide	strobilurine	no	no	pesticide	TP	TP of trifloxystrobin
620	Trifloxystrobin NOA413163	pesticides/biocides	FALSE	FALSE	pesticide	fungicide	strobilurine	no	no	pesticide	TP	TP of trifloxystrobin
621	Tripropyl phosphate	polymer additives	FALSE	FALSE	polymer additive	plasticizer	organophosphate	no	flame retardant	polymer additive	parent
622	Thiadone	pesticides/biocides	FALSE	FALSE	pesticide	herbicide	oxyacetamide	no	no	pesticide	TP	TP of Flufenacet
623	Dimethenamid OA	pesticides/biocides	FALSE	FALSE	pesticide	herbicide	amide	no	no	pesticide	TP	TP of dimethenamid
624	Metolachlor CGA 357704	pesticides/biocides	FALSE	FALSE	pesticide	herbicide	chloroacetanilide	no	no	pesticide	TP	TP of metolachlor, phased out 31.07.19
625	Metolachlor CGA 368208	pesticides/biocides	FALSE	TRUE	pesticide	herbicide	chloroacetanilide	no	no	pesticide	TP	TP of metolachlor, phased out 31.07.19
626	Prochloraz BTS40348	pesticides/biocides	FALSE	TRUE	pesticide	fungicide	imidazole	no	no	pesticide	TP	TP of prochloraz
627	Chlorothalonil R611965	pesticides/biocides	FALSE	FALSE	pesticide	fungicide	aromatic compound	no	no	pesticide	TP	TP of chlorothalonil
628	Metazachlor BH 479-9	pesticides/biocides	FALSE	FALSE	pesticide	herbicide	chloroacetanilide	no	no	pesticide	TP	TP of metazachlor
629	Metazachlor BH 479-11	pesticides/biocides	FALSE	TRUE	pesticide	herbicide	chloroacetanilide	no	no	pesticide	TP	TP of metazachlor
630	Simazine 2-Hydroxy	pesticides/biocides	FALSE	TRUE	pesticide	herbicide	triazine	no	no	pesticide	TP	TP of simazinbe, legacy EU
631	Etoposide	pharmaceuticals	FALSE	TRUE	pharmaceutical	antineoplastic	anticancer alkaloid	no	no	pharmaceutical	parent
632	Tributylamine	other	FALSE	FALSE	intermediate	intermediate	alkylamine	solvent and fluid additive	fluid additive	intermediate/solvent and fluid additive	parent
633	N-Methyldodecylamine	personal care & household	FALSE	TRUE	personal care and household	surfactant	alkylamine	intermediate	surfactant	personal care and household/intermediate	TP	TP of N,N-dimethyldodecylamine
634	2-Naphthol-8-sulfonic acid	other	FALSE	FALSE	intermediate	intermediate	arylsulfonic acid	no	no	intermediate	parent and TP	TP of naphthalene sulfonic acid
635	Benzyldimethyltetradecylammonium	pesticides/biocides	FALSE	TRUE	biocide	antimicrobial	QAC	no	no	biocide	parent
636	N,N-Dimethyldecylamine	personal care & household	FALSE	FALSE	personal care and household	surfactant	alkylamine	intermediate	no	personal care and household/intermediate	parent
637	Salinomycin	pharmaceuticals	FALSE	FALSE	veterinary pharmaceutical	antiparasitic	antiprotozoal	no	no	veterinary pharmaceutical	parent
638	4-tert-Butylbenzenesulfonamide	polymer additives	FALSE	FALSE	polymer additive	plasticizer	sulfonamide	no	no	polymer additive	parent
639	Piperine	food, beverage & stimulants	FALSE	TRUE	food and beverage	alkaloid	alkaloid	natural compound	no	food and beverage/natural compound	parent	ingredient of pepper
640	4-Hydroxycoumarin	other	FALSE	FALSE	intermediate	intermediate	coumarin	natural compound	no	intermediate/natural compound	parent	intermdiate for syntheis of rodenticides and dyes
641	DINCH	polymer additives	FALSE	FALSE	polymer additive	plasticizer	cyclohexanedicarboxylic acid	no	no	polymer additive	parent
642	Quinoline	other	FALSE	FALSE	intermediate	intermediate	N-heteroaromatic compound	Combustion and coal tar	heteroaromatic compound	intermediate/Combustion and coal tar	parent
643	Octyl-3,5-di-tert-butyl-4-hydroxyhydrocinnamate	polymer additives	FALSE	FALSE	polymer additive	antioxidant	hindered phenol	no	no	polymer additive	parent
644	alpha-Endosulfan	POPs	FALSE	TRUE	POP	insecticide	cyclodiene	pesticide	no	POP/pesticide	parent	legacy insecticide, neurotoxic
645	beta-Endosulfan	POPs	FALSE	TRUE	POP	insecticide	cyclodiene	pesticide	no	POP/pesticide	parent	legacy insecticide, neurotoxic

## Sheet: S3a
water: concentrations, average conc. and temporal trends
#	Name	water: max. conc. at	control 2018-09-10	control 2018-09-12	control 2018-09-19	control 2018-09-26	Pond N water SPE 2018-09-11	Pond N water SPE 2018-09-13	Pond N water SPE 2018-09-20	Pond N water SPE 2018-09-27	Pond S water SPE 2018-09-11	Pond S water SPE 2018-09-13	Pond S water SPE 2018-09-20	Pond S water SPE 2018-09-27	Creek water SPE 2018-09-11	Creek water SPE 2018-09-13	Creek water SPE 2018-09-20	Creek water SPE 2018-09-27	WWTP water SPE 2018-09-12	WWTP water SPE 2018-09-10 +2018-09-26	Pond N water SPE average all	Pond N water SPE st.-dev. all	coefficient of variation	avg	2*avg	avg	avg/2	slope: avg <->2*avg	slope: avg <-> avg/2	slope samples	slope test	detected in # samples	Pond S water SPE average all	Pond S water SPE st.-dev. all	coefficient of variation	avg	2*avg	avg	avg/2	slope: avg <->2*avg	slope: avg <-> avg/2	slope samples	slope test	detected in # samples	Creek water SPE average all	Creek water SPE st.-dev. all	coefficient of variation	avg	2*avg
1	Naproxen	WWTP	12.6				182	142	136	127	128.1	134.5	145.5	111.35	114.6	107.2	145.5	157.1	1235	1060	146.75	21.0401	14.3374	146.75	293.5	146.75	73.375	9.17188	-4.58594	-2.65984	ok	4	129.863	12.3679	0.0952382	129.863	259.725	129.863	64.9313	8.11641	-4.0582	-0.920866	ok	4	131.1	20.7775	0.158486	131.1	262.2
2	Ciprofloxacin
3	Phenazone	too few data points					1		1												1	0	0	1	2	1	0.5	0.0625	-0.03125	0	not enough data points	2
4	Musk ambrette
5	Dichlorvos
6	Azinphos methyl
7	2,4-Dichlorophenoxyacetic acid	pond N					190	1622	243	85	82.3	375.3	151.4	53.65	19.8	87.1	108.6	50.6	185	72	535	630.15	117.785	535	1070	535	267.5	33.4375	-16.7188	-48.2142	negative slope > factor 2	4	165.662	126.142	0.761441	165.662	331.325	165.662	82.8312	10.3539	-5.17695	-9.45693	negative slope > factor 2	4	66.525	34.0238	0.511443	66.525	133.05
8	Clofibric acid	too few data points																	5
9	Bezafibrate
10	Monensin
11	Clotrimazole
12	Propyphenazone
13	Dimethoate
14	Metoprolol	WWTP					3	3	2	3	6.3	4.5	4.9	3.25	5.5	5.4	3.7	3.8	451	432	2.75	0.433013	15.7459	2.75	5.5	2.75	1.375	0.171875	-0.0859375	-0.0141732	ok	4	4.7375	1.08822	0.229703	4.7375	9.475	4.7375	2.36875	0.296094	-0.148047	-0.143701	ok	4	4.6	0.851469	0.185102	4.6	9.2
15	Bentazone
16	Diuron	pond N					21	20	16	14	8.2	10.1	8.7	5.45		4.4			18	16	17.75	2.86138	16.1205	17.75	35.5	17.75	8.875	1.10938	-0.554688	-0.448819	ok	4	8.1125	1.68759	0.208024	8.1125	16.225	8.1125	4.05625	0.507031	-0.253516	-0.21	ok	4	only in the 2nd week			only in the 2nd week
17	Isoproturon
18	Chloramphenicol	control		0.4														0.6																											only in the last week			only in the last week
19	4-Nitrophenol	creek						62	22			32.8	64.8			64.5	102.2	288.1	45	52	42	20	47.619	42	84	42	21	2.625	-1.3125	-5.71429	not enough data points	2	48.8	16	0.327869	48.8	97.6	48.8	24.4	3.05	-1.525	4.57143	not enough data points	2	151.6	97.7395	0.64472	151.6	303.2
20	Erythromycin
21	Ofloxacin
22	Atenolol	WWTP	2.7	2.1	2.5		7	6	5	9	10.9	9.7	9.7	8.55	14.2	7.2	7.4	9.7	343	316	6.75	1.47902	21.9114	6.75	13.5	6.75	3.375	0.421875	-0.210938	0.11811	ok	4	9.7125	0.830944	0.0855541	9.7125	19.425	9.7125	4.85625	0.607031	-0.303516	-0.118031	ok	4	9.625	2.81813	0.292793	9.625	19.25
23	Cyclophosphamide
24	Fenvalerate
25	Gemfibrozil	WWTP					199	185	161	159	134.7	123.8	168.9	138.05	118.1	115.6	162.6	180.9	390	446	176	16.7631	9.52446	176	352	176	88	11	-5.5	-2.45039	ok	4	141.363	16.749	0.118483	141.363	282.725	141.363	70.6813	8.83516	-4.41758	1.00606	ok	4	144.3	28.216	0.195537	144.3	288.6
26	Diazinon
27	Furosemide	WWTP																	75	70
28	Perfluorodecanoic acid
29	Chlorotoluron
30	Paroxetine
31	Propranolol	WWTP					4	3	3	3	2.3	1.7	2.8	1.8	4.5	3.1	2.3	2.8	29	30	3.25	0.433013	13.3235	3.25	6.5	3.25	1.625	0.203125	-0.101562	-0.0425197	ok	4	2.15	0.438748	0.204069	2.15	4.3	2.15	1.075	0.134375	-0.0671875	-0.00409449	ok	4	3.175	0.816624	0.257204	3.175	6.35
32	Verapamil	too few data points													0.7				6																										only in 1st week			only in 1st week
33	Myclobutanil
34	Iminostilbene	creek					5							3.4	4.4	3.5					only in 1st week			only in 1st week		only in 1st week						1	3.4	0	0	3.4	6.8	3.4	1.7	0.2125	-0.10625			1	3.95	0.45	0.113924	3.95	7.9
35	2-Aminobenzimidazole
36	Isophorone diamine
37	Quaternium-15 (free base)
38	3,3'-Dichlorobenzidine
39	4'-Aminoacetanilide	WWTP	5.3	5.9	7.3	4.5	30	28	18	17	17.5	22.6	25.9	21.15	20.4	15.5	16.6	15.5	42	64	23.25	5.80409	24.9638	23.25	46.5	23.25	11.625	1.45312	-0.726562	-0.867717	negative slope > factor 2	4	21.7875	3.01504	0.138384	21.7875	43.575	21.7875	10.8938	1.36172	-0.680859	0.179134	ok	4	17	2.0137	0.118453	17	34
40	N,N-Dimethyldodecylamine-N-oxide
41	Triethylcitrate	WWTP	11		15.5		28	24	19	14	20.1	20.9	39.7	19.4	41.1	22	57.8	57.3	1495	1280	21.25	5.26189	24.7618	21.25	42.5	21.25	10.625	1.32812	-0.664062	-0.823622	negative slope > factor 2	4	25.025	8.48922	0.33923	25.025	50.05	25.025	12.5125	1.56406	-0.782031	0.213071	ok	4	44.55	14.6503	0.328852	44.55	89.1
42	Piperonyl butoxide	WWTP					1	2	2	1	1.5	1.2	1.9	1	1.1	1.2	1.4	2.7	48	45	1.5	0.5	33.3333	1.5	3	1.5	0.75	0.09375	-0.046875	-0.015748	ok	4	1.4	0.339116	0.242226	1.4	2.8	1.4	0.7	0.0875	-0.04375	-0.0144882	ok	4	1.6	0.644205	0.402628	1.6	3.2
43	2,6-di-tert-Butylphenol
44	2-Aminonaphthalene-1,5-disulfonic acid
45	Imazalil
46	Fipronil	WWTP																2	14	11																									only in the last week			only in the last week
47	Diflufenican
48	Flusilazole
49	Trifloxystrobin
50	Sulcotrione
51	Propoxycarbazone
52	4-Amino-N,N-dimethylbenzenesulfonamide
53	4-Aminobenzamide	WWTP					41		30	31	33.8	36.8	31.1	24.5					187	168	34	4.96655	14.6075	34	68	34	17	2.125	-1.0625	-0.65285	ok	3	31.55	4.5423	0.143972	31.55	63.1	31.55	15.775	1.97187	-0.985937	-0.669921	ok	4
54	2-Methylbenzothiazole
55	N-Acetyl-4-aminoantipyrine
56	4-Aminoantipyrine
57	Benzyl-2-naphthylether
58	Ethylene glycol diphenylether
59	Permethrin
60	Benzophenone-3
61	Phenylbenzimidazole sulfonic acid
62	Thiabendazole	creek											3.7		3.7	3.9	6.4	11.1	5	4													only in the 3rd week			only in the 3rd week		only in the 3rd week						1	6.275	2.98192	0.475207	6.275	12.55
63	Hydrochlorothiazide	WWTP																	360	366
64	2-Acetonaphthone	WWTP			25.3		440	312	298	265	292	243.5	366	225.05	301.5	265.6	318.9	390.8	758	837	328.75	66.4582	20.2154	328.75	657.5	328.75	164.375	20.5469	-10.2734	-8.37953	ok	4	281.637	54.5001	0.193511	281.637	563.275	281.637	140.819	17.6023	-8.80117	-1.40102	ok	4	319.2	45.5876	0.142818	319.2	638.4
65	Metribuzin	pond N					12	6	7	8			4.1	3	5.5	4.7	2.9	3.3			8.25	2.27761	27.6074	8.25	16.5	8.25	4.125	0.515625	-0.257812	-0.124409	ok	4	3.55	0.55	0.15493	3.55	7.1	3.55	1.775	0.221875	-0.110937	-0.157143	not enough data points	2	4.1	1.04881	0.255807	4.1	8.2
66	Prochloraz
67	Dimethenamid
68	Hexazinone	pond S						1			0.7		0.8								only in the 2nd week			only in the 2nd week		only in the 2nd week						1	0.75	0.05	0.0666667	0.75	1.5	0.75	0.375	0.046875	-0.0234375	0.0111111	not enough data points	2
69	Carbetamide	pond N					2	2	1		1.4	1.5		1.7	1.6	1.1		1.6			1.66667	0.471405	28.2843	1.66667	3.33333	1.66667	0.833333	0.104167	-0.0520833	-0.119403	negative slope > factor 2	3	1.53333	0.124722	0.0813404	1.53333	3.06667	1.53333	0.766667	0.0958333	-0.0479167	0.0171053	ok	3	1.43333	0.235702	0.164443	1.43333	2.86667
70	Metalaxyl	WWTP					6	8	4	4	4.2	4.1	7.4	4.45	4.9	4.4	7.6	9.8	6	9	5.5	1.65831	30.1511	5.5	11	5.5	2.75	0.34375	-0.171875	-0.204724	negative slope > factor 2	4	5.0375	1.36993	0.271947	5.0375	10.075	5.0375	2.51875	0.314844	-0.157422	0.0629134	ok	4	6.675	2.17644	0.326058	6.675	13.35
71	Chlorpyrifos
72	Cyprodinil
73	Dichlorprop	too few data points						17													only in the 2nd week			only in the 2nd week		only in the 2nd week						1
74	Imidacloprid
75	Dimethachlor
76	Dinoseb	creek													10.1		4																												7.05	3.05	0.432624	7.05	14.1
77	Nicosulfuron
78	Flufenacet
79	Propachlor
80	Prosulfocarb
81	Kresoxim-methyl
82	Pethoxamid
83	Ethofumesate
84	Metamitron
85	Chloridazon
86	Spiroxamine	too few data points													0.5																														only in 1st week			only in 1st week
87	Chlormequat
88	Pyrazophos
89	Simetryn
90	Azoxystrobin
91	Fenpropimorph
92	Epoxiconazole
93	Bendiocarb	WWTP					4	4	4	5			4.2	3.5		2.9	3.8	7.6	7	7	4.25	0.433013	10.1885	4.25	8.5	4.25	2.125	0.265625	-0.132812	0.0582677	ok	4	3.85	0.35	0.0909091	3.85	7.7	3.85	1.925	0.240625	-0.120313	-0.1	not enough data points	2	4.76667	2.03688	0.427318	4.76667	9.53333
94	N-Butylbenzenesulfonamide	pond N					107	108	108	71	45.5	58.1	87.8	35.35	36.2	38.4	90.1	139.2	33		98.5	15.8824	16.1242	98.5	197	98.5	49.25	6.15625	-3.07812	-2.11339	ok	4	56.6875	19.6878	0.347303	56.6875	113.375	56.6875	28.3437	3.54297	-1.77148	-0.368898	ok	4	75.975	42.3994	0.558071	75.975	151.95
95	Diatrizoate
96	Diazepam
97	Tris(2-chloroethyl)phosphate	creek					64	137	80	50	29.4	35.9	68.3	25.35	92.9	64.9	96.8	170.6	86	41	82.75	33.0709	39.9649	82.75	165.5	82.75	41.375	5.17188	-2.58594	-2.77323	negative slope > factor 2	4	39.7375	16.9145	0.425657	39.7375	79.475	39.7375	19.8687	2.48359	-1.2418	0.120866	ok	4	106.3	39.1097	0.367918	106.3	212.6
98	Octocrylene
99	Cypermethrin
100	Clarithromycin	too few data points																		4
101	Deltamethrin
102	Desethylatrazine	WWTP	19.3	18.2	19.3	16.3	17	14	12	13	15.5	15.5	21.4	10.7	27.7	20.8	14.9	16.9	16	25	14	1.87083	13.3631	14	28	14	7	0.875	-0.4375	-0.214173	ok	4	15.775	3.793	0.240444	15.775	31.55	15.775	7.8875	0.985937	-0.492969	-0.196063	ok	4	20.075	4.88691	0.243433	20.075	40.15
103	Ketoprofen	WWTP	1	0.7	1.4	0.8	54	53	43	32	23.2	23.9	33.3	17.8	28	26.9	40.1	40.3	68	52	45.5	8.90225	19.5654	45.5	91	45.5	22.75	2.84375	-1.42188	-1.40787	ok	4	24.55	5.57606	0.227131	24.55	49.1	24.55	12.275	1.53437	-0.767187	-0.192441	ok	4	33.825	6.38724	0.188832	33.825	67.65
104	Sulfamethoxazole	WWTP							4	4			4.2		9.9	5.8		8.3	51	47	4	0	0	4	8	4	2	0.25	-0.125	0	not enough data points	2	only in the 3rd week			only in the 3rd week		only in the 3rd week						1	8	1.68721	0.210901	8	16
105	TMDD	creek					1354	693	395	243	479.6	208.4	381.1		1532.6	1001	616.4	433.8	725	561	671.25	426.126	63.4824	671.25	1342.5	671.25	335.625	41.9531	-20.9766	-58.5496	negative slope > factor 2	4	356.367	112.09	0.314535	356.367	712.733	356.367	178.183	22.2729	-11.1365	-1.64179	ok	3	895.95	420.74	0.469602	895.95	1791.9
106	Sulfapyridine	WWTP																	37	26
107	Desethylterbutylazine
108	Ethion
109	Pirimiphos-methyl
110	Ethyl azinphos
111	Desisopropylatrazine
112	Perfluorooctanoic acid	creek	1	0.7	0.8	0.2	12	13	9	8	5.3	7.1	8.3	5.1	14.2	16.3	11	18.6	9	16	10.5	2.06155	19.6338	10.5	21	10.5	5.25	0.65625	-0.328125	-0.305512	ok	4	6.45	1.32193	0.20495	6.45	12.9	6.45	3.225	0.403125	-0.201562	-0.0229921	ok	4	15.025	2.79676	0.186141	15.025	30.05
113	Caffeine	WWTP						311	217				392.3				505.7		5790	6334	264	47	17.803	264	528	264	132	16.5	-8.25	-13.4286	not enough data points	2	only in the 3rd week			only in the 3rd week		only in the 3rd week						1	only in 3rd week			only in 3rd week
114	Celestolide
115	Tonalide
116	Octyl-methoxycinnamate	WWTP			10.2	4.7	15	18	16	10	13.1	8.3	14.9	10.35	15.6	10.6	11.9	13.8	14	24	14.75	2.94746	19.9828	14.75	29.5	14.75	7.375	0.921875	-0.460938	-0.366929	ok	4	11.6625	2.52868	0.216821	11.6625	23.325	11.6625	5.83125	0.728906	-0.364453	0.00889764	ok	4	12.975	1.89522	0.146067	12.975	25.95
117	2-(2-(Chlorophenyl)amino)benzaldehyde
118	Carbendazim	WWTP					3	3	3	2	3.1	3	3.9	1.7	3.5	3.8	4.5	5.7	33	32	2.75	0.433013	15.7459	2.75	5.5	2.75	1.375	0.171875	-0.0859375	-0.0582677	ok	4	2.925	0.788591	0.269604	2.925	5.85	2.925	1.4625	0.182812	-0.0914062	-0.0672441	ok	4	4.375	0.846685	0.193528	4.375	8.75
119	Acetaminophen	WWTP											47.3		699	203.7	107	110.3	210	685													only in the 3rd week			only in the 3rd week		only in the 3rd week						1	280	245.005	0.875018	280	560
120	Acesulfame	WWTP													6.5	6.8		5.6	43	46																									6.3	0.509902	0.0809368	6.3	12.6
121	Flutamide
122	1,2-Benzisothiazolinone
123	Linuron
124	Terbuthylazine	WWTP					3	2			1.9				2			2.8	3	3	2.5	0.5	20	2.5	5	2.5	1.25	0.15625	-0.078125	-0.5	not enough data points	2	only in the 1st week			only in the 1st week		only in the 1st week						1	2.4	0.4	0.166667	2.4	4.8
125	Terbutryn
126	Carbamazepine	WWTP					3	3	2	3	4.4	3.4	4	2.4	18.6	7.2	3.4	4.8	114	164	2.75	0.433013	15.7459	2.75	5.5	2.75	1.375	0.171875	-0.0859375	-0.0141732	ok	4	3.55	0.753326	0.212204	3.55	7.1	3.55	1.775	0.221875	-0.110938	-0.0922835	ok	4	8.5	5.98749	0.70441	8.5	17
127	Musk xylene
128	Sucralose
129	Triclosan	too few data points																		42
130	Triphenyl phosphate	WWTP											9.6		17.6	9	11.6	12.7	74	50													only in the 3rd week			only in the 3rd week		only in the 3rd week						1	12.725	3.11879	0.245092	12.725	25.45
131	Saccharin
132	Perfluorooctanesulfonic acid	pond N	0.4		0.2	0.1	13	14	15	10	4.4	5.5	8.6	4.2	9.8	9.2	12.4	14.3	10	12	13	1.87083	14.391	13	26	13	6.5	0.8125	-0.40625	-0.176378	ok	4	5.675	1.75979	0.310096	5.675	11.35	5.675	2.8375	0.354687	-0.177344	0.0149606	ok	4	11.425	2.04985	0.179418	11.425	22.85
133	Cyclamate
134	2-Octyl-4-isothiazolin-3-one
135	DEET	WWTP	51.7	22	17.9	10.7	216	161	110	84	153.9	160.6	119.4	55.55	338.9	140.2	133.4	286.3	728	1006	142.75	50.5538	35.4142	142.75	285.5	142.75	71.375	8.92188	-4.46094	-7.54803	negative slope > factor 2	4	122.362	41.6215	0.340149	122.362	244.725	122.362	61.1812	7.64766	-3.82383	-6.42008	negative slope > factor 2	4	224.7	89.8779	0.399991	224.7	449.4
136	Atrazine	WWTP	11.7	9.9	11.7	9.9	13	10	8	8	10.2	11.6	13.2	6.6	22.1	14.4	8.9	13.2	15	17	9.75	2.04634	20.9881	9.75	19.5	9.75	4.875	0.609375	-0.304688	-0.272441	ok	4	10.4	2.43721	0.234347	10.4	20.8	10.4	5.2	0.65	-0.325	-0.209134	ok	4	14.65	4.76261	0.325093	14.65	29.3
137	Irgarol
138	1H-Benzotriazole	WWTP																152.5	1346	1018																									only in the last week			only in the last week
139	Propiconazole	too few data points							4									6.2			only in the 3rd week			only in the 3rd week		only in the 3rd week						1													only in the last week			only in the last week
140	Galaxolide
141	Phantolide
142	Diclofenac
143	Fluoranthene
144	Pentachlorobenzene
145	Hexachlorobenzene
146	Indeno(1,2,3-cd)pyrene
147	Benzo(g,h,i)perylene
148	Mefenamic acid
149	3,5-Dimethyl-1-hexyn-3-ol
150	Benzo(k)fluoranthene
151	Metazachlor
152	Triclosan-methyl
153	Acenaphthene
154	Phenanthrene
155	Pyrene
156	gamma-HCH
157	N-Phenyl-1-naphthylamine
158	Chlorfenvinphos
159	Pirimicarb
160	Perfluorohexanoic acid	WWTP			1.8		25	28	20	18	13	20.6	15.4	10.05	32.2	33.9	20.7	34.8	45	62	22.75	3.96074	17.4099	22.75	45.5	22.75	11.375	1.42188	-0.710938	-0.568504	ok	4	14.7625	3.86642	0.261908	14.7625	29.525	14.7625	7.38125	0.922656	-0.461328	-0.365276	ok	4	30.4	5.67759	0.186763	30.4	60.8
161	Metolachlor	creek	1.5	1.3	1.4	1.2					2.6				6	6.4																	only in the 1st week			only in the 1st week		only in the 1st week						1	6.2	0.2	0.0322581	6.2	12.4
162	Simazine
163	Primidone	creek					14	10	8	10	11.4	10.4	25.3	7.2		11.3	10.3	36.6		46	10.5	2.17945	20.7567	10.5	21	10.5	5.25	0.65625	-0.328125	-0.198425	ok	4	13.575	6.94492	0.511596	13.575	27.15	13.575	6.7875	0.848438	-0.424219	-0.0177953	ok	4	19.4	12.1691	0.627273	19.4	38.8
164	Mecoprop	pond N					53	391	67	28	15.9	68.5	35.9	14.1	11.5	17.1	22.9	11.2	37	12	134.75	148.604	110.281	134.75	269.5	134.75	67.375	8.42188	-4.21094	-11.3717	negative slope > factor 2	4	33.6	21.8909	0.651514	33.6	67.2	33.6	16.8	2.1	-1.05	-1.39528	negative slope > factor 2	4	15.675	4.78768	0.305434	15.675	31.35
165	Enrofloxacin
166	Roxithromycin
167	Ranitidine
168	Warfarin	WWTP						4			2.4			1.9					4	4	only in 2nd week			only in 2nd week		only in 2nd week						1	2.15	0.25	0.116279	2.15	4.3	2.15	1.075	0.134375	-0.0671875	-0.03125	not enough data points	2
169	2,2-Dimethoxy-2-phenylacetophenone
170	2-Isopropylthioxanthone	WWTP			2.1														9	18
171	MCPA	pond N						170	30			48.9	29.5			163.1	29.8	10	49		100	70	70	100	200	100	50	6.25	-3.125	-20	not enough data points	2	39.2	9.7	0.247449	39.2	78.4	39.2	19.6	2.45	-1.225	-2.77143	not enough data points	2	67.6333	67.9874	1.00523	67.6333	135.267
172	4-Methylbenzylidene camphor	WWTP					6	7	7	6	3.1	2.9	8	3.4	11.2	10.4	10	11.4	13	12	6.5	0.5	7.69231	6.5	13	6.5	3.25	0.40625	-0.203125	-0.015748	ok	4	4.35	2.11483	0.486167	4.35	8.7	4.35	2.175	0.271875	-0.135937	0.0929134	ok	4	10.75	0.572276	0.053235	10.75	21.5
173	5-Methyl-1H-benzotriazole	WWTP						280	332	238		142.3	338.8	129.2	287.9	222.9	409.4	1050.8	866	1090	283.333	38.4477	13.5698	283.333	566.667	283.333	141.667	17.7083	-8.85417	-3	ok	3	203.433	95.868	0.47125	203.433	406.867	203.433	101.717	12.7146	-6.35729	-0.935714	ok	3	492.75	329.07	0.667824	492.75	985.5
174	Benzethonium
175	Benzophenone-4	WWTP																	128	120
176	Benzyldimethyldodecylammonium	control	72.7	9.1	22.6	7.8	17	42		14	16.1			10.15	6.7	10.6		10.2	7	11	24.3333	12.5521	51.584	24.3333	48.6667	24.3333	12.1667	1.52083	-0.760417	-0.855263	negative slope > factor 2	3	13.125	2.975	0.226667	13.125	26.25	13.125	6.5625	0.820312	-0.410156	-0.371875	not enough data points	2	9.16667	1.75182	0.191108	9.16667	18.3333
177	Benzyldimethylhexadecylammonium
178	Hexadecyltrimethylammonium
179	Chlorophene
180	Chlorothalonil-4-hydroxy	creek						8	5			4.2	5.3		8.2	16.3	12.4	33.8	20	12	6.5	1.5	23.0769	6.5	13	6.5	3.25	0.40625	-0.203125	-0.428571	not enough data points	2	4.75	0.55	0.115789	4.75	9.5	4.75	2.375	0.296875	-0.148438	0.157143	not enough data points	2	17.675	9.74048	0.551088	17.675	35.35
181	Didecyldimethylammonium
182	Diglyme
183	Ethyl 4-(dimethylamino)benzoate
184	Hexadecylpyridinium
185	3-Iodopropynyl butylcarbamate
186	Lauryl diethanolamide	WWTP	160.4	12.6	17.3	18.4	235	211	24	25	113.9	43.2	46.2	22.9	20.8	22.9	26.5	18.6	204	127	123.75	99.6127	80.4951	123.75	247.5	123.75	61.875	7.73438	-3.86719	-14.5087	negative slope > factor 2	4	56.55	34.3027	0.60659	56.55	113.1	56.55	28.275	3.53438	-1.76719	-4.14646	negative slope > factor 2	4	22.2	2.91119	0.131134	22.2	44.4
187	p-Toluenesulfonamide
188	Dodecyl sulfate
189	Tebuconazole	creek						4	5	4	3.7	6	19.9	3.6	28.7	32.2	33.1	53.4		6	4.33333	0.471405	10.8786	4.33333	8.66667	4.33333	2.16667	0.270833	-0.135417	0	ok	3	8.3	6.76572	0.815147	8.3	16.6	8.3	4.15	0.51875	-0.259375	0.154961	ok	4	36.85	9.69549	0.263107	36.85	73.7
190	Thiacloprid
191	Tri(butoxyethyl) phosphate
192	Triclocarban	WWTP																	11	7
193	Tri-isobutyl phosphate	WWTP	24.6			14.6	61	51	27	23	111.8	62.8	43.9	29.2	183.4	55	47.9	78.7	983	1784	40.5	15.9609	39.4096	40.5	81	40.5	20.25	2.53125	-1.26562	-2.39685	negative slope > factor 2	4	61.925	31.1613	0.50321	61.925	123.85	61.925	30.9625	3.87031	-1.93516	-4.30913	negative slope > factor 2	4	91.25	54.4114	0.59629	91.25	182.5
194	Trimethyloctylammonium
195	TDCPP
196	Tris(1-chloro-2-propyl) phosphate	creek					785	520	471	429	411.1	505.5	951.5	258.95	844.7	1034	1367.1	1117.6	508	503	551.25	138.745	25.1692	551.25	1102.5	551.25	275.625	34.4531	-17.2266	-17.2646	negative slope > factor 2	4	531.762	257.806	0.484814	531.762	1063.52	531.762	265.881	33.2352	-16.6176	-4.03079	ok	4	1090.85	187.651	0.172023	1090.85	2181.7
197	2,7-Naphthalenedisulfonic acid
198	2-Naphthalene sulfonic acid
199	Metformin	WWTP																	546	609
200	Lauric isopropanolamide	WWTP																	4	4
201	Hexa(methoxymethyl)melamine	creek					698	465	624	522	339.2	273.1	656	360.5	486.3	263.9	805.8	1475.2	95	161	577.25	90.026	15.5957	577.25	1154.5	577.25	288.625	36.0781	-18.0391	-4.33228	ok	4	407.2	147.215	0.36153	407.2	814.4	407.2	203.6	25.45	-12.725	7.70898	ok	4	757.8	456.787	0.60278	757.8	1515.6
202	Pindolol	WWTP	2.3		2.5		4	2	2	2	2.7	1.7	2.7	2.4	2.1	1.7	2.6	2.3	6	7	2.5	0.866025	34.641	2.5	5	2.5	1.25	0.15625	-0.078125	-0.0850394	negative slope > factor 2	4	2.375	0.408503	0.172001	2.375	4.75	2.375	1.1875	0.148438	-0.0742188	0.0124409	ok	4	2.175	0.326917	0.150307	2.175	4.35
203	Fenuron
204	Chloroxuron
205	Triphenylphosphine oxide
206	Lenacil
207	Ametryn	pond N					2	1	1	1											1.25	0.433013	34.641	1.25	2.5	1.25	0.625	0.078125	-0.0390625	-0.0425197	negative slope > factor 2	4
208	Pentobarbital
209	Sulfamethazine
210	Ketoconazole
211	Ambrettolide
212	2-Isopropyl-6-methyl-pyrimidin-4-ol
213	o-Dianisidine
214	Bis(4-chlorophenyl)sulfone
215	Diphenyl phosphate	WWTP						17	16									24.5	247	115	16.5	0.5	3.0303	16.5	33	16.5	8.25	1.03125	-0.515625	-0.142857	not enough data points	2													only in the last week			only in the last week
216	N-Ethyl-o-toluenesulfonamide	WWTP					22	13	13	13	6.6		9		13.1	7.4	8.9	12.7	33	30	15.25	3.89711	25.5548	15.25	30.5	15.25	7.625	0.953125	-0.476562	-0.382677	ok	4	7.8	1.2	0.153846	7.8	15.6	7.8	3.9	0.4875	-0.24375	0.266667	not enough data points	2	10.525	2.4376	0.231601	10.525	21.05
217	2-(Methylthio)benzothiazole	WWTP					112	83	67		53.8	56.8			93.6	77.5		110.2	1816	2531	87.3333	18.625	21.3263	87.3333	174.667	87.3333	43.6667	5.45833	-2.72917	-4.29104	negative slope > factor 2	3	55.3	1.5	0.0271248	55.3	110.6	55.3	27.65	3.45625	-1.72812	1.5	not enough data points	2	93.7667	13.3502	0.142377	93.7667	187.533
218	Triglyme
219	Acenaphthylene
220	Methylchloroisothiazolinone
221	4-Hydroxybenzotriazole	WWTP					2		2	1	1.5		1.7	1.3	1.5	1.1			4	6	1.66667	0.471405	28.2843	1.66667	3.33333	1.66667	0.833333	0.104167	-0.0520833	-0.0595855	negative slope > factor 2	3	1.5	0.163299	0.108866	1.5	3	1.5	0.75	0.09375	-0.046875	-0.0108808	ok	3	1.3	0.2	0.153846	1.3	2.6
222	Aniline Yellow	too few data points																		7
223	4,4'-Methylene-bis(2-methyl aniline)	too few data points																	3
224	4,4'-Thiodianiline
225	PCB 52
226	PCB 101
227	PCB 180
228	Tetrabromobisphenol A
229	4-Methylanisole
230	Dibutylhydroxytoluene
231	Homosalate
232	Perfluorobutanoic acid
233	Michler's ketone
234	Perfluorotetradecanoic acid
235	Hexachlorocyclopentadiene
236	Tetrachlorosalicylanilide
237	BDE-47
238	BDE-99
239	Benzothiazole	WWTP					315	127	120	112	230.6	227.9	144.9	127.85	236.3	119.1	340	433.6	779	1099	168.5	84.7482	50.2956	168.5	337	168.5	84.25	10.5312	-5.26562	-8.96693	negative slope > factor 2	4	182.812	46.8368	0.256202	182.812	365.625	182.812	91.4062	11.4258	-5.71289	-7.12087	negative slope > factor 2	4	282.25	117.23	0.41534	282.25	564.5
240	Desphenyl chloridazon
241	2,6-Dichlorobenzamide	creek													73.4	34.4	12.1	14.1																											33.5	24.633	0.735314	33.5	67
242	3,4-Dichlorophenylurea
243	4-Isopropylaniline
244	Metolachlor OA
245	Metolachlor ESA
246	(4-Sulfophenyl)acetic acid
247	2,4-Dinitrophenol	creek					55	162	54	58	41.5	67.9	40.8	61.2	14.9	57.9	92.9	235.7	38	62	82.25	46.0672	56.0088	82.25	164.5	82.25	41.125	5.14062	-2.57031	-3.04094	negative slope > factor 2	4	52.85	11.94	0.225922	52.85	105.7	52.85	26.425	3.30312	-1.65156	0.348031	ok	4	100.35	82.8837	0.825946	100.35	200.7
248	Lidocaine	WWTP					3	5	3	2	4.5	3.7	3.9	2.2	4.1	3	3	4.5	146	138	3.25	1.08972	33.53	3.25	6.5	3.25	1.625	0.203125	-0.101562	-0.11811	negative slope > factor 2	4	3.575	0.846685	0.236835	3.575	7.15	3.575	1.7875	0.223438	-0.111719	-0.118583	negative slope > factor 2	4	3.65	0.665207	0.182248	3.65	7.3
249	2,6-Xylidine
250	Tramadol	WWTP					40	7			20.8	17.9	42.9		1101.3	240.1	48.1	115.6	1401	1331	23.5	16.5	70.2128	23.5	47	23.5	11.75	1.46875	-0.734375	-16.5	not enough data points	2	27.2	11.1645	0.410461	27.2	54.4	27.2	13.6	1.7	-0.85	2.74701	positive slope > factor 2	3	376.275	424.221	1.12742	376.275	752.55
251	Mycophenolic acid	WWTP																	686	595
252	Capecitabine	too few data points																		87
253	Dimethylaminophenazone
254	Methotrexate
255	7-Hydroxymethotrexate
256	Icaridin	WWTP					5	4	4			2.7	3.9		3.5	2.8	5.2	8.8	36	44	4.33333	0.471405	10.8786	4.33333	8.66667	4.33333	2.16667	0.270833	-0.135417	-0.0820896	ok	3	3.3	0.6	0.181818	3.3	6.6	3.3	1.65	0.20625	-0.103125	0.171429	not enough data points	2	5.075	2.32096	0.457333	5.075	10.15
257	Cotinine	WWTP	11.1	9.2	10.1		150	165	102	89	78.8	101.5	134	56.95	136.8	144.9	152.8	411.3	1154	1431	126.5	31.7844	25.126	126.5	253	126.5	63.25	7.90625	-3.95312	-4.68346	negative slope > factor 2	4	92.8125	28.5235	0.307324	92.8125	185.625	92.8125	46.4062	5.80078	-2.90039	-1.17	ok	4	211.45	115.522	0.546333	211.45	422.9
258	2-Benzothiazolesulfonic acid	WWTP					454	822	422	431	230.6	343	516.1	225.7	283	419.8	791.5	2229.9	1264	2194	532.25	167.694	31.5066	532.25	1064.5	532.25	266.125	33.2656	-16.6328	-12.8047	ok	4	328.85	117.851	0.358374	328.85	657.7	328.85	164.425	20.5531	-10.2766	0.397795	ok	4	931.05	772.63	0.829848	931.05	1862.1
259	Aclonifen
260	Dicofol
261	Lincomycin
262	Salicylic acid
263	Trimethoprim	too few data points																	57
264	4-Formyl-antipyrine	WWTP					4	3	2	2	2.3	2.2	2.7	2.3	1	1.4	1.5	1.1	3	4	2.75	0.829156	30.1511	2.75	5.5	2.75	1.375	0.171875	-0.0859375	-0.114961	negative slope > factor 2	4	2.375	0.192029	0.0808542	2.375	4.75	2.375	1.1875	0.148438	-0.0742188	0.00866142	ok	4	1.25	0.206155	0.164924	1.25	2.5
265	Crotamiton	WWTP																	2	2
266	ISO E Super	WWTP					141	143	133	145	92.9	94.9	178.1	104.95	208.4	117.6	192	241.9	1108	1108	140.5	4.55522	3.24215	140.5	281	140.5	70.25	8.78125	-4.39062	0.0598425	ok	4	117.712	35.1625	0.298715	117.712	235.425	117.712	58.8562	7.35703	-3.67852	1.84984	ok	4	189.975	45.4916	0.239461	189.975	379.95
267	10,11-Dihydro-10,11-dihydroxycarbamazepine	WWTP				1.2	16	7	10	10	19.9	15.9	15	9.65	8.6	7.4	7.8	6.6	507	518	10.75	3.26917	30.4109	10.75	21.5	10.75	5.375	0.671875	-0.335938	-0.165354	ok	4	15.1125	3.65349	0.241753	15.1125	30.225	15.1125	7.55625	0.944531	-0.472266	-0.547008	negative slope > factor 2	4	7.6	0.72111	0.0948829	7.6	15.2
268	Quinoxyfen
269	Cetrizine
270	TOSU
271	2-Hydroxycarbamazepine	WWTP	0.2				2	1	1	1	1.4	1.4	1.3	0.9	1.4	1	1.5	0.8	16	16	1.25	0.433013	34.641	1.25	2.5	1.25	0.625	0.078125	-0.0390625	-0.0425197	negative slope > factor 2	4	1.25	0.206155	0.164924	1.25	2.5	1.25	0.625	0.078125	-0.0390625	-0.0305512	ok	4	1.175	0.286138	0.243522	1.175	2.35
272	10,11-Dihydro-10-hydroxycarbamazepine	WWTP					8	5	5	5	13.5	9.3	8.3	4.75	5.6	3.3	4.6	4.5	644	586	5.75	1.29904	22.592	5.75	11.5	5.75	2.875	0.359375	-0.179688	-0.127559	ok	4	8.9625	3.11797	0.34789	8.9625	17.925	8.9625	4.48125	0.560156	-0.280078	-0.457874	negative slope > factor 2	4	4.5	0.815475	0.181217	4.5	9
273	Amantadine	WWTP																	23	24
274	Benzenesulfonic acid
275	Clomazone
276	Methiocarb
277	Cyhalothrin
278	3,5,6-Trichloro-2-pyridinol	creek						4								17.3	3.9	19.9			4	0	0	4	8	4	2	0.25	-0.125			1													13.7	7.01047	0.511713	13.7	27.4
279	Pendimethalin
280	Boscalid
281	Prothioconazole-desthio
282	Sotalol
283	N-Formyl-4-aminoantipyrine
284	2,4-Dichlorophenol
285	Genistein	too few data points					38																									1
286	Daidzein	creek					12		7		4.6				12.3	7.2		11.8		65	9.5	2.5	26.3158	9.5	19	9.5	4.75	0.59375	-0.296875	-0.555556	not enough data points	2	only in the 1st week			only in the 1st week		only in the 1st week						1	10.4333	2.29541	0.220007	10.4333	20.8667
287	Amidosulfobetaine-14
288	Bisphenol S	WWTP			1.6	0.9	1					0.8	6.5		9.4	7.6	18.8	43.8	3	72	1	0	0	1	2	1	0.5	0.0625	-0.03125		not enough data points	1	3.65	2.85	0.780822	3.65	7.3	3.65	1.825	0.228125	-0.114062	0.814286	not enough data points	2	19.9	14.4392	0.725587	19.9	39.8
289	Flurtamone
290	Gabapentin
291	Picolinafen
292	Finasteride
293	Diphenhydramine	WWTP					2	2	2	1	1.3		1.8	1.3	6.1	1.4	1.9	3.1	160	115	1.75	0.433013	24.7436	1.75	3.5	1.75	0.875	0.109375	-0.0546875	-0.0582677	negative slope > factor 2	4	1.46667	0.235702	0.160706	1.46667	2.93333	1.46667	0.733333	0.0916667	-0.0458333	0.00259067	ok	3	3.125	1.82534	0.58411	3.125	6.25
294	Acetyl-sulfamethoxazole	WWTP							6										643	444	only in the 3rd week			only in the 3rd week		only in the 3rd week						1
295	Citalopram	WWTP																	55	33
296	Secobarbital
297	4-Chloroaniline
298	Bromoxynil
299	Amiodarone
300	Amitriptyline
301	Atorvastatin	too few data points																	57
302	Azelastine
303	Azithromycin
304	Bisoprolol	WWTP					2	1	1	1	1.2	1.1	1.3	1.3	0.9	1	1.1	1	2	2	1.25	0.433013	34.641	1.25	2.5	1.25	0.625	0.078125	-0.0390625	-0.0425197	negative slope > factor 2	4	1.225	0.0829156	0.0676862	1.225	2.45	1.225	0.6125	0.0765625	-0.0382812	0.0102362	ok	4	1	0.0707107	0.0707107	1	2
305	Bupropion	WWTP																	43	103
306	Desloratadine
307	Duloxetine
308	EDDP	WWTP																	58	36
309	Fluconazole	pond N														4			38																										only in the 2nd week			only in the 2nd week
310	Glibenclamide
311	Glimepiride
312	Ketamine
313	Loperamide
314	Lorazepam
315	Memantine	WWTP																	5	6
316	Miconazole
317	Mirtazapine
318	Norfloxacin
319	Oxazepam
320	Risperidone
321	Sertraline	too few data points																		14
322	Telmisartan
323	Temazepam	WWTP																	26	30
324	o-Toluidine	WWTP					41	14	12	14	14.4	24.3	9.8	18.85	29.6	21.7	42.9	40.1	1305	1162	20.25	12.0078	59.2978	20.25	40.5	20.25	10.125	1.26562	-0.632812	-1.17638	negative slope > factor 2	4	16.8375	5.36672	0.318736	16.8375	33.675	16.8375	8.41875	1.05234	-0.526172	-0.102126	ok	4	33.575	8.4609	0.252	33.575	67.15
325	N-Methyl-2-pyrrolidone
326	Anthracene
327	Melamine
328	Dicyclohexylphthalate	WWTP					4	4	4	3	3.4	3.2	4.6	3.15	4.2	4.4	5	5.2	10	19	3.75	0.433013	11.547	3.75	7.5	3.75	1.875	0.234375	-0.117188	-0.0582677	ok	4	3.5875	0.592004	0.165019	3.5875	7.175	3.5875	1.79375	0.224219	-0.112109	0.0084252	ok	4	4.7	0.412311	0.0877257	4.7	9.4
329	Triethyl phosphate	creek	40.7	28	56.8	38.9	142	90	63	58	87.2	80.3	80.5	43.25	164.8	130	65	46.8	107	81	88.25	33.3345	37.7728	88.25	176.5	88.25	44.125	5.51562	-2.75781	-4.45827	negative slope > factor 2	4	72.8125	17.2924	0.237492	72.8125	145.625	72.8125	36.4062	4.55078	-2.27539	-2.44937	negative slope > factor 2	4	101.65	47.8105	0.470345	101.65	203.3
330	Tris(2-ethylhexl) phosphate
331	Tris(4-methylphenyl) phosphate
332	Bis(2-ethylhexyl) phosphate
333	Fenthion
334	Di-n-butyl phosphate	WWTP					28	22	27	14	6.4	11.5	19.1	7.9	10.6	11.6	20.7	42.9	199	152	22.75	5.53963	24.35	22.75	45.5	22.75	11.375	1.42188	-0.710938	-0.650394	ok	4	11.225	4.90988	0.437405	11.225	22.45	11.225	5.6125	0.701562	-0.350781	0.114803	ok	4	21.45	12.9943	0.605796	21.45	42.9
335	Propamocarb	WWTP											0.9						30	43													only in the 3rd week			only in the 3rd week		only in the 3rd week						1
336	Acyclovir
337	Prosulfuron
338	Acetochlor
339	2-Hydroxyatrazine	pond N	1.3	1	1.2		42	29	23	25	19.9	16.2	21.1	16.2	22.4	22.2	11.5	14	6	10	29.75	7.3951	24.8575	29.75	59.5	29.75	14.875	1.85938	-0.929688	-0.870866	ok	4	18.35	2.19146	0.119426	18.35	36.7	18.35	9.175	1.14687	-0.573437	-0.087874	ok	4	17.525	4.85663	0.277126	17.525	35.05
340	Omethoate
341	Triadimenol	pond S	53.6	33.1	29.9	21.7	28	11			65.9	38.7	13.4					12.1			19.5	8.5	43.5897	19.5	39	19.5	9.75	1.21875	-0.609375	-8.5	not enough data points	2	39.3333	21.4377	0.545027	39.3333	78.6667	39.3333	19.6667	2.45833	-1.22917	-5.25373	negative slope > factor 2	3	only in the last week			only in the last week
342	Ethylenethiourea
343	Dieldrin
344	4,4'-DDT
345	4,4'-DDE
346	4,4'-DDD
347	Heptachlor epoxide
348	Heptachlor
349	Aldrin
350	Endosulfan sulfate
351	Methoxychlor
352	Methomyl
353	Thiophanate-methyl
354	alpha-HCH
355	beta-HCH
356	4-Chlorophenol
357	(Benzothiazol-2-ylthio)methyl thiocyanate
358	DCOIT
359	Bifenthrin
360	Fluorene
361	Benz[a]anthracene
362	Chrysene
363	Benzo(b)fluoranthene
364	Benzo(e)pyrene
365	Benzo(a)pyrene
366	Dibenz(a,h)anthracene
367	Dibenzo(a,e)pyrene
368	PCB 28
369	PCB 44
370	PCB 118
371	PCB 138
372	PCB 149
373	PCB 153
374	PCB 170
375	PCB 194
376	PCB 209
377	BDE-100
378	BDE-153
379	BDE-154
380	Hexachloroethane
381	2,4-Dichlorobenzoic acid
382	1,2-Dichlorobenzene
383	1,4-Dichlorobenzene
384	1,3-Dichlorobenzene
385	1,2,4-Trichlorobenzene
386	1,2,4,5-Tetrachlorobenzene
387	Isophorone	WWTP					95	58	59	53	44.9	48.1	60	39.85	121.8	51.1	83.9	118.9	704	589	66.25	16.7537	25.2887	66.25	132.5	66.25	33.125	4.14062	-2.07031	-1.85039	ok	4	48.2125	7.41387	0.153775	48.2125	96.425	48.2125	24.1062	3.01328	-1.50664	-0.175984	ok	4	93.925	28.8758	0.307435	93.925	187.85
388	Aniline
389	Benzidine
390	3,3'-Dimethylbenzidine
391	1-Naphthylamine
392	Dioctyldiphenylamine
393	Methyltolylsulfone
394	Musk ketone
395	Habanolide
396	Perfluorooctanesulfonamide	too few data points													12.1																														only in 1st week			only in 1st week
397	Perfluoroheptanoic acid	WWTP			0.6		9	11	6	6	5.4	10.2	6	4.25	8.6	11.2	5.8	10.5	7	13	8	2.12132	26.5165	8	16	8	4	0.5	-0.25	-0.277165	negative slope > factor 2	4	6.4625	2.2476	0.347792	6.4625	12.925	6.4625	3.23125	0.403906	-0.201953	-0.202126	negative slope > factor 2	4	9.025	2.0909	0.231679	9.025	18.05
398	6:2 fluorotelomer sulfonic acid	WWTP	0.3				1	1	1	1	0.3	0.4	1	0.2	1.2	1.5	2.7	4.2	4	4	1	0	0	1	2	1	0.5	0.0625	-0.03125	0	ok	4	0.475	0.311247	0.655258	0.475	0.95	0.475	0.2375	0.0296875	-0.0148437	0.00110236	ok	4	2.4	1.1811	0.492125	2.4	4.8
399	Bromochlorophen
400	Hexabromobenzene
401	Pentachloronitrobenzene
402	o-Terphenyl
403	p-Terphenyl
404	Metobromuron
405	Fenofibrate
406	Metconazole
407	Bosentan
408	Celecoxib
409	Domperidone
410	Efavirenz
411	Fluvoxamine
412	Hydroxychloroquine
413	L-Thyroxine
414	Losartan	WWTP																	495	494
415	Mebeverine
416	Montelukast
417	Ondansetron
418	Pioglitazone
419	Ropinirole
420	Tacrolimus
421	Valsartan	WWTP																	244	193
422	Vardenafil
423	Ziprasidone
424	Amoxicillin
425	Fluvalinate
426	1-Chloro-2-nitrobenzene
427	Terbinafine
428	Clopidogrel
429	Clozapine	too few data points																		6
430	Indometacin
431	Benalaxyl
432	Tamoxifen
433	4-Hydroxytamoxifen
434	Pentoxifylline	WWTP					2											1.3	8	6	only in the 1st week			only in the 1st week		only in the 1st week						1													only in the last week			only in the last week
435	Anastrozole	WWTP	1.8	1.4	2	1.3	23	19	13	16	18.4	15.2	17	15.05	18.4	15.3	16.1	15.5	18	18	17.75	3.69966	20.8432	17.75	35.5	17.75	8.875	1.10938	-0.554688	-0.429921	ok	4	16.4125	1.38039	0.0841058	16.4125	32.825	16.4125	8.20625	1.02578	-0.512891	-0.119291	ok	4	16.325	1.23364	0.0755677	16.325	32.65
436	Bicalutamide
437	Flumequine
438	Propanil
439	Enalapril
440	Acetamiprid	creek								1				0.6			1	2			only in the last week			only in the last week		only in the last week						1	only in the last week			only in the last week		only in the last week						1	1.5	0.5	0.333333	1.5	3
441	Mebendazole
442	Mepiquat	WWTP	0.2	0.1	0.2		2	3	2	2	1.9	2	3.3	1.8	2.5	2.7	2.1	3.8	10	11	2.25	0.433013	19.245	2.25	4.5	2.25	1.125	0.140625	-0.0703125	-0.0299213	ok	4	2.25	0.610328	0.271257	2.25	4.5	2.25	1.125	0.140625	-0.0703125	0.0110236	ok	4	2.775	0.62998	0.22702	2.775	5.55
443	Albendazole
444	Terbuthylazine-2-hydroxy	creek					15	10	8	10					11.1	10.8					10.75	2.58602	24.056	10.75	21.5	10.75	5.375	0.671875	-0.335938	-0.240945	ok	4													10.95	0.15	0.0136986	10.95	21.9
445	Tetraglyme	WWTP					11	11	10	9	11.8	8	11				7.6	31.9	622	761	10.25	0.829156	8.08933	10.25	20.5	10.25	5.125	0.640625	-0.320312	-0.130709	ok	4	10.2667	1.63571	0.159323	10.2667	20.5333	10.2667	5.13333	0.641667	-0.320833	0.0462687	ok	3	19.75	12.15	0.61519	19.75	39.5
446	Clofibrate
447	Chlorpropham
448	Denatonium	WWTP					7	7	7	5	3.2	3.3	8.6	2.3	19.3	12.1	13.6	22.7	46	40	6.5	0.866025	13.3235	6.5	13	6.5	3.25	0.40625	-0.203125	-0.116535	ok	4	4.35	2.48445	0.571138	4.35	8.7	4.35	2.175	0.271875	-0.135937	0.0211024	ok	4	16.925	4.28157	0.252973	16.925	33.85
449	Carbaryl
450	Clonidine	too few data points							2												only in the 3rd week			only in the 3rd week		only in the 3rd week						1
451	Picoxystrobin
452	2-Oxindole
453	4-(Dimethylamino)pyridine	WWTP	0.5	0.4	0.5		2	3	2	2	2.6	2.4	3.2	1.85	3.3	3.6	2.9	4.7	18	20	2.25	0.433013	19.245	2.25	4.5	2.25	1.125	0.140625	-0.0703125	-0.0299213	ok	4	2.5125	0.482668	0.192107	2.5125	5.025	2.5125	1.25625	0.157031	-0.0785156	-0.0292126	ok	4	3.625	0.668487	0.18441	3.625	7.25
454	Allopurinol
455	Lamotrigine	pond S					7	5	4	5	12.9	10.3	10.6	7.4	8.4	6.6	3.9	5.5			5.25	1.08972	20.7567	5.25	10.5	5.25	2.625	0.328125	-0.164062	-0.0992126	ok	4	10.3	1.9532	0.189631	10.3	20.6	10.3	5.15	0.64375	-0.321875	-0.275276	ok	4	6.1	1.6386	0.268622	6.1	12.2
456	5-Chlorobenzotriazole
457	Methylphenylsulfone
458	Quinoline N-oxide
459	Ifosfamide
460	Sulfathiazole
461	Bupirimate
462	Clothianidin
463	Cyromazine
464	Difenoconazole
465	Diflubenzuron
466	Dodemorph
467	Fenoxycarb
468	Fenpropidin
469	Fluoxastrobin
470	Imidacloprid-urea
471	Imidacloprid-guanidine	too few data points									3.1	4.3				3.7																	3.7	0.6	0.162162	3.7	7.4	3.7	1.85	0.23125	-0.115625	0.6	not enough data points	2	only in the 2nd week			only in the 2nd week
472	Oryzalin
473	Oxadiazone
474	Propyzamide
475	Pyraclostrobin
476	Quinmerac
477	Thiacloprid amide
478	Thiamethoxam
479	Flufenoxuron
480	Triallate
481	Nitrofurantoin
482	Orlistat
483	Sulfadimethoxine
484	4-Fluorobenzoylpropionic acid
485	Benzocain
486	Metoprolol acid	WWTP					5	5	5	5	6.1	5	6.3	5.4	4.4	4.7		3.9	36	37	5	0	0	5	10	5	2.5	0.3125	-0.15625	0	ok	4	5.7	0.524404	0.0920008	5.7	11.4	5.7	2.85	0.35625	-0.178125	-0.00503937	ok	4	4.33333	0.329983	0.07615	4.33333	8.66667
487	Ambroxol
488	Ebastin
489	Melperon
490	Pipamperone
491	Oxybutynin
492	Nitrendipine
493	Guanylurea
494	Dichlorophen
495	2-Hydroxybenzothiazole
496	2-Thiouracil
497	6-Mercaptopurine
498	6-Propyl-2-thiouracil
499	Dimethachlor OA
500	Metazachlor ESA
501	Oxypurinol
502	7-Amino-4-methylcoumarin	WWTP					2	1		1	1.4		1.8		1.8			1.4	13	10	1.33333	0.471405	35.3553	1.33333	2.66667	1.33333	0.666667	0.0833333	-0.0416667	-0.0394737	ok	3	1.6	0.2	0.125	1.6	3.2	1.6	0.8	0.1	-0.05	0.0444444	not enough data points	2	1.6	0.2	0.125	1.6	3.2
503	2(4-morpholinyl)benzothiazole	creek					8	7	8	5	3.2	3.7	8.2	2.95	4.4	4.8	8.4	19.8	4		7	1.22474	17.4964	7	14	7	3.5	0.4375	-0.21875	-0.144882	ok	4	4.5125	2.14604	0.475576	4.5125	9.025	4.5125	2.25625	0.282031	-0.141016	0.0413386	ok	4	9.35	6.23117	0.666435	9.35	18.7
504	2-Morpholinothiobenzothiazole
505	7-Diethylamino-4-methylcoumarin	WWTP					1	1	1	1	1.2	0.9	1	0.7	1.1	1	1.4	1.3	4	6	1	0	0	1	2	1	0.5	0.0625	-0.03125	0	ok	4	0.95	0.180278	0.189766	0.95	1.9	0.95	0.475	0.059375	-0.0296875	-0.0229921	ok	4	1.2	0.158114	0.131762	1.2	2.4
506	Fipronil sulfide
507	Fipronil sulfone
508	N-Cyclohexyl-2-benzothiazole-amine	creek															4.4	8.8																											6.6	2.2	0.333333	6.6	13.2
509	N-Cyclohexyl-2-benzothiazole-sulfenamide	control				20.8													245
510	Fipronil desulfinyl
511	m-Xylene-4-sulfonic acid	WWTP	4.7	1.1	2.5	2.1	36	52	40	26	14.6	17.4	30.5	71.05	19.7	49.4	35.9	65.7	72	946	38.5	9.31397	24.1921	38.5	77	38.5	19.25	2.40625	-1.20312	-1.00472	ok	4	33.3875	22.5575	0.675629	33.3875	66.775	33.3875	16.6938	2.08672	-1.04336	3.43079	positive slope > factor 2	4	42.675	16.9494	0.397174	42.675	85.35
512	Dimethachlor ESA
513	Velvione
514	Benzyl benzoate
515	Etofenprox
516	2,6-Di-tert-butyl-1,4-benzoquinone
517	Acrinathrin
518	Cyfluthrin
519	Transfluthrin
520	Tefluthrin
521	Acridine
522	4-Nitroquinoline-1-oxide
523	Acridone	pond N					7	9	6	5	3.4	4.7	4.3	2.7	6	4.6	3.4	4.1	4	4	6.75	1.47902	21.9114	6.75	13.5	6.75	3.375	0.421875	-0.210938	-0.190551	ok	4	3.775	0.779022	0.206363	3.775	7.55	3.775	1.8875	0.235937	-0.117969	-0.0669291	ok	4	4.525	0.9523	0.210453	4.525	9.05
524	Harman	too few data points									3.7					4.3			48														only in the 1st week			only in the 1st week		only in the 1st week						1	only in the 2nd week			only in the 2nd week
525	Cyclopenta[cd]pyren-3[4H]-one
526	4,4'-DDMU
527	1,1-Dichloro-2,2-bis(4-methoxyphenyl)ethane
528	p-Benzyldiphenyl
529	cis-Stilbene
530	alpha-Tocopherol acetate
531	9-Vinylanthracene
532	Diphenylmethane
533	m-Terphenyl
534	3-Bromocarbazole
535	2,6-Diisopropylnaphthalene
536	4H-Cyclopenta(def)phenanthrene
537	Indane
538	1-Phenylnaphthalene
539	Benzo(b)fluorene
540	Perylene
541	Indeno(1.2,3-cd)fluoranthene
542	Decahydronaphthalene
543	Diphenylsulfone
544	2-Aminopyridine
545	2-Aminobiphenyl
546	2-Bromoaniline
547	Azobenzene
548	Climbazole
549	Labetalol	WWTP																	23	30
550	Torasemide
551	Trifloxystrobin CGA 321113
552	Candesartan
553	Cyclohexylamine
554	5-Aminonaphthalene-2-sulfonic acid
555	1-Naphthol-5-sulfonic acid
556	Decylsulfate	WWTP		0.7	2.5	1.2			2			1.9	1.9	2.4		1.2			2	3	only in the 3rd week			only in the 3rd week		only in the 3rd week						1	2.06667	0.235702	0.114049	2.06667	4.13333	2.06667	1.03333	0.129167	-0.0645833	0.0357143	ok	3	only in the 2nd week			only in the 2nd week
557	4-Methylmorpholine-N-oxide
558	2-Chloronaphthalene
559	Pentachloroethane
560	Hexachlorobutadiene
561	Hexachloropropene
562	PCB 18
563	Endrin ketone
564	Endrin aldehyde
565	delta-HCH
566	Endrin
567	Butocarboxim
568	Daminozide	too few data points													13.3																														only in 1st week			only in 1st week
569	Imazapyr	pond N					2	5	3	2	0.5	1.3	1.5	0.8		0.5	0.6	0.3	0	1	3	1.22474	40.8248	3	6	3	1.5	0.1875	-0.09375	-0.0755906	ok	4	1.025	0.396074	0.386414	1.025	2.05	1.025	0.5125	0.0640625	-0.0320312	0.00771654	ok	4	0.466667	0.124722	0.267261	0.466667	0.933333
570	(Methoxymethyl)triphenylphosphonium
571	1,3-Dimethyl-2-imidazolidinone	too few data points																		3
572	1,3-Diphenylguanidine	creek					122	217	208	135	50.7	80.4	221.4	63.8	161.3	158.7	282.1	580.3	15	27	170.5	42.3704	24.8507	170.5	341	170.5	85.25	10.6562	-5.32812	-0.866142	ok	4	104.075	68.5504	0.658663	104.075	208.15	104.075	52.0375	6.50469	-3.25234	2.29402	ok	4	295.6	171.766	0.581076	295.6	591.2
573	1-Butyl-3-methyl-imidazolium	WWTP						4	3	3		2.4	3.3	2.2	3.6	4.8	3.6	5.2	39	19	3.33333	0.471405	14.1421	3.33333	6.66667	3.33333	1.66667	0.208333	-0.104167	-0.0714286	ok	3	2.63333	0.478423	0.18168	2.63333	5.26667	2.63333	1.31667	0.164583	-0.0822917	-0.0142857	ok	3	4.3	0.714143	0.16608	4.3	8.6
574	1-Methylimidazole
575	2-Hydroxyquinoline	WWTP					17	29	16	12		10.7	12.9		48.5	20.9	11.1	14.7	61	88	18.5	6.34429	34.2935	18.5	37	18.5	9.25	1.15625	-0.578125	-0.664567	negative slope > factor 2	4	11.8	1.1	0.0932203	11.8	23.6	11.8	5.9	0.7375	-0.36875	0.314286	not enough data points	2	23.8	14.685	0.617018	23.8	47.6
576	4-Hydroxyquinoline	WWTP					7		7	6			6.1		8.9	6.2	9	8.7	14	18	6.66667	0.471405	7.07107	6.66667	13.3333	6.66667	3.33333	0.416667	-0.208333	-0.0595855	ok	3	6.1	0	0	6.1	12.2	6.1	3.05	0.38125	-0.190625			1	8.2	1.15974	0.141432	8.2	16.4
577	Ciclopirox
578	7-(Ethylamino)-4-methylcoumarin	WWTP					2	1	1	1	1.1	1	1.1	1.05	1.1	1	1.4	1.5	9	7	1.25	0.433013	34.641	1.25	2.5	1.25	0.625	0.078125	-0.0390625	-0.0425197	negative slope > factor 2	4	1.0625	0.0414578	0.0390191	1.0625	2.125	1.0625	0.53125	0.0664062	-0.0332031	7.87402e-05	ok	4	1.25	0.206155	0.164924	1.25	2.5
579	Amidosulfuron
580	5-Carboline	WWTP																	25	25
581	Carboline
582	Norharmane
583	Harmine	too few data points					1								0.4						only in the 1st week			only in the 1st week		only in the 1st week						1													only in the 1st week			only in the 1st week
584	Dimoxystrobin
585	Dioctylsulfosuccinate
586	Diphenylphosphine oxide
587	Flumioxazin
588	Gabapentin-Lactam
589	Indoxacarb
590	Isoxaben
591	Methyltriphenylphosphonium
592	S-Metolachlor NOA 413173
593	Tetrapropylammonium
594	Pyridaben
595	Pyriproxyfen
596	Tepraloxydim
597	Trichlorfon
598	Azoxystrobin acid
599	Dimethenamid ESA
600	Mesotrione MNBA
601	Metazachlor OA
602	Quinmerac BH518-2
603	Methyldesphenylchloridazon
604	Prochloraz BTS44596
605	2-Hydroxydesethylterbuthylazine	WWTP																	219	57
606	Tritosulfuron metabolite BH 635-2
607	Vancomycin
608	Tylosin
609	Ivermectin B1a
610	Methiocarb-sulfoxide phenol	WWTP																	164	23
611	2-(Piperazin-1-yl)ethanamine
612	4-Hydroxy-1-(2-hydroxyethyl)-2,2,6,6-tetramethylpiperidine	WWTP											4.2					6.7	8	11													only in 3rd last week			only in 3rd last week		only in 3rd last week						1	only in the last week			only in the last week
613	Dicyclohexyl sulfosuccinate	pond N						9	8					2		5.6		11			8.5	0.5	5.88235	8.5	17	8.5	4.25	0.53125	-0.265625	-0.142857	not enough data points	2	only in the last week			only in the last week		only in the last week						1	8.3	2.7	0.325301	8.3	16.6
614	Dimethachlor CGA369873
615	Dimethyl-5-sulfoisophthalate	WWTP					1	2	2	2	1	1.1	1.5	1.35	0.4	1.2	0.3	1.6	14	14	1.75	0.433013	24.7436	1.75	3.5	1.75	0.875	0.109375	-0.0546875	0.0425197	ok	4	1.2375	0.198037	0.16003	1.2375	2.475	1.2375	0.61875	0.0773438	-0.0386719	0.0244882	ok	4	0.875	0.544862	0.6227	0.875	1.75
616	Metazachlor BH479-12
617	Phenyl phosphate
618	Phenylethylmalonamide	WWTP					10	7	7	8	11.5	10.7	8.6	7.85	6.6	5.4		6.1	46	44	8	1.22474	15.3093	8	16	8	4	0.5	-0.25	-0.0692913	ok	4	9.6625	1.48886	0.154087	9.6625	19.325	9.6625	4.83125	0.603906	-0.301953	-0.229843	ok	4	6.03333	0.492161	0.0815736	6.03333	12.0667
619	Trifloxystrobin NOA413161
620	Trifloxystrobin NOA413163
621	Tripropyl phosphate
622	Thiadone
623	Dimethenamid OA
624	Metolachlor CGA 357704
625	Metolachlor CGA 368208
626	Prochloraz BTS40348
627	Chlorothalonil R611965
628	Metazachlor BH 479-9
629	Metazachlor BH 479-11
630	Simazine 2-Hydroxy	WWTP																	228	50
631	Etoposide
632	Tributylamine	WWTP																	33	29
633	N-Methyldodecylamine
634	2-Naphthol-8-sulfonic acid
635	Benzyldimethyltetradecylammonium	pond N	56.2	10.1	36.3	13.7	39	57		35	19.9			28.35		26.1		31.4	18	24	43.6667	9.56847	21.9125	43.6667	87.3333	43.6667	21.8333	2.72917	-1.36458	-0.736842	ok	3	24.125	4.225	0.17513	24.125	48.25	24.125	12.0625	1.50781	-0.753906	0.528125	not enough data points	2	28.75	2.65	0.0921739	28.75	57.5
636	N,N-Dimethyldecylamine	control	5.1	4.7		4.8									4.9																														only in 1st week			only in 1st week
637	Salinomycin
638	4-tert-Butylbenzenesulfonamide
639	Piperine	WWTP					3	3	3	2	2.1	1.7	3.2	1.8	4.6	4.9	5.1	8.2	65	72	2.75	0.433013	15.7459	2.75	5.5	2.75	1.375	0.171875	-0.0859375	-0.0582677	ok	4	2.2	0.595819	0.270827	2.2	4.4	2.2	1.1	0.1375	-0.06875	0.0100787	ok	4	5.7	1.4543	0.255141	5.7	11.4
640	4-Hydroxycoumarin
641	DINCH
642	Quinoline	WWTP					18	23	14	11	11.6	16.9	16.4	10	25	33.1	31.6	38.8	362	720	16.5	4.5	27.2727	16.5	33	16.5	8.25	1.03125	-0.515625	-0.614173	negative slope > factor 2	4	13.725	2.98444	0.217445	13.725	27.45	13.725	6.8625	0.857812	-0.428906	-0.18378	ok	4	32.125	4.91293	0.152932	32.125	64.25
643	Octyl-3,5-di-tert-butyl-4-hydroxyhydrocinnamate	creek					43	38	45	30	31.8	29.5	53.5	32.3	46.1	53.5	86.7	99.5			39	5.78792	14.8408	39	78	39	19.5	2.4375	-1.21875	-0.579528	ok	4	36.775	9.71375	0.26414	36.775	73.55	36.775	18.3875	2.29844	-1.14922	0.405512	ok	4	71.45	22.2721	0.311716	71.45	142.9
644	alpha-Endosulfan
645	beta-Endosulfan
[truncated: 11 more columns]

## Sheet: S3b
water: sum and maximum concentrations
	sum concentrations					amount					amount - also detected in FHM and more than one data point (except WWTP, because only two are available)					amount with max concentration and also detected in FHM
	MED (control)	Creek	Pond S	Pond N	WWTP	MED (control)	Creek	Pond S	Pond N	WWTP	MED (control)	Creek	Pond S	Pond N	WWTP	MED (control)	Creek	Pond S	Pond N	WWTP
1_personal care & household	93.8583	1117.05	716.65	952.75	4950	6	13	11	11	13	2	6	5	6	7	1	0	0	1	7
2_pharmaceuticals	21.8333	1080.02	438.517	488	9160	8	28	24	27	48	5	19	17	18	36	0	2	1	1	29
3_POPs*	NA	NA	NA	NA	NA	NA	NA	NA	NA	NA	NA	NA	NA	NA	NA	NA	NA	NA	NA	NA
4_polymer additives	94.75	3997.32	1922.29	2507.33	9439	4	18	16	16	17	4	12	10	10	12	1	6	0	1	5
5_PAHs*	NA	NA	NA	NA	NA	NA	NA	NA	NA	NA	NA	NA	NA	NA	NA	NA	NA	NA	NA	NA
6_pesticides/biocides	121.208	642.508	523.567	1112.67	1795.5	9	35	30	31	29	9	25	23	24	28	0	8	3	9	16
7_food, beverage & stimulants	10.1333	233.883	95.0125	402.75	7492.5	1	7	5	6	7	1	4	2	4	7	1	1	0	0	5
8_other	13.175	1492.82	678.367	1083.33	4480	9	26	26	25	31	8	19	20	20	24	0	3	0	2	17
total	354.958	8563.59	4374.4	6546.83	37317	37	127	112	116	145	29	85	77	82	114	3	20	4	14	79
*POPs and PAHs were part of the GC target list. As the water samples were not measured with GC, no concentrations were determined in the water samples.
amount of substances with max. concentration at…	total	also detected in FHM and more than one data point
MED (control)	4	3
Creek	24	20
Pond S	4	4
Pond N	16	14
WWTP	104	79

## Sheet: S4a
sediment: wet weight
actual site	Site Abbreviation	original label	Type	silicone weight	weight (before)	weight (after coating)	difference before and after coating = silicone weight [mg]	weight sediment (g)	added water (mL, LC-MS grade)	sodium azide added
WLSSD Proximal	WWTP	site 1	4 µm	39.1	128261	128281	19.9	89.12	10	yes
			8 µm	78.3	126231	126260	28.9	80.59	10	yes
			16 µm	156.6	127206	127260	53.7	83.82	10	yes
Erie Pier Pond North Dock	Pond N	site 2	4 µm	39.1	128899	128913	14	82.54	5	yes
			8 µm	78.3	127983	128010	26.9	83.27	0	yes
			16 µm	156.6	127359	127418	58.8	82	0	yes
Erie Pier Pond South Dock	Pond S	site 3	4 µm	39.1	125123	125136	12.8	82.71	0	yes
			8 µm	78.3	125397	125432	34.7	81.24	0	yes
			16 µm	156.6	128577	128632	55.5	81.55	0	yes
Shoppers Creek	Creek	site 4	4 µm	39.1	125058	125072	14.3	82.18	10	yes
			8 µm	78.3	128129	128157	27.9	84.28	10	yes
			16 µm	156.6	126062	126102	40.2	81.43	10	yes
Zone 5	-> Pond N	site 5	4 µm	39.1	124576	124592	16.3	85.06	0	yes
			8 µm	78.3	128402	128432	29.6	89	0	yes
			16 µm	156.6	127438	127478	39.8	83.23	0	yes
Zone 4	-> Pond N	site 6	4 µm	39.1	124705	124719	13.4	81.91	0	yes
			8 µm	78.3	127536	127568	31.6	88.12	0	yes
			16 µm	156.6	126050	126097	46.9	81.19	0	yes
Zone 2	-> Pond S	site 7	4 µm	39.1	126955	126968	13	83.99	0	yes
			8 µm	78.3	126493	126544	50.8	88.19	0	yes
			16 µm	156.6	125368	125409	41.8	84.08	0	yes
Zone 1	-> Pond S	site 8	4 µm	39.1	126805	126818	12.8	81.42	0	yes
			8 µm	78.3	127188	127215	27.8	81.79	0	yes
			16 µm	156.6	128407	128451	44.7	85.93	0	yes
Zone 3	-> Pond S	site 9	4 µm	39.1	124759	124778	19	82.77	0	yes
			8 µm	78.3	127784	127811	26.9	94.24	0	yes
			16 µm	156.6	126680	126732	52	85.29	0	yes
		Blanks	16 µm	156.6	125355	125398	43.8		20
			16 µm	156.6	124878	124917	39.4		20
Shoppers Creek	Creek	Back-up	4 µm	39.1	128584	128601	16.7	80.67	10	yes
			8 µm	78.3	124564	124590	25.7	85.02	5	yes
			8 µm	78.3	127040	127081	41.1	86.02	5	yes

## Sheet: S4b
sediment: percent dry weight calculation
Sample ID	Pan tare wt g	pan + wet wt g	pan + dry wt g	% dry wt	((pan +dry wt-pan)/(pan + wet wt-pan))*100
WWTP	1.25438	6.67403	4.97285	68.6109
Pond N	1.25538	6.63246	2.45513	22.3123
Pond S	1.25246	9.20701	4.1044	35.8529
Creek	1.25289	10.6593	8.04862	72.2456
Zone 1	1.26124	10.6679	5.31299	43.0734
Zone 2	1.25454	8.07535	3.55316	33.7001
Zone 3	1.25575	8.33554	3.6578	33.9283
Zone 4	1.25627	9.30141	3.06424	22.4728
Zone 5	1.25933	9.4526	3.36631	25.716
Creek Field Dup	1.25839	11.5772	8.68603	71.9816
Prepared For TOC analysis				vial +	acidified
Acidified dry sediment		dried sediment		acidified	dwt g
Sample ID	vial tare wt. g	from above wt g	ul 6N HCL	dried wt g	used for TOC
WWTP	7.21176	0.2001	400	7.40921	0.19745
Pond N	6.99177	0.20156	403	7.22969	0.23792
Pond S	7.17664	0.21001	420	7.4158	0.23916
Creek	7.04004	0.21667	433	7.27849	0.23845
Zone 1	7.19972	0.21825	436.5	7.44774	0.24802
Zone 2	7.01862	0.2208	441.6	7.27224	0.25362
Zone 3	7.16779	0.2166	433	7.41335	0.24556
Zone 4	7.03035	0.20217	404	7.26694	0.23659
Zone 5	7.20699	0.20152	403	7.44974	0.24275
Creek Field Dup	7.02046	0.19	380	7.22723	0.20677

## Sheet: S4c
sediment: TOC
Results are from the CHN analyzer Flash EA 1112 serries Thermo Scintific, Eager 300 Software
		% C unacidified	% C acidified	TC	TC	TOC	TOC	difference
Sample ID	number	TC	TOC	avg	RPD	avg	RPD	acid removed %C
WWTP	CJ 11	0.94	0.48	1.045	20.0957	0.48		0.565
		1.15
Pond N	CJ 10	10.65	7.67	10.65		7.555	3.04434	3.095
			7.44
Pond S	CJ 09	8.09	5.7	8.09		5.7		2.39
Creek	CJ 08	0.78	0.72	0.78		0.72		0.06
Zone 1	CJ 07	5.57	4.86	5.57		4.86		0.71
Zone 2	CJ 06	10.15	7.65	10.15		7.65		2.5
Zone 3	CJ 05	5.41	3.92	5.41		3.92		1.49
Zone 4	CJ 04	13.52	10.82	13.52		10.82		2.7
Zone 5	CJ 03	11.03	6.7	11.03		6.7		4.33
Creek field dup	CJ 02	0.74	0.59	0.74		0.59		0.15
sample	file	date	time	type	mg wt	%N	%C
Bypass	Bypass_122018	2019-01-29	08:12	By-Pass		0	0
tinBlank	silver-Blank_122018	2019-01-29	08:19	Blank		0	0
Standard	Std1_122018	2019-01-29	08:26	STD	2.91	4.84	70.56
Standard	Std2_122018	2019-01-29	08:33	STD	1.51	4.84	70.56
Standard	Std3_122018	2019-01-29	08:40	STD	0.47	4.84	70.56
ATROPINE	QA1_122018	2019-01-29	08:47	UNK	2.82	5.43266	73.3505
Creek field dup	CJRED-002	2019-01-29	08:54	UNK	35.42	0	0.743467
Zone 5	CJRED-003	2019-01-29	09:01	UNK	5.67	0.630553	11.026
Zone 4	CJRED-004	2019-01-29	09:09	UNK	10.96	0.755278	13.5196
Zone 3	CJRED-005	2019-01-29	09:16	UNK	7.59	0.283774	5.41063
Zone 2	CJRED-006	2019-01-29	09:23	UNK	10.44	0.389586	10.1531
Zone 1	CJRED-007	2019-01-29	09:30	UNK	12.52	0.231252	5.5733
Creek	CJRED-008	2019-01-29	09:37	UNK	37.35	0	0.780634
Pond S	CJRED-009	2019-01-29	09:44	UNK	12.93	0.371159	8.08776
Pond N	CJRED-010	2019-01-29	09:51	UNK	11.68	0.629856	10.6519
WWTP	CJRED-011	2019-01-29	09:58	UNK	24.3	0.0754497	0.944447
WWTP inst dup	CJRED-011B	2019-01-29	10:05	UNK	6.32	0.0781486	1.14707
ThermoQA/0.38-3.72	QA2_122018	2019-01-29	10:12	UNK	12.44	0.342223	3.36493
Acidified Creek field dup	CJBLUE-002	2019-01-29	10:19	UNK	16.59	0	0.593256
Acidified Zone 5	CJBLUE-003	2019-01-29	10:26	UNK	5.81	0.491331	6.70327
Acidified Zone 4	CJBLUE-004	2019-01-29	10:33	UNK	5.14	0.650697	10.8154
Acidified Zone 3	CJBLUE-005	2019-01-29	10:40	UNK	13.92	0.255139	3.91535
Acidified Zone 2	CJBLUE-006	2019-01-29	10:48	UNK	3.6	0.265351	7.64701
Acidified Zone 1	CJBLUE-007	2019-01-29	10:55	UNK	11.97	0.214185	4.86193
Acidified Creek	CJBLUE-008	2019-01-29	11:02	UNK	12.62	0	0.721818
Acidified Pond S	CJBLUE-009	2019-01-29	11:09	UNK	8.19	0.258888	5.70346
Acidified Pond N	CJBLUE-010	2019-01-29	11:16	UNK	4.35	0.469907	7.66653
Acidified Pond N inst dup	CJBLUE-010B	2019-01-29	11:23	UNK	5.55	0.486492	7.43686
WWTP	CJBLUE-011	2019-01-29	11:30	UNK	18.98	0.036497	0.478978
atropineQA	qa3_122018	2019-01-29	11:37	UNK	1.17	5.08544	71.728

[truncated: 28 more sheets: S4d, S4e, S5a, S5b, S5c, S5d, S5e, S5f, S5g, S5h, S6a, S6b, S7a, S7b, S7c, S7d, S7e, S7f, S7g, S7h …]
